# Supplementary material for: ITRAQ-based quantitative proteomic analysis of Cynops orientalis limb regeneration
Source: BMC Genomics. 2017 Sep 22;18:750. doi: 10.1186/s12864-017-4125-4 (PMC5610437; doi:10.1186/s12864-017-4125-4)
Supplement: Supplementary file 1 — Details for the identified proteins. (XLS 3255 kb) [file 12864_2017_4125_MOESM1_ESM.xls]

## Sheet: supplemental  Table1
Supplement Table1. Details for the identified proteins.
Hits	Accession	Mass	Score	Cov	SameSets	Spectrum	Unique Spectrum	Peptide	Unique Peptide	Ratio@NEW_113-VS-3D_118			QuantNumber@NEW_113-VS-3D_118			Sig@NEW_113-VS-3D_118			Ratio@NEW_113-VS-7D_121			QuantNumber@NEW_113-VS-7D_121			Sig@NEW_113-VS-7D_121			Ratio@NEW_113-VS-14D_119			QuantNumber@NEW_113-VS-14D_119			Sig@NEW_113-VS-14D_119			Ratio@NEW_113-VS-30D_117			QuantNumber@NEW_113-VS-30D_117			Sig@NEW_113-VS-30D_117			Ratio@NEW_113-VS-42D_115			QuantNumbe@NEW_113-VS-42D_115
										set1	set2	set3	set1	set2	set3	set1	set2	set3	set1	set2	set3	set1	set2	set3	set1	set2	set3	set1	set2	set3	set1	set2	set3	set1	set2	set3	set1	set2	set3	set1@	set2	set3	set1	set2	set3	set1	set2	set3	set1
1	comp37005_c0_seq1_1	11534	-|-|27	-|-|12.8	-|-|-	-|-|1	-|-|1	-|-|1	-|-|1	-	-	---	-	-	-	-	-	-	-	-	---	-	-	-	-	-	-	-	-	---	-	-	-	-	-	-	-	-	---	-	-	-	-	-	-	-	-	---	-
2	comp144096_c1_seq2_1	227348	37|36|37	0.6|0.6|0.6	-|-|-	1|1|1	1|1|1	1|1|1	1|1|1	---	---	---	-	-	-	-	-	-	---	---	---	-	-	-	-	-	-	---	---	---	-	-	-	-	-	-	---	---	---	-	-	-	-	-	-	---	---	---	-
3	comp146600_c0_seq18_1	46105	-|17|-	-|3.1|-	-|-|-	-|1|-	-|1|-	-|1|-	-|1|-	-	---	-	-	-	-	-	-	-	-	---	-	-	-	-	-	-	-	-	---	-	-	-	-	-	-	-	-	---	-	-	-	-	-	-	-	-	---	-	-
4	comp136636_c0_seq2_1	225010	19|-|-	0.7|-|-	-|-|-	1|-|-	1|-|-	1|-|-	1|-|-	---	-	-	-	-	-	-	-	-	---	-	-	-	-	-	-	-	-	---	-	-	-	-	-	-	-	-	---	-	-	-	-	-	-	-	-	---	-	-	-
5	comp133365_c0_seq3_1	110625	-|-|24	-|-|2.2	-|-|-	-|-|1	-|-|1	-|-|1	-|-|1	-	-	---	-	-	-	-	-	-	-	-	---	-	-	-	-	-	-	-	-	---	-	-	-	-	-	-	-	-	---	-	-	-	-	-	-	-	-	---	-
6	comp114398_c0_seq1_1	101003	-|36|28	-|3.3|6.7	-|-|-	-|2|4	-|2|4	-|2|4	-|2|4	-	---	---	-	-	-	-	-	-	-	---	---	-	-	-	-	-	-	-	---	---	-	-	-	-	-	-	-	---	---	-	-	-	-	-	-	-	---	---	-
7	comp139923_c0_seq1_1	226892	35|45|27	0.6|0.6|0.6	-|-|-	2|1|1	2|1|1	1|1|1	1|1|1	---	---	---	-	1	-	-	-	-	---	---	---	-	1	-	-	-	-	---	---	---	-	1	-	-	-	-	---	---	---	-	1	-	-	-	-	---	---	---	-
8	comp142734_c0_seq1_1	172773	-|23|21	-|1.0|1.0	-|-|-	-|1|1	-|1|1	-|1|1	-|1|1	-	---	---	-	-	-	-	-	-	-	---	---	-	-	-	-	-	-	-	---	---	-	-	-	-	-	-	-	---	---	-	-	-	-	-	-	-	---	---	-
9	comp112764_c0_seq1_1	43286	20|-|-	2.6|-|-	-|-|-	1|-|-	1|-|-	1|-|-	1|-|-	---	-	-	-	-	-	-	-	-	---	-	-	-	-	-	-	-	-	---	-	-	-	-	-	-	-	-	---	-	-	-	-	-	-	-	-	---	-	-	-
10	comp127074_c1_seq1_1	48670	42|-|-	5.3|-|-	-|-|-	1|-|-	1|-|-	1|-|-	1|-|-	---	-	-	1	-	-	-	-	-	---	-	-	1	-	-	-	-	-	---	-	-	1	-	-	-	-	-	---	-	-	1	-	-	-	-	-	---	-	-	1
11	comp144200_c0_seq1_1	388716	-|25|-	-|0.4|-	-|2|-	-|1|-	-|1|-	-|1|-	-|1|-	-	---	-	-	-	-	-	-	-	-	---	-	-	-	-	-	-	-	-	---	-	-	-	-	-	-	-	-	---	-	-	-	-	-	-	-	-	---	-	-
12	comp110581_c1_seq1_1	58035	27|-|-	2.4|-|-	-|-|-	1|-|-	1|-|-	1|-|-	1|-|-	---	-	-	-	-	-	-	-	-	---	-	-	-	-	-	-	-	-	---	-	-	-	-	-	-	-	-	---	-	-	-	-	-	-	-	-	---	-	-	-
13	comp117817_c0_seq1_1	55531	42|45|-	3.4|3.4|-	-|-|-	1|1|-	1|1|-	1|1|-	1|1|-	---	---	-	1	1	-	-	-	-	---	---	-	1	1	-	-	-	-	---	---	-	1	1	-	-	-	-	---	---	-	1	1	-	-	-	-	---	---	-	1
14	comp136346_c0_seq1_1	116828	33|42|-	1.0|1.0|-	-|-|-	2|2|-	2|2|-	1|1|-	1|1|-	---	---	-	-	1	-	-	-	-	---	---	-	-	1	-	-	-	-	---	---	-	-	1	-	-	-	-	---	---	-	-	1	-	-	-	-	---	---	-	-
15	comp127355_c0_seq1_1	156466	-|-|19	-|-|1.0	-|-|-	-|-|1	-|-|1	-|-|1	-|-|1	-	-	---	-	-	-	-	-	-	-	-	---	-	-	-	-	-	-	-	-	---	-	-	-	-	-	-	-	-	---	-	-	-	-	-	-	-	-	---	-
16	comp4834_c1_seq1_1	18896	-|19|-	-|12.1|-	-|-|-	-|1|-	-|1|-	-|1|-	-|1|-	-	---	-	-	-	-	-	-	-	-	---	-	-	-	-	-	-	-	-	---	-	-	-	-	-	-	-	-	---	-	-	-	-	-	-	-	-	---	-	-
17	comp136102_c1_seq2_1	48777	30|40|34	4.3|4.3|4.3	-|-|-	3|6|3	1|6|3	2|2|2	1|2|2	---	---	---	-	-	-	-	-	-	---	---	---	-	-	-	-	-	-	---	---	---	-	-	-	-	-	-	---	---	---	-	-	-	-	-	-	---	---	---	-
18	comp135424_c0_seq1_1	303896	18|-|-	0.8|-|-	-|-|-	1|-|-	1|-|-	1|-|-	1|-|-	---	-	-	-	-	-	-	-	-	---	-	-	-	-	-	-	-	-	---	-	-	-	-	-	-	-	-	---	-	-	-	-	-	-	-	-	---	-	-	-
19	comp107090_c0_seq1_1	180332	-|-|16	-|-|1.0	-|-|-	-|-|1	-|-|1	-|-|1	-|-|1	-	-	---	-	-	-	-	-	-	-	-	---	-	-	-	-	-	-	-	-	---	-	-	-	-	-	-	-	-	---	-	-	-	-	-	-	-	-	---	-
20	comp134464_c0_seq1_1	129719	21|-|-	1.3|-|-	-|-|-	1|-|-	1|-|-	1|-|-	1|-|-	---	-	-	-	-	-	-	-	-	---	-	-	-	-	-	-	-	-	---	-	-	-	-	-	-	-	-	---	-	-	-	-	-	-	-	-	---	-	-	-
21	comp139950_c0_seq1_1	189472	36|-|-	0.4|-|-	1|-|-	2|-|-	2|-|-	2|-|-	2|-|-	2.317	-	-	2	-	-	-	-	-	1.916	-	-	2	-	-	*	-	-	0.868	-	-	2	-	-	-	-	-	1.588	-	-	2	-	-	-	-	-	1.216	-	-	2
22	comp125175_c0_seq1_1	81453	18|-|-	2.0|-|-	-|-|-	1|-|-	1|-|-	1|-|-	1|-|-	---	-	-	-	-	-	-	-	-	---	-	-	-	-	-	-	-	-	---	-	-	-	-	-	-	-	-	---	-	-	-	-	-	-	-	-	---	-	-	-
23	comp142561_c0_seq1_1	236834	18|-|17	0.8|-|0.8	-|-|-	1|-|1	1|-|1	1|-|1	1|-|1	---	-	---	-	-	-	-	-	-	---	-	---	-	-	-	-	-	-	---	-	---	-	-	-	-	-	-	---	-	---	-	-	-	-	-	-	---	-	---	-
24	comp110787_c0_seq1_1	25508	-|25|-	-|4.1|-	-|-|-	-|1|-	-|1|-	-|1|-	-|1|-	-	---	-	-	1	-	-	-	-	-	---	-	-	1	-	-	-	-	-	---	-	-	1	-	-	-	-	-	---	-	-	1	-	-	-	-	-	---	-	-
25	comp134666_c1_seq1_1	43612	23|18|-	4.1|4.1|-	-|-|-	1|1|-	1|1|-	1|1|-	1|1|-	---	---	-	-	-	-	-	-	-	---	---	-	-	-	-	-	-	-	---	---	-	-	-	-	-	-	-	---	---	-	-	-	-	-	-	-	---	---	-	-
26	comp19492_c0_seq1_1	13158	-|-|26	-|-|16.5	-|-|-	-|-|1	-|-|1	-|-|1	-|-|1	-	-	---	-	-	-	-	-	-	-	-	---	-	-	-	-	-	-	-	-	---	-	-	-	-	-	-	-	-	---	-	-	-	-	-	-	-	-	---	-
27	comp92718_c1_seq1_1	15922	-|-|19	-|-|11.1	-|-|-	-|-|1	-|-|1	-|-|1	-|-|1	-	-	---	-	-	-	-	-	-	-	-	---	-	-	-	-	-	-	-	-	---	-	-	-	-	-	-	-	-	---	-	-	-	-	-	-	-	-	---	-
28	comp78119_c0_seq1_1	31094	20|16|14	7.4|7.4|7.4	-|-|-	1|2|1	1|2|1	1|1|1	1|1|1	---	---	---	-	-	-	-	-	-	---	---	---	-	-	-	-	-	-	---	---	---	-	-	-	-	-	-	---	---	---	-	-	-	-	-	-	---	---	---	-
29	comp146027_c0_seq4_1	415999	28|28|26	0.4|0.4|0.4	-|-|-	3|1|1	3|1|1	1|1|1	1|1|1	---	---	---	-	-	-	-	-	-	---	---	---	-	-	-	-	-	-	---	---	---	-	-	-	-	-	-	---	---	---	-	-	-	-	-	-	---	---	---	-
30	comp129125_c0_seq1_1	151351	-|18|-	-|1.2|-	-|-|-	-|1|-	-|1|-	-|1|-	-|1|-	-	---	-	-	-	-	-	-	-	-	---	-	-	-	-	-	-	-	-	---	-	-	-	-	-	-	-	-	---	-	-	-	-	-	-	-	-	---	-	-
31	comp143017_c0_seq3_1	201463	-|-|17	-|-|0.9	-|-|-	-|-|1	-|-|1	-|-|1	-|-|1	-	-	---	-	-	-	-	-	-	-	-	---	-	-	-	-	-	-	-	-	---	-	-	-	-	-	-	-	-	---	-	-	-	-	-	-	-	-	---	-
32	comp123972_c0_seq2_1	144769	25|23|59	2.8|1.4|1.6	-|-|-	2|1|1	2|1|1	2|1|1	2|1|1	---	---	---	-	-	1	-	-	-	---	---	---	-	-	1	-	-	-	---	---	---	-	-	1	-	-	-	---	---	---	-	-	1	-	-	-	---	---	---	-
33	comp65599_c1_seq1_1	18676	-|22|-	-|11.2|-	-|-|-	-|1|-	-|1|-	-|1|-	-|1|-	-	---	-	-	-	-	-	-	-	-	---	-	-	-	-	-	-	-	-	---	-	-	-	-	-	-	-	-	---	-	-	-	-	-	-	-	-	---	-	-
34	comp135359_c0_seq1_1	86879	40|41|-	1.5|1.5|-	-|-|-	2|1|-	2|1|-	1|1|-	1|1|-	---	---	-	1	1	-	-	-	-	---	---	-	1	1	-	-	-	-	---	---	-	1	1	-	-	-	-	---	---	-	1	1	-	-	-	-	---	---	-	1
35	comp144722_c1_seq1_1	247353	93|98|56	3.5|3.9|2.7	-|-|-	8|7|5	8|7|5	6|7|5	6|7|5	---	---	---	1	1	-	-	-	-	---	---	---	1	1	-	-	-	-	---	---	---	1	1	-	-	-	-	---	---	---	1	1	-	-	-	-	---	---	---	1
36	comp130728_c0_seq1_1	120453	186|277|284	7.7|12.5|12.5	-|-|-	7|14|13	7|14|13	5|8|8	5|8|8	1.166	1.222	1.142	5	8	6	-	-	-	1.198	1.443	1.453	5	8	6	-	-	*	1.263	1.387	1.525	5	8	6	-	-	*	1.429	1.596	1.4	5	6	6	-	*	-	1.647	1.75	1.645	5
37	comp147063_c1_seq29_1	41105	23|-|-	3.1|-|-	-|-|-	1|-|-	1|-|-	1|-|-	1|-|-	---	-	-	-	-	-	-	-	-	---	-	-	-	-	-	-	-	-	---	-	-	-	-	-	-	-	-	---	-	-	-	-	-	-	-	-	---	-	-	-
38	comp112295_c0_seq1_1	61498	-|49|49	-|2.6|2.6	-|-|-	-|3|3	-|3|3	-|1|1	-|1|1	-	1.04	1.317	-	3	3	-	-	-	-	1.634	1.887	-	3	3	-	*	*	-	1.584	1.921	-	3	3	-	*	*	-	1.924	1.788	-	3	3	-	*	-	-	2.117	1.385	-
39	comp142085_c1_seq1_1	119156	2002|1566|1101	18.5|14.3|16.4	1|1|1	103|81|57	103|81|57	15|12|13	15|12|13	0.991	0.98	1.039	61	47	34	-	-	-	1.242	1.177	1.137	60	46	34	*	*	-	1.33	1.227	1.247	60	47	34	*	*	-	1.544	1.528	1.423	61	46	34	*	*	-	1.637	1.547	1.648	61
40	comp134633_c0_seq12_1	90683	46|41|57	1.1|1.1|2.8	1|1|1	2|2|2	2|2|2	1|1|2	1|1|2	---	---	---	1	-	1	-	-	-	---	---	---	1	-	1	-	-	-	---	---	---	1	-	1	-	-	-	---	---	---	1	-	1	-	-	-	---	---	---	1
41	comp145107_c0_seq2_1	233616	31|42|27	2.0|1.6|0.8	-|-|-	3|2|1	3|2|1	3|2|1	3|2|1	---	---	---	-	-	-	-	-	-	---	---	---	-	-	-	-	-	-	---	---	---	-	-	-	-	-	-	---	---	---	-	-	-	-	-	-	---	---	---	-
42	comp143011_c0_seq2_1	405732	-|-|22	-|-|0.4	-|-|-	-|-|1	-|-|1	-|-|1	-|-|1	-	-	---	-	-	-	-	-	-	-	-	---	-	-	-	-	-	-	-	-	---	-	-	-	-	-	-	-	-	---	-	-	-	-	-	-	-	-	---	-
43	comp110528_c0_seq1_1	112542	84|74|-	1.5|1.5|-	-|-|-	2|1|-	2|1|-	1|1|-	1|1|-	1.853	---	-	2	1	-	*	-	-	1.464	---	-	2	1	-	-	-	-	1.279	---	-	2	1	-	-	-	-	1.838	---	-	2	1	-	-	-	-	2.068	---	-	2
44	comp142432_c0_seq7_1	47089	21|-|-	4.9|-|-	-|-|-	1|-|-	1|-|-	1|-|-	1|-|-	---	-	-	-	-	-	-	-	-	---	-	-	-	-	-	-	-	-	---	-	-	-	-	-	-	-	-	---	-	-	-	-	-	-	-	-	---	-	-	-
45	comp132692_c0_seq2_1	196037	91|49|59	1.4|2.1|2.1	2|2|2	5|3|4	5|3|4	2|3|3	2|3|3	0.65	---	---	3	1	1	-	-	-	0.953	---	---	3	1	1	-	-	-	0.905	---	---	3	1	1	-	-	-	0.679	---	---	3	1	1	*	-	-	0.611	---	---	3
46	comp85456_c0_seq1_1	72251	1139|743|778	26.6|21.7|21.7	-|-|-	55|41|33	55|41|33	11|10|9	11|10|9	0.976	0.936	0.923	33	20	19	-	-	-	1.054	0.994	0.989	33	20	18	-	-	-	0.831	0.862	0.861	33	20	19	-	*	*	1.069	1.007	1.037	33	20	19	-	-	-	1.138	1.096	1.114	33
47	comp126781_c2_seq2_1	163547	-|15|-	-|1.6|-	-|-|-	-|1|-	-|1|-	-|1|-	-|1|-	-	---	-	-	-	-	-	-	-	-	---	-	-	-	-	-	-	-	-	---	-	-	-	-	-	-	-	-	---	-	-	-	-	-	-	-	-	---	-	-
48	comp147108_c0_seq2_1	244631	31|-|-	0.4|-|-	-|-|-	1|-|-	1|-|-	1|-|-	1|-|-	---	-	-	-	-	-	-	-	-	---	-	-	-	-	-	-	-	-	---	-	-	-	-	-	-	-	-	---	-	-	-	-	-	-	-	-	---	-	-	-
49	comp126668_c0_seq2_1	468315	26|28|-	1.4|1.4|-	-|-|-	1|2|-	1|2|-	1|1|-	1|1|-	---	---	-	-	-	-	-	-	-	---	---	-	-	-	-	-	-	-	---	---	-	-	-	-	-	-	-	---	---	-	-	-	-	-	-	-	---	---	-	-
50	comp127497_c0_seq1_1	130217	-|-|27	-|-|1.5	-|-|-	-|-|1	-|-|1	-|-|1	-|-|1	-	-	---	-	-	-	-	-	-	-	-	---	-	-	-	-	-	-	-	-	---	-	-	-	-	-	-	-	-	---	-	-	-	-	-	-	-	-	---	-
51	comp29952_c0_seq1_1	10856	-|-|23	-|-|12.2	-|-|-	-|-|1	-|-|1	-|-|1	-|-|1	-	-	---	-	-	-	-	-	-	-	-	---	-	-	-	-	-	-	-	-	---	-	-	-	-	-	-	-	-	---	-	-	-	-	-	-	-	-	---	-
52	comp12277_c0_seq1_1	12996	21|-|-	17.2|-|-	-|-|-	1|-|-	1|-|-	1|-|-	1|-|-	---	-	-	-	-	-	-	-	-	---	-	-	-	-	-	-	-	-	---	-	-	-	-	-	-	-	-	---	-	-	-	-	-	-	-	-	---	-	-	-
53	comp124661_c0_seq1_1	118328	-|26|-	-|1.3|-	-|-|-	-|1|-	-|1|-	-|1|-	-|1|-	-	---	-	-	-	-	-	-	-	-	---	-	-	-	-	-	-	-	-	---	-	-	-	-	-	-	-	-	---	-	-	-	-	-	-	-	-	---	-	-
54	comp138998_c1_seq1_1	64000	1712|1690|1517	22.3|25.5|22.3	-|-|-	92|86|86	92|86|86	10|11|10	10|11|10	2.037	2.004	1.916	42	41	34	*	*	*	2.945	2.858	3.191	42	41	34	-	*	*	4.402	4.414	4.858	42	41	34	-	*	*	2.481	2.415	2.809	42	41	34	-	*	*	1.987	1.84	1.989	42
55	comp135697_c0_seq1_1	100586	17|-|-	1.1|-|-	-|-|-	1|-|-	1|-|-	1|-|-	1|-|-	---	-	-	-	-	-	-	-	-	---	-	-	-	-	-	-	-	-	---	-	-	-	-	-	-	-	-	---	-	-	-	-	-	-	-	-	---	-	-	-
56	comp116076_c0_seq1_1	35011	550|556|398	14.9|14.9|14.9	-|-|-	15|16|12	15|16|12	3|3|3	3|3|3	0.892	0.921	0.859	14	14	10	*	-	-	0.696	0.72	0.701	14	14	10	-	*	*	0.877	0.848	0.826	12	14	10	*	*	*	0.808	0.756	0.794	14	14	9	*	-	*	0.882	0.889	0.849	14
57	comp131898_c0_seq1_1	267124	-|-|19	-|-|0.5	-|-|-	-|-|1	-|-|1	-|-|1	-|-|1	-	-	---	-	-	-	-	-	-	-	-	---	-	-	-	-	-	-	-	-	---	-	-	-	-	-	-	-	-	---	-	-	-	-	-	-	-	-	---	-
58	comp146387_c0_seq1_1	200190	17|-|-	1.0|-|-	1|-|-	1|-|-	1|-|-	1|-|-	1|-|-	---	-	-	-	-	-	-	-	-	---	-	-	-	-	-	-	-	-	---	-	-	-	-	-	-	-	-	---	-	-	-	-	-	-	-	-	---	-	-	-
59	comp136437_c0_seq3_1	178014	25|65|-	0.9|1.4|-	-|-|-	1|1|-	1|1|-	1|1|-	1|1|-	---	---	-	-	1	-	-	-	-	---	---	-	-	1	-	-	-	-	---	---	-	-	1	-	-	-	-	---	---	-	-	1	-	-	-	-	---	---	-	-
60	comp130632_c0_seq1_1	131236	227|343|304	6.5|6.4|6.4	-|-|-	23|19|19	23|19|19	6|5|5	6|5|5	1.067	1.199	1.279	7	9	7	-	-	-	1.742	1.811	1.868	7	9	8	-	-	-	1.39	1.404	1.498	7	8	8	-	-	-	1.797	1.825	2.028	7	9	8	-	-	-	2.34	2.271	2.447	7
61	comp123336_c0_seq1_1	174289	-|-|22	-|-|1.1	-|-|-	-|-|1	-|-|1	-|-|1	-|-|1	-	-	---	-	-	-	-	-	-	-	-	---	-	-	-	-	-	-	-	-	---	-	-	-	-	-	-	-	-	---	-	-	-	-	-	-	-	-	---	-
62	comp142630_c1_seq1_1	185682	-|19|-	-|0.8|-	-|-|-	-|1|-	-|1|-	-|1|-	-|1|-	-	---	-	-	-	-	-	-	-	-	---	-	-	-	-	-	-	-	-	---	-	-	-	-	-	-	-	-	---	-	-	-	-	-	-	-	-	---	-	-
63	comp146400_c0_seq2_1	162079	108|164|114	5.1|3.6|2.2	-|-|-	6|5|4	6|5|4	5|3|2	5|3|2	1.279	0.887	0.731	3	4	2	-	-	*	1.199	1.153	0.75	3	4	2	-	-	-	1.063	0.977	0.86	3	4	2	-	-	-	0.974	1.009	0.917	3	4	2	-	-	-	1.039	1.135	0.735	3
64	comp75847_c0_seq1_1	32426	-|-|31	-|-|5.5	-|-|-	-|-|1	-|-|1	-|-|1	-|-|1	-	-	---	-	-	-	-	-	-	-	-	---	-	-	-	-	-	-	-	-	---	-	-	-	-	-	-	-	-	---	-	-	-	-	-	-	-	-	---	-
65	comp88431_c0_seq1_1	24182	-|27|-	-|6.3|-	-|-|-	-|1|-	-|1|-	-|1|-	-|1|-	-	---	-	-	-	-	-	-	-	-	---	-	-	-	-	-	-	-	-	---	-	-	-	-	-	-	-	-	---	-	-	-	-	-	-	-	-	---	-	-
66	comp145405_c0_seq3_1	56687	-|27|-	-|2.8|-	-|-|-	-|1|-	-|1|-	-|1|-	-|1|-	-	---	-	-	-	-	-	-	-	-	---	-	-	-	-	-	-	-	-	---	-	-	-	-	-	-	-	-	---	-	-	-	-	-	-	-	-	---	-	-
67	comp136458_c0_seq1_1	408843	-|23|-	-|0.4|-	-|-|-	-|1|-	-|1|-	-|1|-	-|1|-	-	---	-	-	-	-	-	-	-	-	---	-	-	-	-	-	-	-	-	---	-	-	-	-	-	-	-	-	---	-	-	-	-	-	-	-	-	---	-	-
68	comp133208_c1_seq3_1	67217	-|-|18	-|-|3.9	-|-|-	-|-|1	-|-|1	-|-|1	-|-|1	-	-	---	-	-	-	-	-	-	-	-	---	-	-	-	-	-	-	-	-	---	-	-	-	-	-	-	-	-	---	-	-	-	-	-	-	-	-	---	-
69	comp125658_c0_seq1_1	105201	38|34|-	1.2|1.2|-	2|2|-	1|1|-	1|1|-	1|1|-	1|1|-	---	---	-	1	1	-	-	-	-	---	---	-	1	1	-	-	-	-	---	---	-	1	1	-	-	-	-	---	---	-	1	1	-	-	-	-	---	---	-	1
70	comp131357_c0_seq2_1	17066	21|-|-	6.8|-|-	-|-|-	1|-|-	1|-|-	1|-|-	1|-|-	---	-	-	-	-	-	-	-	-	---	-	-	-	-	-	-	-	-	---	-	-	-	-	-	-	-	-	---	-	-	-	-	-	-	-	-	---	-	-	-
71	comp145689_c0_seq5_1	80375	16|-|-	2.6|-|-	-|-|-	1|-|-	1|-|-	1|-|-	1|-|-	---	-	-	-	-	-	-	-	-	---	-	-	-	-	-	-	-	-	---	-	-	-	-	-	-	-	-	---	-	-	-	-	-	-	-	-	---	-	-	-
72	comp94803_c0_seq1_1	14263	349|520|326	11.8|11.8|11.8	-|-|-	14|22|14	14|22|14	1|1|1	1|1|1	1.331	1.88	1.52	4	6	3	*	*	-	2.279	2.527	2.188	4	6	3	*	*	-	2.492	2.761	2.853	4	6	3	*	*	-	2.028	1.926	2.144	4	6	3	*	*	-	1.513	1.682	2.227	4
73	comp144015_c0_seq1_1	53876	29|-|-	2.0|-|-	-|-|-	1|-|-	1|-|-	1|-|-	1|-|-	---	-	-	-	-	-	-	-	-	---	-	-	-	-	-	-	-	-	---	-	-	-	-	-	-	-	-	---	-	-	-	-	-	-	-	-	---	-	-	-
74	comp39336_c0_seq1_1	11227	-|38|-	-|11.4|-	-|-|-	-|1|-	-|1|-	-|1|-	-|1|-	-	---	-	-	-	-	-	-	-	-	---	-	-	-	-	-	-	-	-	---	-	-	-	-	-	-	-	-	---	-	-	-	-	-	-	-	-	---	-	-
75	comp136360_c0_seq1_1	50520	28|-|-	1.9|-|-	-|-|-	1|-|-	1|-|-	1|-|-	1|-|-	---	-	-	-	-	-	-	-	-	---	-	-	-	-	-	-	-	-	---	-	-	-	-	-	-	-	-	---	-	-	-	-	-	-	-	-	---	-	-	-
76	comp135464_c0_seq1_1	42959	25|-|-	3.7|-|-	-|-|-	1|-|-	1|-|-	1|-|-	1|-|-	---	-	-	-	-	-	-	-	-	---	-	-	-	-	-	-	-	-	---	-	-	-	-	-	-	-	-	---	-	-	-	-	-	-	-	-	---	-	-	-
77	comp146620_c0_seq1_1	205900	-|-|16	-|-|1.4	-|-|-	-|-|1	-|-|1	-|-|1	-|-|1	-	-	---	-	-	-	-	-	-	-	-	---	-	-	-	-	-	-	-	-	---	-	-	-	-	-	-	-	-	---	-	-	-	-	-	-	-	-	---	-
78	comp63479_c0_seq1_1	28457	-|-|15	-|-|6.4	-|-|-	-|-|1	-|-|1	-|-|1	-|-|1	-	-	---	-	-	-	-	-	-	-	-	---	-	-	-	-	-	-	-	-	---	-	-	-	-	-	-	-	-	---	-	-	-	-	-	-	-	-	---	-
79	comp124484_c0_seq2_1	85497	-|-|15	-|-|2.6	-|-|-	-|-|1	-|-|1	-|-|1	-|-|1	-	-	---	-	-	-	-	-	-	-	-	---	-	-	-	-	-	-	-	-	---	-	-	-	-	-	-	-	-	---	-	-	-	-	-	-	-	-	---	-
80	comp119246_c0_seq1_1	53426	25|-|-	2.6|-|-	-|-|-	1|-|-	1|-|-	1|-|-	1|-|-	---	-	-	-	-	-	-	-	-	---	-	-	-	-	-	-	-	-	---	-	-	-	-	-	-	-	-	---	-	-	-	-	-	-	-	-	---	-	-	-
81	comp107338_c0_seq1_1	46667	-|-|17	-|-|3.8	-|-|-	-|-|1	-|-|1	-|-|1	-|-|1	-	-	---	-	-	-	-	-	-	-	-	---	-	-	-	-	-	-	-	-	---	-	-	-	-	-	-	-	-	---	-	-	-	-	-	-	-	-	---	-
82	comp125916_c0_seq1_1	153603	23|26|22	1.6|1.6|1.6	-|-|-	3|3|1	3|3|1	1|1|1	1|1|1	---	---	---	-	-	-	-	-	-	---	---	---	-	-	-	-	-	-	---	---	---	-	-	-	-	-	-	---	---	---	-	-	-	-	-	-	---	---	---	-
83	comp115965_c0_seq1_1	49560	21|-|-	4.7|-|-	-|-|-	1|-|-	1|-|-	1|-|-	1|-|-	---	-	-	-	-	-	-	-	-	---	-	-	-	-	-	-	-	-	---	-	-	-	-	-	-	-	-	---	-	-	-	-	-	-	-	-	---	-	-	-
84	comp90989_c0_seq1_1	29822	-|30|-	-|5.7|-	-|-|-	-|1|-	-|1|-	-|1|-	-|1|-	-	---	-	-	-	-	-	-	-	-	---	-	-	-	-	-	-	-	-	---	-	-	-	-	-	-	-	-	---	-	-	-	-	-	-	-	-	---	-	-
85	comp146621_c1_seq6_1	59654	-|-|16	-|-|2.8	-|-|-	-|-|1	-|-|1	-|-|1	-|-|1	-	-	---	-	-	-	-	-	-	-	-	---	-	-	-	-	-	-	-	-	---	-	-	-	-	-	-	-	-	---	-	-	-	-	-	-	-	-	---	-
86	comp98547_c0_seq1_1	31525	-|33|-	-|4.6|-	-|1|-	-|1|-	-|1|-	-|1|-	-|1|-	-	---	-	-	-	-	-	-	-	-	---	-	-	-	-	-	-	-	-	---	-	-	-	-	-	-	-	-	---	-	-	-	-	-	-	-	-	---	-	-
87	comp133611_c0_seq1_1	119547	85|104|85	1.0|1.0|1.0	1|1|1	2|3|2	2|3|2	1|1|1	1|1|1	1.15	1.007	1.302	2	3	2	-	-	-	1.241	1.448	1.321	2	3	2	-	-	-	1.673	1.223	1.718	2	3	2	-	-	-	1.657	1.366	1.329	2	3	2	-	-	-	1.494	1.658	1.416	2
88	comp146662_c1_seq5_1	48679	36|-|-	3.7|-|-	-|-|-	1|-|-	1|-|-	1|-|-	1|-|-	---	-	-	-	-	-	-	-	-	---	-	-	-	-	-	-	-	-	---	-	-	-	-	-	-	-	-	---	-	-	-	-	-	-	-	-	---	-	-	-
89	comp118556_c1_seq2_1	11816	15|13|-	5.4|5.4|-	-|-|-	2|1|-	2|1|-	1|1|-	1|1|-	---	---	-	-	-	-	-	-	-	---	---	-	-	-	-	-	-	-	---	---	-	-	-	-	-	-	-	---	---	-	-	-	-	-	-	-	---	---	-	-
90	comp140149_c1_seq1_1	43464	33|-|35	4.6|-|9.9	-|-|-	1|-|2	1|-|2	1|-|2	1|-|2	---	-	---	-	-	-	-	-	-	---	-	---	-	-	-	-	-	-	---	-	---	-	-	-	-	-	-	---	-	---	-	-	-	-	-	-	---	-	---	-
91	comp141467_c0_seq1_1	361862	8349|7516|7297	28.4|27.8|29.5	-|-|-	368|360|324	368|360|324	65|62|62	65|62|62	1.166	1.149	1.125	243	220	206	-	-	-	0.984	0.989	1.006	243	220	206	-	-	-	0.749	0.744	0.767	243	218	206	-	-	-	1.062	1.102	1.08	243	220	206	-	-	-	1.666	1.668	1.655	243
92	comp140143_c0_seq6_1	38383	24|24|-	7.4|4.3|-	-|-|-	2|1|-	2|1|-	2|1|-	2|1|-	---	---	-	-	-	-	-	-	-	---	---	-	-	-	-	-	-	-	---	---	-	-	-	-	-	-	-	---	---	-	-	-	-	-	-	-	---	---	-	-
93	comp123466_c0_seq2_1	371685	-|-|18	-|-|0.4	-|-|-	-|-|1	-|-|1	-|-|1	-|-|1	-	-	---	-	-	-	-	-	-	-	-	---	-	-	-	-	-	-	-	-	---	-	-	-	-	-	-	-	-	---	-	-	-	-	-	-	-	-	---	-
94	comp74481_c0_seq1_1	81146	-|23|-	-|1.8|-	-|1|-	-|1|-	-|1|-	-|1|-	-|1|-	-	---	-	-	-	-	-	-	-	-	---	-	-	-	-	-	-	-	-	---	-	-	-	-	-	-	-	-	---	-	-	-	-	-	-	-	-	---	-	-
95	comp142021_c0_seq1_1	288764	182|201|213	2.4|2.4|2.5	-|-|-	9|12|11	9|12|11	4|4|4	4|4|4	1.541	1.183	2.021	6	6	5	-	-	*	2.195	1.709	1.963	6	6	5	*	*	*	1.78	1.606	2.568	6	6	5	*	-	*	1.898	1.387	2.039	6	6	5	*	-	*	1.152	1.231	1.5	6
96	comp137444_c0_seq1_1	141013	81|129|80	3.5|4.4|3.5	-|-|-	2|2|2	2|2|2	2|2|2	2|2|2	---	1.297	---	1	2	1	-	-	-	---	1.534	---	1	2	1	-	-	-	---	1.668	---	1	2	1	-	-	-	---	1.345	---	1	2	1	-	-	-	---	1.198	---	1
97	comp116219_c0_seq1_1	63808	-|16|-	-|2.1|-	-|-|-	-|1|-	-|1|-	-|1|-	-|1|-	-	---	-	-	-	-	-	-	-	-	---	-	-	-	-	-	-	-	-	---	-	-	-	-	-	-	-	-	---	-	-	-	-	-	-	-	-	---	-	-
98	comp147047_c0_seq2_1	136903	-|20|-	-|1.5|-	-|-|-	-|1|-	-|1|-	-|1|-	-|1|-	-	---	-	-	-	-	-	-	-	-	---	-	-	-	-	-	-	-	-	---	-	-	-	-	-	-	-	-	---	-	-	-	-	-	-	-	-	---	-	-
99	comp95443_c1_seq1_1	14580	-|16|-	-|11.3|-	-|-|-	-|1|-	-|1|-	-|1|-	-|1|-	-	---	-	-	-	-	-	-	-	-	---	-	-	-	-	-	-	-	-	---	-	-	-	-	-	-	-	-	---	-	-	-	-	-	-	-	-	---	-	-
100	comp84518_c0_seq1_1	87027	-|19|-	-|1.3|-	-|-|-	-|1|-	-|1|-	-|1|-	-|1|-	-	---	-	-	-	-	-	-	-	-	---	-	-	-	-	-	-	-	-	---	-	-	-	-	-	-	-	-	---	-	-	-	-	-	-	-	-	---	-	-
101	comp140326_c0_seq1_1	95160	467|551|434	8.6|11.8|10.3	1|1|1	22|28|18	22|28|18	5|7|6	5|7|6	1.08	1.273	1.296	15	13	13	-	*	*	1.601	1.716	1.802	15	13	14	-	*	*	1.457	1.506	1.405	15	13	14	-	*	-	1.588	1.878	1.822	15	13	13	-	*	*	1.661	1.871	2.079	15
102	comp134096_c0_seq1_1	90637	26|22|-	1.4|1.4|-	-|-|-	1|1|-	1|1|-	1|1|-	1|1|-	---	---	-	-	-	-	-	-	-	---	---	-	-	-	-	-	-	-	---	---	-	-	-	-	-	-	-	---	---	-	-	-	-	-	-	-	---	---	-	-
103	comp129361_c0_seq1_1	51333	26|28|-	2.4|4.5|-	-|-|-	1|1|-	1|1|-	1|1|-	1|1|-	---	---	-	-	-	-	-	-	-	---	---	-	-	-	-	-	-	-	---	---	-	-	-	-	-	-	-	---	---	-	-	-	-	-	-	-	---	---	-	-
104	comp99805_c1_seq1_1	14189	30|-|-	5.7|-|-	-|-|-	1|-|-	1|-|-	1|-|-	1|-|-	---	-	-	1	-	-	-	-	-	---	-	-	1	-	-	-	-	-	---	-	-	1	-	-	-	-	-	---	-	-	1	-	-	-	-	-	---	-	-	1
105	comp110150_c0_seq1_1	124474	419|355|381	13.4|12.4|13.5	-|-|-	21|17|18	21|17|18	10|9|10	10|9|10	0.958	1.158	1.015	13	10	12	-	*	-	1.612	1.612	1.456	13	10	10	*	*	*	1.591	1.475	1.548	13	10	12	*	*	*	1.197	1.199	1.185	13	10	12	-	-	-	1.163	1.146	1.175	13
106	comp143655_c0_seq5_1	90581	-|-|20	-|-|1.8	-|-|-	-|-|1	-|-|1	-|-|1	-|-|1	-	-	---	-	-	-	-	-	-	-	-	---	-	-	-	-	-	-	-	-	---	-	-	-	-	-	-	-	-	---	-	-	-	-	-	-	-	-	---	-
107	comp141660_c1_seq11_1	489411	-|-|37	-|-|0.2	-|-|-	-|-|1	-|-|1	-|-|1	-|-|1	-	-	---	-	-	1	-	-	-	-	-	---	-	-	1	-	-	-	-	-	---	-	-	1	-	-	-	-	-	---	-	-	1	-	-	-	-	-	---	-
108	comp146032_c7_seq8_1	103285	428|541|534	5.8|5.8|5.8	-|-|-	34|43|38	34|43|38	6|5|5	6|5|5	1.099	1.039	1.018	15	13	16	-	-	-	0.685	0.704	0.706	15	13	16	*	*	*	0.964	0.876	0.935	15	13	16	-	-	-	0.633	0.636	0.656	15	13	16	-	*	*	0.642	0.687	0.711	15
109	comp141720_c0_seq1_1	125964	100|48|33	1.7|1.7|1.7	-|-|-	2|2|1	2|2|1	1|1|1	1|1|1	0.872	---	---	2	1	-	-	-	-	0.956	---	---	2	1	-	-	-	-	1.316	---	---	2	1	-	-	-	-	1.828	---	---	2	1	-	-	-	-	1.053	---	---	2
110	comp138797_c0_seq1_1	140832	18|-|-	1.9|-|-	-|-|-	2|-|-	2|-|-	1|-|-	1|-|-	---	-	-	-	-	-	-	-	-	---	-	-	-	-	-	-	-	-	---	-	-	-	-	-	-	-	-	---	-	-	-	-	-	-	-	-	---	-	-	-
111	comp98203_c0_seq1_1	54230	26|-|-	2.4|-|-	-|-|-	1|-|-	1|-|-	1|-|-	1|-|-	---	-	-	-	-	-	-	-	-	---	-	-	-	-	-	-	-	-	---	-	-	-	-	-	-	-	-	---	-	-	-	-	-	-	-	-	---	-	-	-
112	comp135723_c0_seq4_1	42709	41|-|-	3.0|-|-	1|-|-	1|-|-	1|-|-	1|-|-	1|-|-	---	-	-	-	-	-	-	-	-	---	-	-	-	-	-	-	-	-	---	-	-	-	-	-	-	-	-	---	-	-	-	-	-	-	-	-	---	-	-	-
113	comp127743_c0_seq2_1	94709	-|16|-	-|1.7|-	-|-|-	-|1|-	-|1|-	-|1|-	-|1|-	-	---	-	-	-	-	-	-	-	-	---	-	-	-	-	-	-	-	-	---	-	-	-	-	-	-	-	-	---	-	-	-	-	-	-	-	-	---	-	-
114	comp132237_c1_seq5_1	118192	52|60|58	1.2|1.2|1.2	-|-|-	1|2|2	1|2|2	1|1|1	1|1|1	---	1.096	---	1	2	1	-	-	-	---	1.291	---	1	2	1	-	-	-	---	1.105	---	1	2	1	-	-	-	---	1.147	---	1	2	1	-	-	-	---	1.236	---	1
115	comp144189_c0_seq2_1	106406	-|-|27	-|-|1.1	-|-|-	-|-|1	-|-|1	-|-|1	-|-|1	-	-	---	-	-	-	-	-	-	-	-	---	-	-	-	-	-	-	-	-	---	-	-	-	-	-	-	-	-	---	-	-	-	-	-	-	-	-	---	-
116	comp136927_c0_seq1_1	74930	36|56|97	3.3|3.3|5.6	-|-|-	2|2|3	2|2|3	2|2|3	2|2|3	---	---	1.666	-	1	2	-	-	-	---	---	2.385	-	1	2	-	-	-	---	---	2.448	-	1	2	-	-	-	---	---	1.392	-	1	2	-	-	-	---	---	0.851	-
117	comp65525_c0_seq1_1	11791	27|-|-	14.3|-|-	-|-|-	1|-|-	1|-|-	1|-|-	1|-|-	---	-	-	-	-	-	-	-	-	---	-	-	-	-	-	-	-	-	---	-	-	-	-	-	-	-	-	---	-	-	-	-	-	-	-	-	---	-	-	-
118	comp122344_c0_seq2_1	62379	-|21|-	-|2.7|-	-|-|-	-|1|-	-|1|-	-|1|-	-|1|-	-	---	-	-	-	-	-	-	-	-	---	-	-	-	-	-	-	-	-	---	-	-	-	-	-	-	-	-	---	-	-	-	-	-	-	-	-	---	-	-
119	comp86244_c0_seq1_1	132117	-|16|-	-|2.0|-	-|-|-	-|1|-	-|1|-	-|1|-	-|1|-	-	---	-	-	-	-	-	-	-	-	---	-	-	-	-	-	-	-	-	---	-	-	-	-	-	-	-	-	---	-	-	-	-	-	-	-	-	---	-	-
120	comp40843_c0_seq1_1	12104	31|-|30	7.7|-|7.7	1|-|1	1|-|1	1|-|1	1|-|1	1|-|1	---	-	---	1	-	1	-	-	-	---	-	---	1	-	1	-	-	-	---	-	---	1	-	1	-	-	-	---	-	---	1	-	1	-	-	-	---	-	---	1
121	comp131513_c0_seq9_1	852288	-|-|37	-|-|1.9	-|-|-	-|-|1	-|-|1	-|-|1	-|-|1	-	-	---	-	-	-	-	-	-	-	-	---	-	-	-	-	-	-	-	-	---	-	-	-	-	-	-	-	-	---	-	-	-	-	-	-	-	-	---	-
122	comp145572_c0_seq18_1	41389	17|19|-	4.5|4.5|-	2|2|-	1|1|-	1|1|-	1|1|-	1|1|-	---	---	-	-	-	-	-	-	-	---	---	-	-	-	-	-	-	-	---	---	-	-	-	-	-	-	-	---	---	-	-	-	-	-	-	-	---	---	-	-
123	comp121335_c0_seq1_1	92595	196|197|168	6.6|6.6|5.5	-|-|-	18|13|9	18|13|9	5|5|4	5|5|4	0.958	0.967	1.053	8	9	6	-	-	-	1.192	1.19	1.233	8	9	6	*	*	*	1.091	1.221	1.235	8	9	6	*	*	*	1.162	1.408	1.311	8	9	6	*	*	*	1.409	1.551	1.426	8
124	comp73811_c0_seq1_1	42034	18|-|-	4.2|-|-	-|-|-	1|-|-	1|-|-	1|-|-	1|-|-	---	-	-	-	-	-	-	-	-	---	-	-	-	-	-	-	-	-	---	-	-	-	-	-	-	-	-	---	-	-	-	-	-	-	-	-	---	-	-	-
125	comp56958_c0_seq1_1	19236	-|-|15	-|-|6.7	-|-|-	-|-|1	-|-|1	-|-|1	-|-|1	-	-	---	-	-	-	-	-	-	-	-	---	-	-	-	-	-	-	-	-	---	-	-	-	-	-	-	-	-	---	-	-	-	-	-	-	-	-	---	-
126	comp117437_c0_seq2_1	86781	566|591|687	15.9|15.9|18.7	-|-|-	16|17|21	16|17|21	6|6|7	6|6|7	1.094	1.062	1.011	10	14	18	-	-	-	1.196	1.227	1.083	11	14	18	*	-	-	1.138	1.063	0.952	11	14	18	-	-	-	0.964	0.998	1.126	11	14	18	-	-	-	1.154	1.229	1.178	11
127	comp135004_c0_seq1_1	216123	140|194|222	2.0|3.3|2.6	-|-|-	6|9|9	6|9|9	3|5|4	3|5|4	0.986	1.254	1.073	4	4	6	-	-	-	1.253	1.342	1.429	4	4	4	*	-	*	1.264	1.243	1.372	4	4	6	-	-	*	1.153	1.251	1.339	4	4	6	-	-	*	1.411	1.454	1.507	4
128	comp120686_c0_seq2_1	161978	-|20|-	-|0.9|-	-|1|-	-|1|-	-|1|-	-|1|-	-|1|-	-	---	-	-	-	-	-	-	-	-	---	-	-	-	-	-	-	-	-	---	-	-	-	-	-	-	-	-	---	-	-	-	-	-	-	-	-	---	-	-
129	comp140047_c0_seq4_1	326635	55|94|-	1.0|0.9|-	-|-|-	2|4|-	2|4|-	2|2|-	2|2|-	---	1.026	-	1	3	-	-	-	-	---	1.674	-	1	3	-	-	-	-	---	1.312	-	1	3	-	-	-	-	---	1.702	-	1	3	-	-	-	-	---	1.859	-	1
130	comp117711_c0_seq1_1	99782	-|-|21	-|-|1.8	-|-|-	-|-|1	-|-|1	-|-|1	-|-|1	-	-	---	-	-	-	-	-	-	-	-	---	-	-	-	-	-	-	-	-	---	-	-	-	-	-	-	-	-	---	-	-	-	-	-	-	-	-	---	-
131	comp143063_c0_seq2_1	216603	27|51|31	0.8|1.6|0.9	-|-|-	1|3|2	1|3|2	1|2|1	1|2|1	---	---	---	-	-	-	-	-	-	---	---	---	-	-	-	-	-	-	---	---	---	-	-	-	-	-	-	---	---	---	-	-	-	-	-	-	---	---	---	-
132	comp146594_c2_seq1_1	44897	50|31|-	6.7|5.1|-	-|-|-	2|1|-	2|1|-	2|1|-	2|1|-	---	---	-	1	-	-	-	-	-	---	---	-	1	-	-	-	-	-	---	---	-	1	-	-	-	-	-	---	---	-	1	-	-	-	-	-	---	---	-	1
133	comp89764_c0_seq1_1	161279	-|23|-	-|1.9|-	-|-|-	-|1|-	-|1|-	-|1|-	-|1|-	-	---	-	-	-	-	-	-	-	-	---	-	-	-	-	-	-	-	-	---	-	-	-	-	-	-	-	-	---	-	-	-	-	-	-	-	-	---	-	-
134	comp123559_c0_seq1_1	247270	-|27|-	-|0.5|-	-|-|-	-|1|-	-|1|-	-|1|-	-|1|-	-	---	-	-	-	-	-	-	-	-	---	-	-	-	-	-	-	-	-	---	-	-	-	-	-	-	-	-	---	-	-	-	-	-	-	-	-	---	-	-
135	comp124505_c0_seq1_1	109221	-|18|-	-|1.3|-	-|-|-	-|1|-	-|1|-	-|1|-	-|1|-	-	---	-	-	-	-	-	-	-	-	---	-	-	-	-	-	-	-	-	---	-	-	-	-	-	-	-	-	---	-	-	-	-	-	-	-	-	---	-	-
136	comp146940_c0_seq1_1	147302	18|-|-	1.4|-|-	-|-|-	1|-|-	1|-|-	1|-|-	1|-|-	---	-	-	-	-	-	-	-	-	---	-	-	-	-	-	-	-	-	---	-	-	-	-	-	-	-	-	---	-	-	-	-	-	-	-	-	---	-	-	-
137	comp49381_c1_seq1_1	10998	17|-|-	24.4|-|-	-|-|-	1|-|-	1|-|-	1|-|-	1|-|-	---	-	-	-	-	-	-	-	-	---	-	-	-	-	-	-	-	-	---	-	-	-	-	-	-	-	-	---	-	-	-	-	-	-	-	-	---	-	-	-
138	comp60845_c0_seq1_1	58773	85|77|87	5.6|3.5|5.6	-|-|-	3|3|3	3|3|3	2|1|2	2|1|2	0.897	0.883	0.889	2	2	3	-	-	-	0.784	0.908	0.851	2	2	3	-	-	-	0.878	0.881	0.865	2	2	3	-	-	-	0.85	0.903	1.286	2	2	3	-	-	-	1.099	1.16	1.556	2
139	comp23400_c0_seq1_1	18585	16|-|18	9.6|-|9.6	-|-|-	1|-|1	1|-|1	1|-|1	1|-|1	---	-	---	-	-	-	-	-	-	---	-	---	-	-	-	-	-	-	---	-	---	-	-	-	-	-	-	---	-	---	-	-	-	-	-	-	---	-	---	-
140	comp139536_c0_seq6_1	144611	30|-|-	1.0|-|-	1|-|-	1|-|-	1|-|-	1|-|-	1|-|-	---	-	-	-	-	-	-	-	-	---	-	-	-	-	-	-	-	-	---	-	-	-	-	-	-	-	-	---	-	-	-	-	-	-	-	-	---	-	-	-
141	comp105333_c0_seq1_1	25717	-|-|15	-|-|10.4	-|-|-	-|-|1	-|-|1	-|-|1	-|-|1	-	-	---	-	-	-	-	-	-	-	-	---	-	-	-	-	-	-	-	-	---	-	-	-	-	-	-	-	-	---	-	-	-	-	-	-	-	-	---	-
142	comp86747_c0_seq1_1	21307	180|162|171	18.4|18.4|18.4	-|-|-	18|14|17	18|14|17	3|3|3	3|3|3	---	---	0.77	1	1	3	-	-	-	---	---	0.441	1	1	3	-	-	-	---	---	0.66	1	1	3	-	-	*	---	---	0.434	1	1	3	-	-	-	---	---	0.364	1
143	comp138950_c1_seq8_1	224453	-|29|-	-|1.1|-	-|-|-	-|1|-	-|1|-	-|1|-	-|1|-	-	---	-	-	-	-	-	-	-	-	---	-	-	-	-	-	-	-	-	---	-	-	-	-	-	-	-	-	---	-	-	-	-	-	-	-	-	---	-	-
144	comp1464_c1_seq1_1	20991	27|27|29	8.5|8.5|8.5	-|-|-	2|2|2	2|2|2	1|1|1	1|1|1	---	---	---	-	-	-	-	-	-	---	---	---	-	-	-	-	-	-	---	---	---	-	-	-	-	-	-	---	---	---	-	-	-	-	-	-	---	---	---	-
145	comp141035_c3_seq10_1	62878	-|-|16	-|-|1.8	-|-|6	-|-|1	-|-|1	-|-|1	-|-|1	-	-	---	-	-	-	-	-	-	-	-	---	-	-	-	-	-	-	-	-	---	-	-	-	-	-	-	-	-	---	-	-	-	-	-	-	-	-	---	-
146	comp79317_c0_seq1_1	17226	-|-|16	-|-|9.9	-|-|-	-|-|1	-|-|1	-|-|1	-|-|1	-	-	---	-	-	-	-	-	-	-	-	---	-	-	-	-	-	-	-	-	---	-	-	-	-	-	-	-	-	---	-	-	-	-	-	-	-	-	---	-
147	comp68626_c0_seq1_1	101616	95|147|150	7.0|7.0|5.7	-|-|-	9|11|6	9|11|6	4|4|3	4|4|3	---	1.036	0.679	1	4	3	-	-	-	---	1.289	1.499	1	4	3	-	-	-	---	1.537	1.785	1	4	3	-	*	-	---	1.447	1.842	1	4	3	-	-	*	---	1.222	1.206	1
148	comp136582_c0_seq3_1	439161	-|27|-	-|0.3|-	-|-|-	-|1|-	-|1|-	-|1|-	-|1|-	-	---	-	-	-	-	-	-	-	-	---	-	-	-	-	-	-	-	-	---	-	-	-	-	-	-	-	-	---	-	-	-	-	-	-	-	-	---	-	-
149	comp109717_c0_seq3_1	20346	-|18|-	-|4.7|-	-|-|-	-|1|-	-|1|-	-|1|-	-|1|-	-	---	-	-	-	-	-	-	-	-	---	-	-	-	-	-	-	-	-	---	-	-	-	-	-	-	-	-	---	-	-	-	-	-	-	-	-	---	-	-
150	comp59230_c0_seq1_1	9420	-|17|-	-|14.7|-	-|-|-	-|1|-	-|1|-	-|1|-	-|1|-	-	---	-	-	-	-	-	-	-	-	---	-	-	-	-	-	-	-	-	---	-	-	-	-	-	-	-	-	---	-	-	-	-	-	-	-	-	---	-	-
151	comp49868_c0_seq1_1	9959	-|-|60	-|-|19.4	-|-|-	-|-|4	-|-|4	-|-|1	-|-|1	-	-	---	-	-	-	-	-	-	-	-	---	-	-	-	-	-	-	-	-	---	-	-	-	-	-	-	-	-	---	-	-	-	-	-	-	-	-	---	-
152	comp138525_c1_seq2_1	33664	-|18|-	-|5.4|-	-|-|-	-|1|-	-|1|-	-|1|-	-|1|-	-	---	-	-	-	-	-	-	-	-	---	-	-	-	-	-	-	-	-	---	-	-	-	-	-	-	-	-	---	-	-	-	-	-	-	-	-	---	-	-
153	comp131880_c0_seq1_1	78614	103|64|83	7.0|5.2|5.2	-|-|-	3|2|3	3|2|3	3|2|2	3|2|2	0.69	1.416	0.826	2	2	3	-	-	-	1.02	1.458	1.382	2	2	3	-	*	-	0.823	1.837	1.657	2	2	3	-	-	*	1.092	1.319	1.007	2	2	3	-	-	-	1.061	1.406	1.478	2
154	comp107455_c0_seq1_1	28043	143|63|63	23.9|28.8|23.5	-|-|-	6|4|3	6|4|3	4|4|3	4|4|3	0.709	---	---	5	-	1	-	-	-	0.832	---	---	5	-	1	-	-	-	0.741	---	---	5	-	1	-	-	-	0.891	---	---	5	-	1	-	-	-	0.627	---	---	5
155	comp85925_c0_seq1_1	136811	52|-|32	2.0|-|2.0	-|-|-	2|-|1	2|-|1	1|-|1	1|-|1	---	-	---	1	-	-	-	-	-	---	-	---	1	-	-	-	-	-	---	-	---	1	-	-	-	-	-	---	-	---	1	-	-	-	-	-	---	-	---	1
156	comp86327_c0_seq1_1	55504	-|-|21	-|-|3.3	-|-|-	-|-|1	-|-|1	-|-|1	-|-|1	-	-	---	-	-	-	-	-	-	-	-	---	-	-	-	-	-	-	-	-	---	-	-	-	-	-	-	-	-	---	-	-	-	-	-	-	-	-	---	-
157	comp136983_c0_seq1_1	213466	126|93|78	4.8|2.2|1.4	2|2|2	9|7|5	9|7|5	6|3|2	6|3|2	---	0.957	---	1	2	1	-	-	-	---	0.702	---	1	2	1	-	*	-	---	0.983	---	1	2	1	-	-	-	---	0.859	---	1	2	1	-	-	-	---	0.836	---	1
158	comp123433_c0_seq1_1	71154	20|-|-	1.8|-|-	-|-|-	1|-|-	1|-|-	1|-|-	1|-|-	---	-	-	-	-	-	-	-	-	---	-	-	-	-	-	-	-	-	---	-	-	-	-	-	-	-	-	---	-	-	-	-	-	-	-	-	---	-	-	-
159	comp133979_c0_seq1_1	147809	801|800|654	21.8|18.5|19.1	-|-|-	41|38|36	41|38|36	20|16|18	20|16|18	1.64	1.456	1.469	18	20	16	*	*	-	1.873	1.846	1.738	18	20	15	*	*	-	2.154	1.888	1.6	18	20	16	*	*	-	1.897	1.679	1.669	18	20	16	*	*	-	1.431	1.275	1.243	18
160	comp146864_c1_seq1_1	107675	90|70|52	3.2|1.2|4.2	-|-|-	5|3|4	5|3|4	3|1|3	3|1|3	0.91	67.963	---	3	2	1	-	-	-	1.145	60.787	---	3	2	1	-	-	-	1.204	---	---	3	1	1	-	-	-	1.344	54.005	---	3	2	1	-	-	-	1.306	73.279	---	3
161	comp129107_c0_seq1_1	64860	31|95|51	2.2|10.6|5.3	1|1|1	1|6|3	1|6|3	1|4|2	1|4|2	---	0.899	---	-	2	-	-	-	-	---	0.973	---	-	2	-	-	-	-	---	0.946	---	-	2	-	-	-	-	---	1.052	---	-	2	-	-	-	-	---	1.059	---	-
162	comp133612_c0_seq1_1	106521	29|-|-	1.5|-|-	-|-|-	1|-|-	1|-|-	1|-|-	1|-|-	---	-	-	-	-	-	-	-	-	---	-	-	-	-	-	-	-	-	---	-	-	-	-	-	-	-	-	---	-	-	-	-	-	-	-	-	---	-	-	-
163	comp137386_c0_seq1_1	127648	69|79|40	1.2|1.2|1.2	-|-|-	3|3|2	3|3|2	1|1|1	1|1|1	0.856	0.831	---	3	2	1	-	-	-	1.116	1.293	---	3	2	1	-	-	-	1.027	1.199	---	3	2	1	-	-	-	1.093	1.004	---	3	2	1	-	-	-	1.223	1.167	---	3
164	comp144188_c0_seq11_1	220364	31|-|31	0.6|-|0.6	2|-|2	1|-|1	1|-|1	1|-|1	1|-|1	---	-	---	-	-	-	-	-	-	---	-	---	-	-	-	-	-	-	---	-	---	-	-	-	-	-	-	---	-	---	-	-	-	-	-	-	---	-	---	-
165	comp118533_c0_seq3_1	99683	24|-|-	1.7|-|-	-|-|-	1|-|-	1|-|-	1|-|-	1|-|-	---	-	-	-	-	-	-	-	-	---	-	-	-	-	-	-	-	-	---	-	-	-	-	-	-	-	-	---	-	-	-	-	-	-	-	-	---	-	-	-
166	comp32374_c0_seq1_1	37056	22|-|-	5.4|-|-	-|-|-	1|-|-	1|-|-	1|-|-	1|-|-	---	-	-	-	-	-	-	-	-	---	-	-	-	-	-	-	-	-	---	-	-	-	-	-	-	-	-	---	-	-	-	-	-	-	-	-	---	-	-	-
167	comp141287_c0_seq4_1	94381	-|15|-	-|1.9|-	-|-|-	-|1|-	-|1|-	-|1|-	-|1|-	-	---	-	-	-	-	-	-	-	-	---	-	-	-	-	-	-	-	-	---	-	-	-	-	-	-	-	-	---	-	-	-	-	-	-	-	-	---	-	-
168	comp143072_c1_seq4_1	103846	17|-|-	1.5|-|-	-|-|-	1|-|-	1|-|-	1|-|-	1|-|-	---	-	-	-	-	-	-	-	-	---	-	-	-	-	-	-	-	-	---	-	-	-	-	-	-	-	-	---	-	-	-	-	-	-	-	-	---	-	-	-
169	comp147128_c3_seq11_1	25054	17|-|-	8.2|-|-	1|-|-	1|-|-	1|-|-	1|-|-	1|-|-	---	-	-	-	-	-	-	-	-	---	-	-	-	-	-	-	-	-	---	-	-	-	-	-	-	-	-	---	-	-	-	-	-	-	-	-	---	-	-	-
170	comp125009_c0_seq1_1	73599	19|-|-	2.8|-|-	-|-|-	1|-|-	1|-|-	1|-|-	1|-|-	---	-	-	-	-	-	-	-	-	---	-	-	-	-	-	-	-	-	---	-	-	-	-	-	-	-	-	---	-	-	-	-	-	-	-	-	---	-	-	-
171	comp147011_c0_seq1_1	410581	-|-|22	-|-|0.5	-|-|-	-|-|1	-|-|1	-|-|1	-|-|1	-	-	---	-	-	-	-	-	-	-	-	---	-	-	-	-	-	-	-	-	---	-	-	-	-	-	-	-	-	---	-	-	-	-	-	-	-	-	---	-
172	comp144121_c0_seq12_1	206002	-|71|-	-|1.6|-	-|-|-	-|1|-	-|1|-	-|1|-	-|1|-	-	---	-	-	1	-	-	-	-	-	---	-	-	1	-	-	-	-	-	---	-	-	1	-	-	-	-	-	---	-	-	1	-	-	-	-	-	---	-	-
173	comp129365_c0_seq2_1	34245	45|44|30	4.4|4.4|2.9	-|-|-	2|2|1	2|2|1	1|1|1	1|1|1	0.739	---	---	2	1	-	-	-	-	1.241	---	---	2	1	-	-	-	-	1.164	---	---	2	1	-	-	-	-	1.472	---	---	2	1	-	-	-	-	1.213	---	---	2
174	comp45828_c0_seq1_1	14289	33|52|53	10.3|10.3|10.3	-|-|-	1|3|2	1|3|2	1|1|1	1|1|1	---	---	1.166	-	-	2	-	-	-	---	---	1.073	-	-	2	-	-	-	---	---	1.051	-	-	2	-	-	-	---	---	0.694	-	-	2	-	-	-	---	---	1.255	-
175	comp144113_c0_seq1_1	478939	17|18|-	1.2|1.7|-	-|-|-	1|1|-	1|1|-	1|1|-	1|1|-	---	---	-	-	-	-	-	-	-	---	---	-	-	-	-	-	-	-	---	---	-	-	-	-	-	-	-	---	---	-	-	-	-	-	-	-	---	---	-	-
176	comp145785_c0_seq1_1	492968	37|69|66	0.6|1.9|0.7	-|-|-	2|3|2	2|3|2	1|3|1	1|3|1	---	---	0.672	-	1	2	-	-	-	---	---	1.244	-	1	2	-	-	-	---	---	1.327	-	1	2	-	-	-	---	---	0.93	-	1	2	-	-	-	---	---	0.959	-
177	comp137861_c0_seq1_1	317488	-|35|43	-|0.9|0.5	-|-|-	-|2|2	-|2|2	-|2|1	-|2|1	-	---	---	-	-	-	-	-	-	-	---	---	-	-	-	-	-	-	-	---	---	-	-	-	-	-	-	-	---	---	-	-	-	-	-	-	-	---	---	-
178	comp137796_c0_seq1_1	180765	105|114|83	6.5|5.8|6.3	-|-|-	8|6|10	8|6|10	6|5|7	6|5|7	1.06	0.943	1.219	3	3	2	-	-	-	1.239	1.386	1.027	3	3	2	-	-	-	1.324	0.925	1.079	3	3	2	-	-	-	0.897	0.963	0.58	3	3	2	-	-	-	1.26	1.11	0.907	3
179	comp137718_c1_seq1_1	16201	-|-|20	-|-|9.6	-|-|-	-|-|1	-|-|1	-|-|1	-|-|1	-	-	---	-	-	-	-	-	-	-	-	---	-	-	-	-	-	-	-	-	---	-	-	-	-	-	-	-	-	---	-	-	-	-	-	-	-	-	---	-
180	comp133450_c0_seq1_1	88731	-|16|-	-|2.9|-	-|-|-	-|1|-	-|1|-	-|1|-	-|1|-	-	---	-	-	-	-	-	-	-	-	---	-	-	-	-	-	-	-	-	---	-	-	-	-	-	-	-	-	---	-	-	-	-	-	-	-	-	---	-	-
181	comp143567_c0_seq2_1	112899	-|-|39	-|-|0.7	-|-|-	-|-|1	-|-|1	-|-|1	-|-|1	-	-	---	-	-	1	-	-	-	-	-	---	-	-	1	-	-	-	-	-	---	-	-	1	-	-	-	-	-	---	-	-	1	-	-	-	-	-	---	-
182	comp145764_c0_seq5_1	125090	23|-|-	2.1|-|-	-|-|-	2|-|-	2|-|-	2|-|-	2|-|-	---	-	-	-	-	-	-	-	-	---	-	-	-	-	-	-	-	-	---	-	-	-	-	-	-	-	-	---	-	-	-	-	-	-	-	-	---	-	-	-
183	comp144358_c5_seq3_1	221105	-|-|21	-|-|0.9	-|-|-	-|-|1	-|-|1	-|-|1	-|-|1	-	-	---	-	-	-	-	-	-	-	-	---	-	-	-	-	-	-	-	-	---	-	-	-	-	-	-	-	-	---	-	-	-	-	-	-	-	-	---	-
184	comp128898_c0_seq1_1	260763	55|55|-	1.3|1.0|-	-|-|-	2|1|-	2|1|-	2|1|-	2|1|-	---	---	-	1	1	-	-	-	-	---	---	-	1	1	-	-	-	-	---	---	-	1	1	-	-	-	-	---	---	-	1	1	-	-	-	-	---	---	-	1
185	comp5522_c0_seq1_1	14448	-|14|15	-|11.9|11.9	-|-|-	-|1|1	-|1|1	-|1|1	-|1|1	-	---	---	-	-	-	-	-	-	-	---	---	-	-	-	-	-	-	-	---	---	-	-	-	-	-	-	-	---	---	-	-	-	-	-	-	-	---	---	-
186	comp144065_c0_seq2_1	302474	33|-|-	0.5|-|-	-|-|-	1|-|-	1|-|-	1|-|-	1|-|-	---	-	-	-	-	-	-	-	-	---	-	-	-	-	-	-	-	-	---	-	-	-	-	-	-	-	-	---	-	-	-	-	-	-	-	-	---	-	-	-
187	comp113088_c0_seq1_1	83687	-|-|61	-|-|3.4	-|-|1	-|-|1	-|-|1	-|-|1	-|-|1	-	-	---	-	-	1	-	-	-	-	-	---	-	-	1	-	-	-	-	-	---	-	-	1	-	-	-	-	-	---	-	-	1	-	-	-	-	-	---	-
188	comp135625_c0_seq1_1	90322	-|-|21	-|-|1.7	-|-|-	-|-|1	-|-|1	-|-|1	-|-|1	-	-	---	-	-	-	-	-	-	-	-	---	-	-	-	-	-	-	-	-	---	-	-	-	-	-	-	-	-	---	-	-	-	-	-	-	-	-	---	-
189	comp140186_c0_seq1_1	134814	-|20|-	-|0.9|-	-|-|-	-|1|-	-|1|-	-|1|-	-|1|-	-	---	-	-	-	-	-	-	-	-	---	-	-	-	-	-	-	-	-	---	-	-	-	-	-	-	-	-	---	-	-	-	-	-	-	-	-	---	-	-
190	comp135025_c0_seq1_1	117695	-|18|-	-|1.4|-	-|-|-	-|1|-	-|1|-	-|1|-	-|1|-	-	---	-	-	-	-	-	-	-	-	---	-	-	-	-	-	-	-	-	---	-	-	-	-	-	-	-	-	---	-	-	-	-	-	-	-	-	---	-	-
191	comp144185_c0_seq1_1	1487517	-|34|-	-|0.3|-	-|-|-	-|2|-	-|2|-	-|1|-	-|1|-	-	---	-	-	-	-	-	-	-	-	---	-	-	-	-	-	-	-	-	---	-	-	-	-	-	-	-	-	---	-	-	-	-	-	-	-	-	---	-	-
192	comp105768_c0_seq1_1	10718	-|32|-	-|12.2|-	-|-|-	-|1|-	-|1|-	-|1|-	-|1|-	-	---	-	-	-	-	-	-	-	-	---	-	-	-	-	-	-	-	-	---	-	-	-	-	-	-	-	-	---	-	-	-	-	-	-	-	-	---	-	-
193	comp132535_c0_seq4_1	56411	-|-|20	-|-|2.2	-|-|-	-|-|1	-|-|1	-|-|1	-|-|1	-	-	---	-	-	-	-	-	-	-	-	---	-	-	-	-	-	-	-	-	---	-	-	-	-	-	-	-	-	---	-	-	-	-	-	-	-	-	---	-
194	comp136212_c0_seq1_1	122349	-|34|-	-|1.1|-	-|-|-	-|1|-	-|1|-	-|1|-	-|1|-	-	---	-	-	-	-	-	-	-	-	---	-	-	-	-	-	-	-	-	---	-	-	-	-	-	-	-	-	---	-	-	-	-	-	-	-	-	---	-	-
195	comp146276_c0_seq1_1	86940	157|165|104	5.3|5.3|5.7	-|-|-	5|6|4	5|6|4	2|2|2	2|2|2	1.12	1.359	1.267	3	4	2	-	*	-	1.064	0.93	1.086	3	4	2	-	-	-	1.053	0.732	0.652	3	4	2	-	*	-	0.84	1.05	1.035	3	4	2	-	-	*	1.425	1.489	1.347	3
196	comp140028_c0_seq4_1	332479	35|-|36	0.4|-|0.4	-|-|-	1|-|1	1|-|1	1|-|1	1|-|1	---	-	---	-	-	-	-	-	-	---	-	---	-	-	-	-	-	-	---	-	---	-	-	-	-	-	-	---	-	---	-	-	-	-	-	-	---	-	---	-
197	comp142867_c0_seq10_1	370468	-|14|-	-|0.6|-	-|1|-	-|1|-	-|1|-	-|1|-	-|1|-	-	---	-	-	-	-	-	-	-	-	---	-	-	-	-	-	-	-	-	---	-	-	-	-	-	-	-	-	---	-	-	-	-	-	-	-	-	---	-	-
198	comp99201_c0_seq2_1	18948	20|-|-	4.3|-|-	-|-|-	1|-|-	1|-|-	1|-|-	1|-|-	---	-	-	-	-	-	-	-	-	---	-	-	-	-	-	-	-	-	---	-	-	-	-	-	-	-	-	---	-	-	-	-	-	-	-	-	---	-	-	-
199	comp140247_c0_seq4_1	93216	-|-|27	-|-|1.6	-|-|-	-|-|2	-|-|2	-|-|1	-|-|1	-	-	---	-	-	-	-	-	-	-	-	---	-	-	-	-	-	-	-	-	---	-	-	-	-	-	-	-	-	---	-	-	-	-	-	-	-	-	---	-
200	comp112372_c0_seq1_1	34577	23|-|-	4.1|-|-	-|-|-	1|-|-	1|-|-	1|-|-	1|-|-	---	-	-	-	-	-	-	-	-	---	-	-	-	-	-	-	-	-	---	-	-	-	-	-	-	-	-	---	-	-	-	-	-	-	-	-	---	-	-	-
201	comp125040_c0_seq3_1	93581	187|193|214	6.1|6.1|7.4	-|-|-	10|10|10	10|10|10	3|3|4	3|3|4	1.848	1.105	1.234	4	4	6	*	-	-	2.121	1.251	2.112	4	4	6	*	-	*	2.044	0.946	1.574	4	4	6	*	-	*	2.361	1.586	2.407	4	4	5	*	*	*	2.289	1.291	1.795	4
202	comp85836_c0_seq1_1	21642	18|-|-	8.1|-|-	-|-|-	1|-|-	1|-|-	1|-|-	1|-|-	---	-	-	-	-	-	-	-	-	---	-	-	-	-	-	-	-	-	---	-	-	-	-	-	-	-	-	---	-	-	-	-	-	-	-	-	---	-	-	-
203	comp63394_c0_seq2_1	143140	-|31|26	-|0.8|0.8	-|-|-	-|1|1	-|1|1	-|1|1	-|1|1	-	---	---	-	-	-	-	-	-	-	---	---	-	-	-	-	-	-	-	---	---	-	-	-	-	-	-	-	---	---	-	-	-	-	-	-	-	---	---	-
204	comp138596_c0_seq1_1	132577	-|17|-	-|1.1|-	-|-|-	-|1|-	-|1|-	-|1|-	-|1|-	-	---	-	-	-	-	-	-	-	-	---	-	-	-	-	-	-	-	-	---	-	-	-	-	-	-	-	-	---	-	-	-	-	-	-	-	-	---	-	-
205	comp131416_c0_seq1_1	136808	45|32|20	1.5|1.5|1.5	-|-|-	2|2|1	2|2|1	1|1|1	1|1|1	---	---	---	-	-	-	-	-	-	---	---	---	-	-	-	-	-	-	---	---	---	-	-	-	-	-	-	---	---	---	-	-	-	-	-	-	---	---	---	-
206	comp6837_c0_seq1_1	12446	217|244|198	36.8|23.0|23.0	-|-|-	11|12|9	11|12|9	3|2|2	3|2|2	0.892	0.864	0.911	8	5	4	-	-	-	0.562	0.626	0.583	8	5	3	*	-	*	0.812	0.83	0.815	8	5	4	*	-	-	0.597	0.601	0.637	6	5	4	*	*	*	0.597	0.634	0.578	8
207	comp133476_c1_seq1_1	136825	715|907|607	19.0|21.3|15.5	-|-|-	37|46|36	37|46|36	15|17|13	15|17|13	0.958	0.899	0.948	17	24	20	-	*	-	1.123	1.039	1.044	17	24	20	-	-	-	1.12	1.059	1.15	17	24	20	-	-	*	1.199	1.109	1.089	17	24	19	*	-	*	1.11	0.974	1.235	17
208	comp130154_c0_seq1_1	10745	51|77|-	15.9|15.9|-	1|1|-	2|2|-	2|2|-	1|1|-	1|1|-	---	0.52	-	1	2	-	-	-	-	---	0.503	-	1	2	-	-	-	-	---	0.557	-	1	2	-	-	-	-	---	0.5	-	1	2	-	-	*	-	---	0.538	-	1
209	comp117357_c0_seq1_1	157886	1277|1208|972	12.6|12.6|10.7	-|-|-	54|50|44	54|50|44	11|11|10	11|11|10	0.952	0.907	0.867	38	37	29	-	*	-	1.181	1.155	1.088	38	38	29	*	*	-	1.147	1.059	1.033	38	38	29	*	-	-	1.264	1.212	1.116	38	38	29	*	*	*	1.294	1.284	1.199	36
210	comp113409_c0_seq3_1	198569	-|26|-	-|0.9|-	-|-|-	-|1|-	-|1|-	-|1|-	-|1|-	-	---	-	-	-	-	-	-	-	-	---	-	-	-	-	-	-	-	-	---	-	-	-	-	-	-	-	-	---	-	-	-	-	-	-	-	-	---	-	-
211	comp106730_c0_seq1_1	33404	-|20|-	-|5.7|-	-|-|-	-|1|-	-|1|-	-|1|-	-|1|-	-	---	-	-	-	-	-	-	-	-	---	-	-	-	-	-	-	-	-	---	-	-	-	-	-	-	-	-	---	-	-	-	-	-	-	-	-	---	-	-
212	comp145133_c0_seq1_1	298689	15|17|-	0.7|0.7|-	-|-|-	1|1|-	1|1|-	1|1|-	1|1|-	---	---	-	-	-	-	-	-	-	---	---	-	-	-	-	-	-	-	---	---	-	-	-	-	-	-	-	---	---	-	-	-	-	-	-	-	---	---	-	-
213	comp125915_c0_seq1_1	133641	-|-|15	-|-|1.2	-|-|-	-|-|1	-|-|1	-|-|1	-|-|1	-	-	---	-	-	-	-	-	-	-	-	---	-	-	-	-	-	-	-	-	---	-	-	-	-	-	-	-	-	---	-	-	-	-	-	-	-	-	---	-
214	comp126492_c0_seq1_1	87248	-|-|30	-|-|2.5	-|-|-	-|-|1	-|-|1	-|-|1	-|-|1	-	-	---	-	-	-	-	-	-	-	-	---	-	-	-	-	-	-	-	-	---	-	-	-	-	-	-	-	-	---	-	-	-	-	-	-	-	-	---	-
215	comp144768_c0_seq1_1	22848	-|27|-	-|6.6|-	-|1|-	-|1|-	-|1|-	-|1|-	-|1|-	-	---	-	-	-	-	-	-	-	-	---	-	-	-	-	-	-	-	-	---	-	-	-	-	-	-	-	-	---	-	-	-	-	-	-	-	-	---	-	-
216	comp98343_c0_seq1_1	64865	1724|1457|1465	9.5|6.6|9.5	-|-|-	33|33|31	33|33|31	3|2|3	3|2|3	1.242	1.222	1.206	28	25	24	*	*	*	0.937	0.838	0.901	28	25	24	-	-	-	1.001	0.972	0.951	28	25	24	-	-	-	0.869	0.866	0.897	28	24	24	*	*	*	1.117	1.138	1.106	28
217	comp125522_c0_seq1_1	65043	22|-|-	1.7|-|-	-|-|-	1|-|-	1|-|-	1|-|-	1|-|-	---	-	-	-	-	-	-	-	-	---	-	-	-	-	-	-	-	-	---	-	-	-	-	-	-	-	-	---	-	-	-	-	-	-	-	-	---	-	-	-
218	comp139307_c0_seq3_1	44486	29|-|-	3.9|-|-	-|-|-	1|-|-	1|-|-	1|-|-	1|-|-	---	-	-	-	-	-	-	-	-	---	-	-	-	-	-	-	-	-	---	-	-	-	-	-	-	-	-	---	-	-	-	-	-	-	-	-	---	-	-	-
219	comp129422_c0_seq2_1	242730	-|14|-	-|0.9|-	-|-|-	-|1|-	-|1|-	-|1|-	-|1|-	-	---	-	-	-	-	-	-	-	-	---	-	-	-	-	-	-	-	-	---	-	-	-	-	-	-	-	-	---	-	-	-	-	-	-	-	-	---	-	-
220	comp129373_c0_seq4_1	164245	-|-|15	-|-|0.9	-|-|1	-|-|1	-|-|1	-|-|1	-|-|1	-	-	---	-	-	-	-	-	-	-	-	---	-	-	-	-	-	-	-	-	---	-	-	-	-	-	-	-	-	---	-	-	-	-	-	-	-	-	---	-
221	comp145108_c0_seq1_1	271779	486|463|428	3.7|4.1|3.7	-|-|-	23|21|17	6|10|6	5|6|5	3|4|3	1.128	0.958	1.212	6	6	6	-	-	*	1.259	1.169	1.35	6	6	6	-	-	*	1.257	1.032	1.323	6	6	6	-	-	*	1.159	1.327	1.156	6	6	6	-	*	-	1.044	1.049	1.138	6
222	comp117777_c0_seq1_1	61814	-|-|17	-|-|3.3	-|-|-	-|-|1	-|-|1	-|-|1	-|-|1	-	-	---	-	-	-	-	-	-	-	-	---	-	-	-	-	-	-	-	-	---	-	-	-	-	-	-	-	-	---	-	-	-	-	-	-	-	-	---	-
223	comp125295_c0_seq5_1	72652	-|30|-	-|1.5|-	-|1|-	-|1|-	-|1|-	-|1|-	-|1|-	-	---	-	-	-	-	-	-	-	-	---	-	-	-	-	-	-	-	-	---	-	-	-	-	-	-	-	-	---	-	-	-	-	-	-	-	-	---	-	-
224	comp139078_c0_seq1_1	98946	21|20|-	1.6|1.6|-	-|-|-	1|1|-	1|1|-	1|1|-	1|1|-	---	---	-	-	-	-	-	-	-	---	---	-	-	-	-	-	-	-	---	---	-	-	-	-	-	-	-	---	---	-	-	-	-	-	-	-	---	---	-	-
225	comp67816_c1_seq1_1	18777	37|42|42	8.8|8.8|8.8	-|-|-	1|1|1	1|1|1	1|1|1	1|1|1	---	---	---	-	1	1	-	-	-	---	---	---	-	1	1	-	-	-	---	---	---	-	1	1	-	-	-	---	---	---	-	1	1	-	-	-	---	---	---	-
226	comp23951_c0_seq1_1	8627	36|-|-	14.5|-|-	-|-|-	1|-|-	1|-|-	1|-|-	1|-|-	---	-	-	-	-	-	-	-	-	---	-	-	-	-	-	-	-	-	---	-	-	-	-	-	-	-	-	---	-	-	-	-	-	-	-	-	---	-	-	-
227	comp7254_c0_seq1_1	13383	-|-|16	-|-|17.4	-|-|-	-|-|1	-|-|1	-|-|1	-|-|1	-	-	---	-	-	-	-	-	-	-	-	---	-	-	-	-	-	-	-	-	---	-	-	-	-	-	-	-	-	---	-	-	-	-	-	-	-	-	---	-
228	comp83624_c0_seq1_1	14290	-|-|14	-|-|8.2	-|-|-	-|-|1	-|-|1	-|-|1	-|-|1	-	-	---	-	-	-	-	-	-	-	-	---	-	-	-	-	-	-	-	-	---	-	-	-	-	-	-	-	-	---	-	-	-	-	-	-	-	-	---	-
229	comp140306_c0_seq8_1	500868	36|27|35	0.7|0.7|0.7	-|-|-	2|1|1	2|1|1	1|1|1	1|1|1	---	---	---	-	-	-	-	-	-	---	---	---	-	-	-	-	-	-	---	---	---	-	-	-	-	-	-	---	---	---	-	-	-	-	-	-	---	---	---	-
230	comp133499_c0_seq5_1	131691	77|109|82	1.3|2.6|1.3	-|-|-	3|4|3	3|4|3	1|2|1	1|2|1	---	1.001	0.538	1	3	2	-	-	-	---	1.029	0.922	1	3	2	-	-	-	---	0.983	1.012	1	3	2	-	-	-	---	0.84	1.239	1	3	2	-	-	-	---	1.013	1.148	1
231	comp140962_c0_seq2_1	41788	-|-|26	-|-|3.2	-|-|-	-|-|1	-|-|1	-|-|1	-|-|1	-	-	---	-	-	-	-	-	-	-	-	---	-	-	-	-	-	-	-	-	---	-	-	-	-	-	-	-	-	---	-	-	-	-	-	-	-	-	---	-
232	comp91651_c0_seq1_1	40291	111|80|102	12.6|8.3|11.5	-|-|-	4|3|4	4|3|4	3|2|3	3|2|3	1.058	---	---	2	1	1	-	-	-	1.84	---	---	2	1	1	-	-	-	1.045	---	---	2	1	1	-	-	-	1.259	---	---	2	1	1	-	-	-	1.56	---	---	2
233	comp133710_c0_seq2_1	40321	-|115|50	-|10.7|7.0	-|-|-	-|5|2	-|5|2	-|3|2	-|3|2	-	1.135	---	-	3	1	-	-	-	-	1.09	---	-	3	1	-	-	-	-	0.737	---	-	3	1	-	-	-	-	0.859	---	-	3	1	-	-	-	-	0.712	---	-
234	comp136238_c0_seq1_1	161204	-|-|41	-|-|1.1	-|-|-	-|-|1	-|-|1	-|-|1	-|-|1	-	-	---	-	-	1	-	-	-	-	-	---	-	-	1	-	-	-	-	-	---	-	-	1	-	-	-	-	-	---	-	-	1	-	-	-	-	-	---	-
235	comp114446_c0_seq1_1	46164	354|202|110	19.8|22.2|12.4	-|-|-	13|7|6	13|7|6	5|6|4	5|6|4	1.219	1.084	---	7	4	1	-	-	-	1.082	0.969	---	7	4	1	-	-	-	0.859	0.952	---	7	4	1	-	-	-	0.788	0.901	---	7	4	1	*	-	-	0.677	0.911	---	7
236	comp142233_c1_seq1_1	189584	-|45|57	-|1.5|2.5	-|-|-	-|2|2	-|2|2	-|2|2	-|2|2	-	---	---	-	1	1	-	-	-	-	---	---	-	1	1	-	-	-	-	---	---	-	1	1	-	-	-	-	---	---	-	1	1	-	-	-	-	---	---	-
237	comp65726_c0_seq1_1	10804	22|-|-	18.2|-|-	-|-|-	1|-|-	1|-|-	1|-|-	1|-|-	---	-	-	-	-	-	-	-	-	---	-	-	-	-	-	-	-	-	---	-	-	-	-	-	-	-	-	---	-	-	-	-	-	-	-	-	---	-	-	-
238	comp143213_c0_seq1_1	23465	33|77|95	11.8|11.8|11.8	-|-|-	5|7|5	5|7|5	2|2|2	2|2|2	---	---	1.297	-	1	3	-	-	-	---	---	1.143	-	1	3	-	-	-	---	---	0.904	-	1	3	-	-	-	---	---	0.998	-	1	3	-	-	-	---	---	0.855	-
239	comp129412_c0_seq1_1	67223	145|79|173	9.7|6.2|9.1	-|-|-	8|4|5	8|4|5	4|2|3	4|2|3	1.181	---	1.009	4	1	5	-	-	-	1.53	---	0.89	4	1	5	*	-	-	1.89	---	1.838	4	1	5	*	-	*	1.255	---	1.551	4	1	5	-	-	*	1.561	---	1.57	4
240	comp132184_c0_seq1_1	48964	-|23|-	-|3.0|-	-|-|-	-|1|-	-|1|-	-|1|-	-|1|-	-	---	-	-	-	-	-	-	-	-	---	-	-	-	-	-	-	-	-	---	-	-	-	-	-	-	-	-	---	-	-	-	-	-	-	-	-	---	-	-
241	comp125618_c0_seq2_1	43426	46|73|37	12.9|15.4|9.1	-|-|-	5|7|3	5|7|3	4|4|3	4|4|3	---	---	---	-	-	-	-	-	-	---	---	---	-	-	-	-	-	-	---	---	---	-	-	-	-	-	-	---	---	---	-	-	-	-	-	-	---	---	---	-
242	comp145014_c0_seq10_1	12126	31|29|-	10.9|10.9|-	-|-|-	1|2|-	1|2|-	1|1|-	1|1|-	---	---	-	-	-	-	-	-	-	---	---	-	-	-	-	-	-	-	---	---	-	-	-	-	-	-	-	---	---	-	-	-	-	-	-	-	---	---	-	-
243	comp146619_c0_seq16_1	132608	24|-|-	1.3|-|-	-|-|-	1|-|-	1|-|-	1|-|-	1|-|-	---	-	-	-	-	-	-	-	-	---	-	-	-	-	-	-	-	-	---	-	-	-	-	-	-	-	-	---	-	-	-	-	-	-	-	-	---	-	-	-
244	comp128256_c0_seq1_1	132185	540|526|461	17.4|16.3|14.3	-|-|-	29|26|22	29|26|22	12|12|10	12|12|10	1.072	0.976	1.011	14	16	11	-	-	-	1.259	1.309	1.183	14	16	13	*	*	*	1.303	1.074	1.144	14	16	13	*	-	*	1.158	1.342	1.263	14	16	13	-	*	*	1.402	1.417	1.275	14
245	comp133432_c1_seq1_1	94365	142|109|96	7.6|7.1|5.1	-|-|-	5|4|4	5|4|4	4|4|3	4|4|3	1.074	0.652	1.392	3	2	2	-	-	-	1.605	0.99	1.281	3	2	2	-	-	-	0.721	0.834	1.112	3	2	2	-	-	-	1.38	0.785	1.01	3	2	2	-	-	-	0.647	1.132	1.048	3
246	comp145632_c0_seq14_1	428717	18|-|-	0.4|-|-	2|-|-	1|-|-	1|-|-	1|-|-	1|-|-	---	-	-	-	-	-	-	-	-	---	-	-	-	-	-	-	-	-	---	-	-	-	-	-	-	-	-	---	-	-	-	-	-	-	-	-	---	-	-	-
247	comp71637_c0_seq1_1	31640	-|-|35	-|-|4.7	-|-|-	-|-|1	-|-|1	-|-|1	-|-|1	-	-	---	-	-	-	-	-	-	-	-	---	-	-	-	-	-	-	-	-	---	-	-	-	-	-	-	-	-	---	-	-	-	-	-	-	-	-	---	-
248	comp137556_c0_seq3_1	257514	-|19|-	-|0.5|-	-|-|-	-|1|-	-|1|-	-|1|-	-|1|-	-	---	-	-	-	-	-	-	-	-	---	-	-	-	-	-	-	-	-	---	-	-	-	-	-	-	-	-	---	-	-	-	-	-	-	-	-	---	-	-
249	comp116228_c1_seq1_1	70698	-|14|-	-|2.1|-	-|-|-	-|1|-	-|1|-	-|1|-	-|1|-	-	---	-	-	-	-	-	-	-	-	---	-	-	-	-	-	-	-	-	---	-	-	-	-	-	-	-	-	---	-	-	-	-	-	-	-	-	---	-	-
250	comp133015_c0_seq1_1	164745	30|24|-	0.7|0.7|-	2|2|-	2|2|-	2|2|-	1|1|-	1|1|-	---	---	-	-	-	-	-	-	-	---	---	-	-	-	-	-	-	-	---	---	-	-	-	-	-	-	-	---	---	-	-	-	-	-	-	-	---	---	-	-
251	comp146668_c1_seq3_1	194030	23|-|-	1.3|-|-	-|-|-	1|-|-	1|-|-	1|-|-	1|-|-	---	-	-	-	-	-	-	-	-	---	-	-	-	-	-	-	-	-	---	-	-	-	-	-	-	-	-	---	-	-	-	-	-	-	-	-	---	-	-	-
252	comp142836_c0_seq1_1	144415	99|106|90	6.1|10.3|7.6	-|-|-	10|11|11	10|11|11	4|6|5	4|6|5	---	0.757	0.664	-	2	2	-	-	-	---	1.127	1.146	-	2	2	-	-	-	---	1.386	1.379	-	2	2	-	-	-	---	1.051	0.99	-	2	2	-	-	-	---	1.047	1.115	-
253	comp97952_c0_seq1_1	35098	-|-|19	-|-|3.9	-|-|-	-|-|1	-|-|1	-|-|1	-|-|1	-	-	---	-	-	-	-	-	-	-	-	---	-	-	-	-	-	-	-	-	---	-	-	-	-	-	-	-	-	---	-	-	-	-	-	-	-	-	---	-
254	comp84827_c0_seq1_1	218633	61|19|31	1.7|1.7|1.7	-|-|-	6|1|1	6|1|1	1|1|1	1|1|1	---	---	---	-	-	-	-	-	-	---	---	---	-	-	-	-	-	-	---	---	---	-	-	-	-	-	-	---	---	---	-	-	-	-	-	-	---	---	---	-
255	comp125187_c1_seq1_1	30820	345|192|180	7.8|7.8|7.8	-|-|-	9|5|4	9|5|4	1|1|1	1|1|1	1.035	1.062	1.112	8	4	4	-	-	-	0.797	0.869	0.799	8	4	4	*	-	*	1.203	1.063	1.192	8	4	4	-	-	-	0.753	0.862	0.818	8	4	3	*	*	*	0.899	0.821	0.87	8
256	comp12936_c0_seq1_1	23453	221|168|125	34.3|34.3|29.2	-|-|-	11|9|6	11|9|6	5|5|4	5|5|4	1.636	1.581	2.061	5	3	2	-	-	-	1.919	2.177	2.586	5	3	2	*	*	-	2.103	2.437	3.105	5	3	2	*	*	-	1.752	1.989	2.186	5	3	2	*	-	-	1.498	1.584	1.667	4
257	comp127487_c0_seq1_1	22506	-|-|22	-|-|4.9	-|-|-	-|-|1	-|-|1	-|-|1	-|-|1	-	-	---	-	-	-	-	-	-	-	-	---	-	-	-	-	-	-	-	-	---	-	-	-	-	-	-	-	-	---	-	-	-	-	-	-	-	-	---	-
258	comp145426_c0_seq1_1	385472	-|-|16	-|-|0.7	-|-|-	-|-|1	-|-|1	-|-|1	-|-|1	-	-	---	-	-	-	-	-	-	-	-	---	-	-	-	-	-	-	-	-	---	-	-	-	-	-	-	-	-	---	-	-	-	-	-	-	-	-	---	-
259	comp133471_c0_seq1_1	127379	-|23|-	-|1.1|-	-|-|-	-|1|-	-|1|-	-|1|-	-|1|-	-	---	-	-	-	-	-	-	-	-	---	-	-	-	-	-	-	-	-	---	-	-	-	-	-	-	-	-	---	-	-	-	-	-	-	-	-	---	-	-
260	comp137185_c0_seq4_1	11480	96|93|103	14.0|14.0|14.0	-|-|-	5|4|8	5|4|8	1|1|1	1|1|1	0.697	0.851	0.866	3	3	3	*	-	-	0.937	1	1.357	3	3	3	-	-	-	1.823	2.015	2.549	3	3	3	*	*	-	1.03	1.067	1.219	3	3	3	-	-	-	0.919	1.138	1.638	3
261	comp126775_c0_seq1_1	74914	24|-|-	1.7|-|-	-|-|-	1|-|-	1|-|-	1|-|-	1|-|-	---	-	-	-	-	-	-	-	-	---	-	-	-	-	-	-	-	-	---	-	-	-	-	-	-	-	-	---	-	-	-	-	-	-	-	-	---	-	-	-
262	comp136182_c1_seq2_1	117022	16|22|51	1.3|1.6|2.9	-|-|-	1|1|2	1|1|2	1|1|2	1|1|2	---	---	---	-	-	1	-	-	-	---	---	---	-	-	1	-	-	-	---	---	---	-	-	1	-	-	-	---	---	---	-	-	1	-	-	-	---	---	---	-
263	comp31835_c1_seq1_1	26777	-|-|15	-|-|8.4	-|-|-	-|-|1	-|-|1	-|-|1	-|-|1	-	-	---	-	-	-	-	-	-	-	-	---	-	-	-	-	-	-	-	-	---	-	-	-	-	-	-	-	-	---	-	-	-	-	-	-	-	-	---	-
264	comp108384_c0_seq1_1	19950	-|17|-	-|7.4|-	-|-|-	-|1|-	-|1|-	-|1|-	-|1|-	-	---	-	-	-	-	-	-	-	-	---	-	-	-	-	-	-	-	-	---	-	-	-	-	-	-	-	-	---	-	-	-	-	-	-	-	-	---	-	-
265	comp98235_c0_seq1_1	54289	39|36|24	3.9|3.9|3.9	-|-|-	1|1|1	1|1|1	1|1|1	1|1|1	---	---	---	1	-	-	-	-	-	---	---	---	1	-	-	-	-	-	---	---	---	1	-	-	-	-	-	---	---	---	1	-	-	-	-	-	---	---	---	1
266	comp137570_c3_seq12_1	55499	21|-|-	2.4|-|-	-|-|-	1|-|-	1|-|-	1|-|-	1|-|-	---	-	-	-	-	-	-	-	-	---	-	-	-	-	-	-	-	-	---	-	-	-	-	-	-	-	-	---	-	-	-	-	-	-	-	-	---	-	-	-
267	comp97277_c0_seq1_1	56264	56|46|47	3.0|3.0|3.0	-|-|-	1|2|1	1|2|1	1|1|1	1|1|1	---	---	---	1	-	1	-	-	-	---	---	---	1	-	1	-	-	-	---	---	---	1	-	1	-	-	-	---	---	---	1	-	1	-	-	-	---	---	---	1
268	comp142294_c2_seq1_1	83452	-|24|29	-|1.2|1.2	-|-|-	-|1|1	-|1|1	-|1|1	-|1|1	-	---	---	-	-	-	-	-	-	-	---	---	-	-	-	-	-	-	-	---	---	-	-	-	-	-	-	-	---	---	-	-	-	-	-	-	-	---	---	-
269	comp130362_c0_seq8_1	80706	-|17|-	-|2.4|-	-|-|-	-|1|-	-|1|-	-|1|-	-|1|-	-	---	-	-	-	-	-	-	-	-	---	-	-	-	-	-	-	-	-	---	-	-	-	-	-	-	-	-	---	-	-	-	-	-	-	-	-	---	-	-
270	comp129955_c1_seq1_1	14957	15|-|-	16.4|-|-	-|-|-	1|-|-	1|-|-	1|-|-	1|-|-	---	-	-	-	-	-	-	-	-	---	-	-	-	-	-	-	-	-	---	-	-	-	-	-	-	-	-	---	-	-	-	-	-	-	-	-	---	-	-	-
271	comp127200_c0_seq2_1	316584	-|29|-	-|0.6|-	-|-|-	-|1|-	-|1|-	-|1|-	-|1|-	-	---	-	-	-	-	-	-	-	-	---	-	-	-	-	-	-	-	-	---	-	-	-	-	-	-	-	-	---	-	-	-	-	-	-	-	-	---	-	-
272	comp41241_c0_seq1_1	9432	21|21|-	18.6|18.6|-	-|-|-	1|1|-	1|1|-	1|1|-	1|1|-	---	---	-	-	-	-	-	-	-	---	---	-	-	-	-	-	-	-	---	---	-	-	-	-	-	-	-	---	---	-	-	-	-	-	-	-	---	---	-	-
273	comp116915_c0_seq1_1	189283	7176|7222|6183	22.3|22.7|22.1	1|1|1	294|303|261	240|252|226	29|31|28	22|24|22	1.041	1.033	1.038	175	179	164	-	*	-	0.724	0.736	0.746	175	180	164	-	-	-	0.91	0.915	0.918	175	180	164	-	-	*	0.734	0.761	0.732	176	180	164	-	-	-	0.834	0.845	0.842	176
274	comp129112_c0_seq1_1	39552	49|51|41	2.6|8.0|2.6	-|-|-	4|4|3	4|4|3	1|2|1	1|2|1	1.271	---	---	2	-	-	-	-	-	1.437	---	---	2	-	-	-	-	-	0.837	---	---	2	-	-	*	-	-	1.578	---	---	2	-	-	-	-	-	1.235	---	---	2
275	comp116437_c0_seq2_1	46591	77|93|95	5.5|5.5|5.5	-|-|-	2|4|3	2|4|3	1|1|1	1|1|1	---	0.953	1.23	1	3	2	-	-	-	---	0.984	1.227	1	3	2	-	-	-	---	0.959	1.056	1	3	2	-	-	-	---	0.898	0.871	1	3	2	-	*	-	---	0.992	0.878	1
276	comp143885_c0_seq5_1	12811	-|-|16	-|-|17.2	-|-|-	-|-|1	-|-|1	-|-|1	-|-|1	-	-	---	-	-	-	-	-	-	-	-	---	-	-	-	-	-	-	-	-	---	-	-	-	-	-	-	-	-	---	-	-	-	-	-	-	-	-	---	-
277	comp96475_c0_seq1_1	23736	-|27|-	-|6.7|-	-|-|-	-|1|-	-|1|-	-|1|-	-|1|-	-	---	-	-	-	-	-	-	-	-	---	-	-	-	-	-	-	-	-	---	-	-	-	-	-	-	-	-	---	-	-	-	-	-	-	-	-	---	-	-
278	comp146487_c0_seq1_1	348225	29|33|31	0.5|0.5|0.5	-|-|-	2|2|1	2|2|1	1|1|1	1|1|1	---	---	---	-	-	-	-	-	-	---	---	---	-	-	-	-	-	-	---	---	---	-	-	-	-	-	-	---	---	---	-	-	-	-	-	-	---	---	---	-
279	comp136246_c0_seq3_1	845279	41|33|35	0.8|0.8|0.8	-|-|-	2|1|1	2|1|1	1|1|1	1|1|1	---	---	---	1	-	-	-	-	-	---	---	---	1	-	-	-	-	-	---	---	---	1	-	-	-	-	-	---	---	---	1	-	-	-	-	-	---	---	---	1
280	comp141052_c1_seq4_1	156136	-|31|31	-|1.0|1.9	-|-|-	-|2|2	-|2|2	-|1|2	-|1|2	-	---	---	-	-	-	-	-	-	-	---	---	-	-	-	-	-	-	-	---	---	-	-	-	-	-	-	-	---	---	-	-	-	-	-	-	-	---	---	-
281	comp80121_c0_seq1_1	11711	20|-|-	9.5|-|-	-|-|-	1|-|-	1|-|-	1|-|-	1|-|-	---	-	-	-	-	-	-	-	-	---	-	-	-	-	-	-	-	-	---	-	-	-	-	-	-	-	-	---	-	-	-	-	-	-	-	-	---	-	-	-
282	comp146460_c2_seq2_1	179470	20|-|-	0.8|-|-	-|-|-	1|-|-	1|-|-	1|-|-	1|-|-	---	-	-	-	-	-	-	-	-	---	-	-	-	-	-	-	-	-	---	-	-	-	-	-	-	-	-	---	-	-	-	-	-	-	-	-	---	-	-	-
283	comp138403_c0_seq1_1	442042	52|-|81	0.8|-|1.0	3|-|3	2|-|3	2|-|3	2|-|2	2|-|2	---	-	---	1	-	1	-	-	-	---	-	---	1	-	1	-	-	-	---	-	---	1	-	1	-	-	-	---	-	---	1	-	1	-	-	-	---	-	---	1
284	comp132268_c1_seq3_1	286346	335|400|347	7.4|7.1|6.2	1|1|1	25|30|23	25|30|23	15|14|13	15|14|13	1.141	1.115	1.131	9	10	13	-	-	-	1.317	1.33	1.415	9	10	13	*	*	*	1.23	1.143	1.327	9	10	13	-	-	*	1.31	1.335	1.435	9	10	13	*	*	*	1.687	1.545	1.592	9
285	comp98231_c0_seq1_1	29079	143|122|170	18.1|22.3|22.3	-|-|-	8|9|12	8|9|12	3|4|4	3|4|4	0.721	0.629	0.63	5	2	4	*	*	-	1.04	0.929	0.828	5	2	4	-	-	-	1.041	1.024	0.741	5	2	4	-	-	-	0.776	0.847	0.79	5	2	4	*	-	-	0.796	0.892	0.784	5
286	comp128283_c0_seq1_1	50774	-|25|-	-|3.9|-	-|-|-	-|1|-	-|1|-	-|1|-	-|1|-	-	---	-	-	-	-	-	-	-	-	---	-	-	-	-	-	-	-	-	---	-	-	-	-	-	-	-	-	---	-	-	-	-	-	-	-	-	---	-	-
287	comp130973_c0_seq1_1	88188	-|-|17	-|-|2.7	-|-|-	-|-|1	-|-|1	-|-|1	-|-|1	-	-	---	-	-	-	-	-	-	-	-	---	-	-	-	-	-	-	-	-	---	-	-	-	-	-	-	-	-	---	-	-	-	-	-	-	-	-	---	-
288	comp139695_c0_seq3_1	273210	117|74|69	3.1|2.9|3.1	-|-|-	7|5|7	7|5|7	5|5|5	5|5|5	0.972	---	0.978	2	1	2	-	-	-	1.135	---	0.954	2	1	2	-	-	-	1.165	---	1.024	2	1	2	-	-	-	0.855	---	0.803	2	1	2	-	-	-	1.207	---	1.058	2
289	comp139901_c3_seq7_1	129450	54|61|52	1.4|2.9|1.4	-|-|-	2|2|2	2|2|2	1|2|1	1|2|1	---	---	---	1	1	1	-	-	-	---	---	---	1	1	1	-	-	-	---	---	---	1	1	1	-	-	-	---	---	---	1	1	1	-	-	-	---	---	---	1
290	comp132215_c0_seq1_1	36707	576|519|501	13.7|13.7|13.7	-|-|-	27|25|21	27|25|21	3|3|3	3|3|3	0.747	0.796	0.809	17	13	12	*	*	*	0.963	0.978	1.045	17	13	12	-	-	-	0.863	0.921	0.904	17	13	12	*	-	-	1.116	1.072	1.157	17	13	12	-	-	*	1.284	1.305	1.344	17
291	comp60070_c0_seq1_1	87063	-|-|34	-|-|1.6	-|-|-	-|-|1	-|-|1	-|-|1	-|-|1	-	-	---	-	-	-	-	-	-	-	-	---	-	-	-	-	-	-	-	-	---	-	-	-	-	-	-	-	-	---	-	-	-	-	-	-	-	-	---	-
292	comp135275_c1_seq1_1	51028	-|31|-	-|2.2|-	-|-|-	-|1|-	-|1|-	-|1|-	-|1|-	-	---	-	-	-	-	-	-	-	-	---	-	-	-	-	-	-	-	-	---	-	-	-	-	-	-	-	-	---	-	-	-	-	-	-	-	-	---	-	-
293	comp98133_c0_seq1_1	90797	384|392|427	19.4|17.1|18.8	-|-|-	28|29|24	28|29|24	11|10|10	11|10|10	1.097	1.072	0.891	13	11	12	*	-	-	0.897	0.921	0.863	13	11	11	*	-	-	1.082	1.049	1.023	12	11	12	-	-	-	1.022	0.959	0.86	13	11	11	-	-	*	0.805	0.98	0.951	13
294	comp106827_c0_seq1_1	48160	26|-|-	3.0|-|-	-|-|-	1|-|-	1|-|-	1|-|-	1|-|-	---	-	-	-	-	-	-	-	-	---	-	-	-	-	-	-	-	-	---	-	-	-	-	-	-	-	-	---	-	-	-	-	-	-	-	-	---	-	-	-
295	comp143674_c0_seq2_1	13244	-|26|-	-|15.8|-	-|-|-	-|1|-	-|1|-	-|1|-	-|1|-	-	---	-	-	-	-	-	-	-	-	---	-	-	-	-	-	-	-	-	---	-	-	-	-	-	-	-	-	---	-	-	-	-	-	-	-	-	---	-	-
296	comp146045_c0_seq1_1	27395	-|-|20	-|-|8.3	-|-|-	-|-|1	-|-|1	-|-|1	-|-|1	-	-	---	-	-	-	-	-	-	-	-	---	-	-	-	-	-	-	-	-	---	-	-	-	-	-	-	-	-	---	-	-	-	-	-	-	-	-	---	-
297	comp85268_c0_seq2_1	108292	429|373|333	12.1|9.7|10.1	-|-|-	24|20|20	24|20|20	9|8|7	9|8|7	0.96	1.053	0.941	13	10	7	-	-	-	1.468	1.647	1.44	13	10	9	*	-	*	1.38	1.594	1.376	12	10	9	*	-	*	1.535	1.655	1.482	13	10	8	*	*	*	1.74	1.83	1.654	12
298	comp106416_c0_seq1_1	192192	-|33|-	-|1.0|-	-|-|-	-|1|-	-|1|-	-|1|-	-|1|-	-	---	-	-	-	-	-	-	-	-	---	-	-	-	-	-	-	-	-	---	-	-	-	-	-	-	-	-	---	-	-	-	-	-	-	-	-	---	-	-
299	comp130443_c0_seq1_1	99859	372|327|271	14.7|12.7|10.6	-|-|-	18|15|10	18|15|10	8|7|6	8|7|6	0.955	0.992	1.187	7	8	5	-	-	-	1.232	1.204	1.399	7	8	5	-	-	*	1.299	1.285	1.417	7	8	5	-	*	*	1.492	1.17	1.29	7	8	5	*	-	*	1.143	1.391	1.312	7
300	comp108619_c0_seq1_1	60840	-|19|-	-|3.0|-	-|-|-	-|1|-	-|1|-	-|1|-	-|1|-	-	---	-	-	-	-	-	-	-	-	---	-	-	-	-	-	-	-	-	---	-	-	-	-	-	-	-	-	---	-	-	-	-	-	-	-	-	---	-	-
301	comp139189_c0_seq4_1	207803	29|25|-	0.6|0.6|-	-|-|-	1|1|-	1|1|-	1|1|-	1|1|-	---	---	-	-	-	-	-	-	-	---	---	-	-	-	-	-	-	-	---	---	-	-	-	-	-	-	-	---	---	-	-	-	-	-	-	-	---	---	-	-
302	comp435_c0_seq1_1	10646	-|-|19	-|-|21.2	-|-|-	-|-|1	-|-|1	-|-|1	-|-|1	-	-	---	-	-	-	-	-	-	-	-	---	-	-	-	-	-	-	-	-	---	-	-	-	-	-	-	-	-	---	-	-	-	-	-	-	-	-	---	-
303	comp120704_c0_seq1_1	266360	27|-|-	2.1|-|-	-|-|-	1|-|-	1|-|-	1|-|-	1|-|-	---	-	-	-	-	-	-	-	-	---	-	-	-	-	-	-	-	-	---	-	-	-	-	-	-	-	-	---	-	-	-	-	-	-	-	-	---	-	-	-
304	comp143773_c0_seq3_1	262206	-|-|18	-|-|0.5	-|-|1	-|-|1	-|-|1	-|-|1	-|-|1	-	-	---	-	-	-	-	-	-	-	-	---	-	-	-	-	-	-	-	-	---	-	-	-	-	-	-	-	-	---	-	-	-	-	-	-	-	-	---	-
305	comp63304_c0_seq1_1	27941	21|-|19	3.6|-|3.6	-|-|-	1|-|1	1|-|1	1|-|1	1|-|1	---	-	---	-	-	-	-	-	-	---	-	---	-	-	-	-	-	-	---	-	---	-	-	-	-	-	-	---	-	---	-	-	-	-	-	-	---	-	---	-
306	comp122122_c1_seq1_1	93230	-|-|16	-|-|2.2	-|-|-	-|-|1	-|-|1	-|-|1	-|-|1	-	-	---	-	-	-	-	-	-	-	-	---	-	-	-	-	-	-	-	-	---	-	-	-	-	-	-	-	-	---	-	-	-	-	-	-	-	-	---	-
307	comp145217_c1_seq1_1	96498	-|46|-	-|2.0|-	-|-|-	-|1|-	-|1|-	-|1|-	-|1|-	-	---	-	-	1	-	-	-	-	-	---	-	-	1	-	-	-	-	-	---	-	-	1	-	-	-	-	-	---	-	-	1	-	-	-	-	-	---	-	-
308	comp145770_c0_seq4_1	438736	-|-|16	-|-|0.6	-|-|-	-|-|1	-|-|1	-|-|1	-|-|1	-	-	---	-	-	-	-	-	-	-	-	---	-	-	-	-	-	-	-	-	---	-	-	-	-	-	-	-	-	---	-	-	-	-	-	-	-	-	---	-
309	comp139550_c0_seq17_1	103141	-|26|-	-|2.0|-	-|1|-	-|1|-	-|1|-	-|1|-	-|1|-	-	---	-	-	-	-	-	-	-	-	---	-	-	-	-	-	-	-	-	---	-	-	-	-	-	-	-	-	---	-	-	-	-	-	-	-	-	---	-	-
310	comp145218_c1_seq3_1	90857	-|21|-	-|1.9|-	-|-|-	-|1|-	-|1|-	-|1|-	-|1|-	-	---	-	-	-	-	-	-	-	-	---	-	-	-	-	-	-	-	-	---	-	-	-	-	-	-	-	-	---	-	-	-	-	-	-	-	-	---	-	-
311	comp121518_c0_seq1_1	99064	-|18|-	-|1.8|-	-|-|-	-|1|-	-|1|-	-|1|-	-|1|-	-	---	-	-	-	-	-	-	-	-	---	-	-	-	-	-	-	-	-	---	-	-	-	-	-	-	-	-	---	-	-	-	-	-	-	-	-	---	-	-
312	comp137665_c3_seq3_1	82119	107|117|103	2.0|2.0|2.0	-|-|-	5|5|5	5|5|5	1|1|1	1|1|1	0.387	0.374	0.455	3	3	2	*	*	-	0.818	0.864	0.781	3	3	2	*	-	-	1.595	1.621	1.372	3	3	2	*	*	*	0.854	0.983	0.821	3	3	2	-	-	-	0.778	0.662	0.656	3
313	comp123957_c0_seq1_1	73882	40|-|46	2.2|-|2.2	-|-|-	1|-|1	1|-|1	1|-|1	1|-|1	---	-	---	1	-	1	-	-	-	---	-	---	1	-	1	-	-	-	---	-	---	1	-	1	-	-	-	---	-	---	1	-	1	-	-	-	---	-	---	1
314	comp142209_c0_seq1_1	191741	-|-|26	-|-|0.7	-|-|-	-|-|1	-|-|1	-|-|1	-|-|1	-	-	---	-	-	-	-	-	-	-	-	---	-	-	-	-	-	-	-	-	---	-	-	-	-	-	-	-	-	---	-	-	-	-	-	-	-	-	---	-
315	comp127346_c0_seq1_1	79577	39|-|-	2.2|-|-	-|-|-	1|-|-	1|-|-	1|-|-	1|-|-	---	-	-	1	-	-	-	-	-	---	-	-	1	-	-	-	-	-	---	-	-	1	-	-	-	-	-	---	-	-	1	-	-	-	-	-	---	-	-	1
316	comp137617_c0_seq1_1	130362	-|-|16	-|-|1.0	-|-|-	-|-|1	-|-|1	-|-|1	-|-|1	-	-	---	-	-	-	-	-	-	-	-	---	-	-	-	-	-	-	-	-	---	-	-	-	-	-	-	-	-	---	-	-	-	-	-	-	-	-	---	-
317	comp129702_c0_seq1_1	172105	31|-|-	0.9|-|-	-|-|-	1|-|-	1|-|-	1|-|-	1|-|-	---	-	-	-	-	-	-	-	-	---	-	-	-	-	-	-	-	-	---	-	-	-	-	-	-	-	-	---	-	-	-	-	-	-	-	-	---	-	-	-
318	comp121375_c0_seq2_1	91345	-|43|50	-|4.7|4.2	-|-|-	-|2|2	-|2|2	-|2|2	-|2|2	-	---	---	-	-	1	-	-	-	-	---	---	-	-	1	-	-	-	-	---	---	-	-	1	-	-	-	-	---	---	-	-	1	-	-	-	-	---	---	-
319	comp135256_c0_seq3_1	8748	21|16|18	14.1|14.1|14.1	-|-|-	1|1|1	1|1|1	1|1|1	1|1|1	---	---	---	-	-	-	-	-	-	---	---	---	-	-	-	-	-	-	---	---	---	-	-	-	-	-	-	---	---	---	-	-	-	-	-	-	---	---	---	-
320	comp132502_c0_seq2_1	229733	-|-|20	-|-|0.7	-|-|-	-|-|1	-|-|1	-|-|1	-|-|1	-	-	---	-	-	-	-	-	-	-	-	---	-	-	-	-	-	-	-	-	---	-	-	-	-	-	-	-	-	---	-	-	-	-	-	-	-	-	---	-
321	comp44172_c0_seq1_1	16236	54|70|35	14.2|14.2|14.2	-|-|-	3|3|1	3|3|1	2|2|1	2|2|1	---	---	---	-	1	-	-	-	-	---	---	---	-	1	-	-	-	-	---	---	---	-	1	-	-	-	-	---	---	---	-	1	-	-	-	-	---	---	---	-
322	comp141367_c0_seq13_1	165279	55|33|17	1.4|1.4|1.1	3|3|3	1|1|1	1|1|1	1|1|1	1|1|1	---	---	---	1	-	-	-	-	-	---	---	---	1	-	-	-	-	-	---	---	---	1	-	-	-	-	-	---	---	---	1	-	-	-	-	-	---	---	---	1
323	comp130504_c0_seq1_1	48036	20|-|-	3.4|-|-	-|-|-	1|-|-	1|-|-	1|-|-	1|-|-	---	-	-	-	-	-	-	-	-	---	-	-	-	-	-	-	-	-	---	-	-	-	-	-	-	-	-	---	-	-	-	-	-	-	-	-	---	-	-	-
324	comp120112_c0_seq5_1	42608	27|-|-	5.4|-|-	-|-|-	1|-|-	1|-|-	1|-|-	1|-|-	---	-	-	-	-	-	-	-	-	---	-	-	-	-	-	-	-	-	---	-	-	-	-	-	-	-	-	---	-	-	-	-	-	-	-	-	---	-	-	-
325	comp116074_c0_seq1_1	88991	31|-|-	1.5|-|-	-|-|-	1|-|-	1|-|-	1|-|-	1|-|-	---	-	-	-	-	-	-	-	-	---	-	-	-	-	-	-	-	-	---	-	-	-	-	-	-	-	-	---	-	-	-	-	-	-	-	-	---	-	-	-
326	comp130234_c1_seq1_1	71573	22|-|-	2.5|-|-	-|-|-	1|-|-	1|-|-	1|-|-	1|-|-	---	-	-	-	-	-	-	-	-	---	-	-	-	-	-	-	-	-	---	-	-	-	-	-	-	-	-	---	-	-	-	-	-	-	-	-	---	-	-	-
327	comp98525_c0_seq1_1	169132	418|402|512	5.6|5.6|5.6	-|-|-	16|16|19	16|16|19	6|6|6	6|6|6	0.99	0.871	1.114	8	8	9	-	*	-	1.13	0.963	1.115	8	8	10	-	-	-	1.189	0.925	1.096	8	7	9	-	-	-	1.198	1.035	1.235	8	7	10	*	-	*	1.093	1.132	1.14	8
328	comp144104_c0_seq5_1	89256	-|-|25	-|-|1.6	-|-|1	-|-|1	-|-|1	-|-|1	-|-|1	-	-	---	-	-	-	-	-	-	-	-	---	-	-	-	-	-	-	-	-	---	-	-	-	-	-	-	-	-	---	-	-	-	-	-	-	-	-	---	-
329	comp141768_c0_seq2_1	186799	39|123|110	0.7|3.5|2.1	-|-|-	1|3|3	1|3|3	1|3|2	1|3|2	---	1.059	1.045	1	2	3	-	-	-	---	1.057	1.309	1	2	3	-	-	-	---	1.588	1.502	1	2	3	-	-	*	---	1.564	1.394	1	2	3	-	-	-	---	1.467	1.183	1
330	comp81054_c0_seq1_1	90254	32|-|29	1.2|-|1.2	-|-|-	1|-|1	1|-|1	1|-|1	1|-|1	---	-	---	-	-	-	-	-	-	---	-	---	-	-	-	-	-	-	---	-	---	-	-	-	-	-	-	---	-	---	-	-	-	-	-	-	---	-	---	-
331	comp128943_c1_seq1_1	48298	21|20|23	3.6|3.6|3.6	-|-|-	1|1|2	1|1|2	1|1|1	1|1|1	---	---	---	-	-	-	-	-	-	---	---	---	-	-	-	-	-	-	---	---	---	-	-	-	-	-	-	---	---	---	-	-	-	-	-	-	---	---	---	-
332	comp139175_c0_seq1_1	67252	-|-|24	-|-|1.6	-|-|1	-|-|1	-|-|1	-|-|1	-|-|1	-	-	---	-	-	-	-	-	-	-	-	---	-	-	-	-	-	-	-	-	---	-	-	-	-	-	-	-	-	---	-	-	-	-	-	-	-	-	---	-
333	comp140332_c0_seq10_1	202892	-|-|17	-|-|1.5	-|-|1	-|-|1	-|-|1	-|-|1	-|-|1	-	-	---	-	-	-	-	-	-	-	-	---	-	-	-	-	-	-	-	-	---	-	-	-	-	-	-	-	-	---	-	-	-	-	-	-	-	-	---	-
334	comp140980_c0_seq3_1	51530	395|347|406	14.4|20.5|20.5	-|-|-	20|18|19	20|18|19	5|6|6	5|6|6	4.269	4.636	5.642	12	9	13	*	*	*	4.856	5.435	6.182	11	9	13	*	*	*	1.733	2.011	2.475	11	9	13	*	*	-	1.866	2.019	2.249	12	9	13	*	*	*	1.559	1.575	1.391	11
335	comp131211_c0_seq1_1	80310	39|31|39	2.1|2.1|2.1	-|-|-	1|1|2	1|1|2	1|1|1	1|1|1	---	---	---	-	-	-	-	-	-	---	---	---	-	-	-	-	-	-	---	---	---	-	-	-	-	-	-	---	---	---	-	-	-	-	-	-	---	---	---	-
336	comp122331_c0_seq1_1	151018	26|31|30	1.1|1.1|1.1	-|-|-	2|4|3	2|4|3	1|1|1	1|1|1	---	---	---	-	-	-	-	-	-	---	---	---	-	-	-	-	-	-	---	---	---	-	-	-	-	-	-	---	---	---	-	-	-	-	-	-	---	---	---	-
337	comp98108_c0_seq1_1	28130	59|79|73	9.6|9.6|9.6	-|-|-	5|5|5	5|5|5	2|2|2	2|2|2	---	---	---	1	1	1	-	-	-	---	---	---	1	1	1	-	-	-	---	---	---	1	1	1	-	-	-	---	---	---	1	1	1	-	-	-	---	---	---	1
338	comp123638_c0_seq1_1	57267	26|31|18	2.2|4.3|4.3	-|-|-	1|1|1	1|1|1	1|1|1	1|1|1	---	---	---	-	-	-	-	-	-	---	---	---	-	-	-	-	-	-	---	---	---	-	-	-	-	-	-	---	---	---	-	-	-	-	-	-	---	---	---	-
339	comp142246_c0_seq1_1	127897	61|86|58	1.4|2.7|1.4	-|-|-	2|4|2	2|4|2	1|2|1	1|2|1	3.531	---	---	2	1	1	-	-	-	3.914	---	---	2	1	1	-	-	-	2.53	---	---	2	1	1	-	-	-	1.486	---	---	2	1	1	-	-	-	1.18	---	---	2
340	comp132742_c0_seq1_1	82020	-|24|23	-|1.6|1.6	-|-|-	-|1|1	-|1|1	-|1|1	-|1|1	-	---	---	-	-	-	-	-	-	-	---	---	-	-	-	-	-	-	-	---	---	-	-	-	-	-	-	-	---	---	-	-	-	-	-	-	-	---	---	-
341	comp127621_c0_seq1_1	28198	-|-|19	-|-|7.1	-|-|-	-|-|1	-|-|1	-|-|1	-|-|1	-	-	---	-	-	-	-	-	-	-	-	---	-	-	-	-	-	-	-	-	---	-	-	-	-	-	-	-	-	---	-	-	-	-	-	-	-	-	---	-
342	comp130968_c0_seq1_1	243272	15|19|19	1.0|1.0|1.0	-|-|-	1|2|1	1|2|1	1|1|1	1|1|1	---	---	---	-	-	-	-	-	-	---	---	---	-	-	-	-	-	-	---	---	---	-	-	-	-	-	-	---	---	---	-	-	-	-	-	-	---	---	---	-
343	comp136119_c3_seq1_1	59102	-|-|19	-|-|3.8	-|-|-	-|-|1	-|-|1	-|-|1	-|-|1	-	-	---	-	-	-	-	-	-	-	-	---	-	-	-	-	-	-	-	-	---	-	-	-	-	-	-	-	-	---	-	-	-	-	-	-	-	-	---	-
344	comp127568_c0_seq1_1	67825	167|211|203	8.0|5.7|5.7	-|-|-	6|5|4	6|5|4	3|2|2	3|2|2	0.67	1.076	0.841	3	5	4	-	-	-	1.182	1.362	1.377	4	5	4	-	*	*	1.035	1.544	1.25	4	5	4	-	*	-	1.229	1.311	1.305	4	5	4	-	-	-	0.9	1.434	0.933	4
345	comp130865_c0_seq11_1	75844	25|-|-	2.0|-|-	-|-|-	1|-|-	1|-|-	1|-|-	1|-|-	---	-	-	-	-	-	-	-	-	---	-	-	-	-	-	-	-	-	---	-	-	-	-	-	-	-	-	---	-	-	-	-	-	-	-	-	---	-	-	-
346	comp120694_c0_seq5_1	52779	122|110|108	3.9|3.9|3.9	-|-|-	5|6|5	5|6|5	1|1|1	1|1|1	---	---	---	1	1	1	-	-	-	---	---	---	1	1	1	-	-	-	---	---	---	1	1	1	-	-	-	---	---	---	1	1	1	-	-	-	---	---	---	1
347	comp145627_c0_seq1_1	453764	936|719|711	8.0|8.6|6.9	-|-|-	35|33|33	35|33|33	18|20|15	18|20|15	0.426	0.446	0.41	24	19	13	*	*	*	0.424	0.402	0.422	23	19	14	*	*	*	0.463	0.431	0.395	24	19	14	*	*	*	0.253	0.271	0.285	24	19	14	*	*	*	0.273	0.302	0.293	24
348	comp139044_c0_seq3_1	108186	27|-|-	1.7|-|-	-|-|-	1|-|-	1|-|-	1|-|-	1|-|-	---	-	-	-	-	-	-	-	-	---	-	-	-	-	-	-	-	-	---	-	-	-	-	-	-	-	-	---	-	-	-	-	-	-	-	-	---	-	-	-
349	comp134007_c0_seq1_1	111240	-|-|29	-|-|0.7	-|-|1	-|-|1	-|-|1	-|-|1	-|-|1	-	-	---	-	-	-	-	-	-	-	-	---	-	-	-	-	-	-	-	-	---	-	-	-	-	-	-	-	-	---	-	-	-	-	-	-	-	-	---	-
350	comp122617_c0_seq1_1	55623	60|54|43	4.4|4.4|4.4	-|-|-	5|3|4	5|3|4	2|2|2	2|2|2	---	---	---	1	1	-	-	-	-	---	---	---	1	1	-	-	-	-	---	---	---	1	1	-	-	-	-	---	---	---	1	1	-	-	-	-	---	---	---	1
351	comp9824_c1_seq1_1	20527	-|-|26	-|-|7.0	-|-|-	-|-|1	-|-|1	-|-|1	-|-|1	-	-	---	-	-	-	-	-	-	-	-	---	-	-	-	-	-	-	-	-	---	-	-	-	-	-	-	-	-	---	-	-	-	-	-	-	-	-	---	-
352	comp120743_c0_seq1_1	114895	-|-|52	-|-|1.9	-|-|-	-|-|2	-|-|2	-|-|1	-|-|1	-	-	---	-	-	1	-	-	-	-	-	---	-	-	1	-	-	-	-	-	---	-	-	1	-	-	-	-	-	---	-	-	1	-	-	-	-	-	---	-
353	comp76766_c0_seq1_1	49994	285|370|271	11.1|17.9|12.8	-|-|-	10|17|10	10|17|10	3|5|3	3|5|3	0.692	0.885	0.671	7	7	6	*	-	*	0.68	0.832	0.853	7	7	6	-	-	-	0.699	0.94	1.002	7	7	6	*	-	-	0.625	0.599	0.678	7	7	6	*	*	*	0.802	0.82	0.632	7
354	comp132795_c0_seq1_1	194504	22|-|-	1.7|-|-	1|-|-	1|-|-	1|-|-	1|-|-	1|-|-	---	-	-	-	-	-	-	-	-	---	-	-	-	-	-	-	-	-	---	-	-	-	-	-	-	-	-	---	-	-	-	-	-	-	-	-	---	-	-	-
355	comp110318_c0_seq1_1	30305	19|32|23	4.1|4.1|4.1	-|-|-	1|3|3	1|3|3	1|1|1	1|1|1	---	---	---	-	-	-	-	-	-	---	---	---	-	-	-	-	-	-	---	---	---	-	-	-	-	-	-	---	---	---	-	-	-	-	-	-	---	---	---	-
356	comp144851_c3_seq16_1	35727	14|-|-	2.2|-|-	-|-|-	1|-|-	1|-|-	1|-|-	1|-|-	---	-	-	-	-	-	-	-	-	---	-	-	-	-	-	-	-	-	---	-	-	-	-	-	-	-	-	---	-	-	-	-	-	-	-	-	---	-	-	-
357	comp142294_c1_seq1_1	27900	-|19|30	-|6.5|6.5	-|-|-	-|1|1	-|1|1	-|1|1	-|1|1	-	---	---	-	-	-	-	-	-	-	---	---	-	-	-	-	-	-	-	---	---	-	-	-	-	-	-	-	---	---	-	-	-	-	-	-	-	---	---	-
358	comp55769_c0_seq1_1	10397	46|-|45	12.0|-|12.0	-|-|-	2|-|1	2|-|1	1|-|1	1|-|1	0.99	-	---	2	-	1	-	-	-	1.072	-	---	2	-	1	-	-	-	1.216	-	---	2	-	1	-	-	-	1.086	-	---	2	-	1	-	-	-	1.081	-	---	2
359	comp116978_c0_seq1_1	217401	17|-|-	0.7|-|-	-|-|-	1|-|-	1|-|-	1|-|-	1|-|-	---	-	-	-	-	-	-	-	-	---	-	-	-	-	-	-	-	-	---	-	-	-	-	-	-	-	-	---	-	-	-	-	-	-	-	-	---	-	-	-
360	comp69000_c0_seq1_1	15853	25|-|-	8.7|-|-	-|-|-	1|-|-	1|-|-	1|-|-	1|-|-	---	-	-	-	-	-	-	-	-	---	-	-	-	-	-	-	-	-	---	-	-	-	-	-	-	-	-	---	-	-	-	-	-	-	-	-	---	-	-	-
361	comp64674_c0_seq1_1	67494	-|-|23	-|-|2.8	-|-|-	-|-|1	-|-|1	-|-|1	-|-|1	-	-	---	-	-	-	-	-	-	-	-	---	-	-	-	-	-	-	-	-	---	-	-	-	-	-	-	-	-	---	-	-	-	-	-	-	-	-	---	-
362	comp67154_c0_seq1_1	11963	246|237|244	35.0|18.4|18.4	-|-|-	6|5|5	6|5|5	2|1|1	2|1|1	1.863	1.46	2.096	5	4	5	*	*	*	1.558	1.112	1.742	5	5	5	*	-	*	1.314	1.396	2.024	5	5	5	-	*	*	1.477	1.125	2.036	5	5	5	*	-	*	1.079	0.755	1.031	5
363	comp137202_c0_seq1_1	93780	64|-|71	2.3|-|2.3	-|-|-	1|-|1	1|-|1	1|-|1	1|-|1	---	-	---	1	-	1	-	-	-	---	-	---	1	-	1	-	-	-	---	-	---	1	-	1	-	-	-	---	-	---	1	-	1	-	-	-	---	-	---	1
364	comp43847_c0_seq1_1	12067	69|85|76	20.5|20.5|20.5	-|-|-	2|2|1	2|2|1	1|1|1	1|1|1	---	0.851	---	1	2	1	-	-	-	---	1.405	---	1	2	1	-	-	-	---	1.653	---	1	2	1	-	-	-	---	0.974	---	1	2	1	-	-	-	---	1.131	---	1
365	comp118567_c2_seq1_1	126479	341|255|280	7.3|10.7|9.1	-|-|-	9|11|10	9|11|10	6|7|6	6|7|6	1.043	0.779	0.961	6	5	4	-	-	-	1.126	0.683	0.996	6	5	4	-	*	-	0.752	0.652	0.817	6	5	4	-	*	-	1.086	0.877	0.998	6	5	4	-	-	-	0.925	0.954	1.007	6
366	comp84808_c0_seq1_1	50192	-|-|31	-|-|2.7	-|-|-	-|-|1	-|-|1	-|-|1	-|-|1	-	-	---	-	-	-	-	-	-	-	-	---	-	-	-	-	-	-	-	-	---	-	-	-	-	-	-	-	-	---	-	-	-	-	-	-	-	-	---	-
367	comp97817_c0_seq1_1	39437	60|51|72	3.9|3.9|3.9	-|-|-	1|2|2	1|2|2	1|1|1	1|1|1	---	---	1.147	1	1	2	-	-	-	---	---	1.277	1	1	2	-	-	-	---	---	1.326	1	1	2	-	-	-	---	---	1.253	1	1	2	-	-	-	---	---	1.234	1
368	comp7303_c0_seq1_1	15256	16|-|-	7.3|-|-	-|-|-	1|-|-	1|-|-	1|-|-	1|-|-	---	-	-	-	-	-	-	-	-	---	-	-	-	-	-	-	-	-	---	-	-	-	-	-	-	-	-	---	-	-	-	-	-	-	-	-	---	-	-	-
369	comp121986_c0_seq1_1	57604	-|16|-	-|4.8|-	-|-|-	-|1|-	-|1|-	-|1|-	-|1|-	-	---	-	-	-	-	-	-	-	-	---	-	-	-	-	-	-	-	-	---	-	-	-	-	-	-	-	-	---	-	-	-	-	-	-	-	-	---	-	-
370	comp105092_c0_seq1_1	12060	-|-|22	-|-|11.7	-|-|-	-|-|1	-|-|1	-|-|1	-|-|1	-	-	---	-	-	-	-	-	-	-	-	---	-	-	-	-	-	-	-	-	---	-	-	-	-	-	-	-	-	---	-	-	-	-	-	-	-	-	---	-
371	comp145173_c0_seq1_1	299899	64|67|38	0.7|1.1|0.7	-|-|-	2|2|2	2|2|2	1|2|1	1|2|1	---	---	---	1	1	-	-	-	-	---	---	---	1	1	-	-	-	-	---	---	---	1	1	-	-	-	-	---	---	---	1	1	-	-	-	-	---	---	---	1
372	comp145302_c0_seq3_1	13235	36|40|37	8.9|8.9|8.9	-|-|-	1|1|1	1|1|1	1|1|1	1|1|1	---	---	---	-	-	-	-	-	-	---	---	---	-	-	-	-	-	-	---	---	---	-	-	-	-	-	-	---	---	---	-	-	-	-	-	-	---	---	---	-
373	comp119420_c0_seq1_1	68368	-|30|20	-|1.6|1.6	-|-|-	-|1|1	-|1|1	-|1|1	-|1|1	-	---	---	-	-	-	-	-	-	-	---	---	-	-	-	-	-	-	-	---	---	-	-	-	-	-	-	-	---	---	-	-	-	-	-	-	-	---	---	-
374	comp130043_c1_seq2_1	32800	-|28|-	-|3.2|-	-|1|-	-|1|-	-|1|-	-|1|-	-|1|-	-	---	-	-	-	-	-	-	-	-	---	-	-	-	-	-	-	-	-	---	-	-	-	-	-	-	-	-	---	-	-	-	-	-	-	-	-	---	-	-
375	comp119373_c0_seq2_1	305630	59|59|58	1.0|1.7|1.0	-|-|-	3|3|4	3|3|4	1|2|1	1|2|1	---	---	---	1	1	1	-	-	-	---	---	---	1	1	1	-	-	-	---	---	---	1	1	1	-	-	-	---	---	---	1	1	1	-	-	-	---	---	---	1
376	comp138121_c0_seq1_1	72358	28|22|25	3.7|3.7|3.7	-|-|-	1|1|2	1|1|2	1|1|1	1|1|1	---	---	---	-	-	-	-	-	-	---	---	---	-	-	-	-	-	-	---	---	---	-	-	-	-	-	-	---	---	---	-	-	-	-	-	-	---	---	---	-
377	comp107916_c0_seq1_1	27408	89|80|138	4.8|4.8|19.2	-|-|-	5|6|6	5|6|6	2|2|4	2|2|4	0.971	1.032	1.112	3	2	3	-	-	-	1.271	1.089	1.315	3	2	3	-	-	-	1.029	1.155	0.946	3	2	3	-	-	-	1.162	1.205	1.22	3	2	3	-	-	-	1.248	1.18	1.209	3
378	comp141781_c0_seq3_1	355602	448|476|368	2.5|2.5|2.5	-|-|-	14|16|12	14|16|12	4|4|4	4|4|4	0.91	1.126	1.026	10	10	9	-	-	-	1.844	3.143	2.725	11	10	10	*	-	-	1.116	1.627	1.044	11	11	9	-	-	-	4.889	5.565	5.889	11	11	10	*	-	-	3.662	5.488	5.121	11
379	comp70965_c0_seq1_1	47506	1681|1746|1560	22.8|27.8|29.8	-|-|-	99|105|84	83|93|66	9|11|10	7|9|8	0.879	0.828	0.834	42	54	41	-	-	*	0.456	0.468	0.434	42	54	41	*	*	*	0.679	0.645	0.736	42	54	41	*	*	*	0.479	0.471	0.485	42	54	41	*	*	-	0.426	0.484	0.413	42
380	comp81914_c0_seq1_1	20655	-|-|40	-|-|9.2	-|-|-	-|-|1	-|-|1	-|-|1	-|-|1	-	-	---	-	-	-	-	-	-	-	-	---	-	-	-	-	-	-	-	-	---	-	-	-	-	-	-	-	-	---	-	-	-	-	-	-	-	-	---	-
381	comp126164_c0_seq2_1	23814	177|173|141	14.7|14.7|14.7	1|1|1	5|9|5	5|9|5	2|2|2	2|2|2	1.019	0.979	0.724	4	2	4	-	-	-	0.813	0.819	1.086	4	2	4	-	-	-	0.999	0.743	1.144	4	2	4	-	-	-	1.097	0.92	1.151	4	2	4	-	-	-	1.442	1.705	1.668	4
382	comp140745_c0_seq1_1	167255	94|51|59	1.0|1.0|1.0	-|-|-	4|4|1	4|4|1	1|1|1	1|1|1	1.615	---	---	3	-	1	-	-	-	2.124	---	---	3	-	1	-	-	-	3.05	---	---	3	-	1	*	-	-	1.345	---	---	3	-	1	-	-	-	1.526	---	---	3
383	comp146665_c0_seq1_1	140875	-|17|-	-|1.5|-	-|-|-	-|1|-	-|1|-	-|1|-	-|1|-	-	---	-	-	-	-	-	-	-	-	---	-	-	-	-	-	-	-	-	---	-	-	-	-	-	-	-	-	---	-	-	-	-	-	-	-	-	---	-	-
384	comp28702_c0_seq1_1	35732	-|23|25	-|6.2|6.2	-|-|-	-|1|2	-|1|2	-|1|1	-|1|1	-	---	---	-	-	-	-	-	-	-	---	---	-	-	-	-	-	-	-	---	---	-	-	-	-	-	-	-	---	---	-	-	-	-	-	-	-	---	---	-
385	comp91135_c0_seq1_1	17005	22|-|-	11.5|-|-	-|-|-	1|-|-	1|-|-	1|-|-	1|-|-	---	-	-	-	-	-	-	-	-	---	-	-	-	-	-	-	-	-	---	-	-	-	-	-	-	-	-	---	-	-	-	-	-	-	-	-	---	-	-	-
386	comp78138_c0_seq1_1	19184	20|-|-	9.1|-|-	-|-|-	1|-|-	1|-|-	1|-|-	1|-|-	---	-	-	-	-	-	-	-	-	---	-	-	-	-	-	-	-	-	---	-	-	-	-	-	-	-	-	---	-	-	-	-	-	-	-	-	---	-	-	-
387	comp141416_c0_seq1_1	10422	33|33|32	17.9|30.8|17.9	-|-|-	2|4|2	2|4|2	2|3|2	2|3|2	---	---	---	-	-	-	-	-	-	---	---	---	-	-	-	-	-	-	---	---	---	-	-	-	-	-	-	---	---	---	-	-	-	-	-	-	---	---	---	-
388	comp108902_c0_seq1_1	30889	-|43|57	-|3.5|3.5	-|-|-	-|5|3	-|5|3	-|1|1	-|1|1	-	0.743	0.774	-	2	3	-	-	-	-	0.76	0.888	-	2	3	-	-	-	-	0.863	0.916	-	2	3	-	-	-	-	0.901	0.827	-	2	3	-	-	-	-	0.986	0.929	-
389	comp58056_c0_seq1_1	27382	27|-|-	4.6|-|-	-|-|-	1|-|-	1|-|-	1|-|-	1|-|-	---	-	-	-	-	-	-	-	-	---	-	-	-	-	-	-	-	-	---	-	-	-	-	-	-	-	-	---	-	-	-	-	-	-	-	-	---	-	-	-
390	comp14855_c0_seq1_1	24971	-|30|-	-|8.6|-	-|-|-	-|1|-	-|1|-	-|1|-	-|1|-	-	---	-	-	-	-	-	-	-	-	---	-	-	-	-	-	-	-	-	---	-	-	-	-	-	-	-	-	---	-	-	-	-	-	-	-	-	---	-	-
391	comp143836_c0_seq5_1	105001	-|-|31	-|-|1.5	-|-|1	-|-|1	-|-|1	-|-|1	-|-|1	-	-	---	-	-	-	-	-	-	-	-	---	-	-	-	-	-	-	-	-	---	-	-	-	-	-	-	-	-	---	-	-	-	-	-	-	-	-	---	-
392	comp135217_c0_seq1_1	207104	-|24|-	-|0.8|-	-|-|-	-|1|-	-|1|-	-|1|-	-|1|-	-	---	-	-	-	-	-	-	-	-	---	-	-	-	-	-	-	-	-	---	-	-	-	-	-	-	-	-	---	-	-	-	-	-	-	-	-	---	-	-
393	comp97918_c0_seq1_1	83235	-|19|-	-|1.6|-	-|-|-	-|1|-	-|1|-	-|1|-	-|1|-	-	---	-	-	-	-	-	-	-	-	---	-	-	-	-	-	-	-	-	---	-	-	-	-	-	-	-	-	---	-	-	-	-	-	-	-	-	---	-	-
394	comp97957_c1_seq1_1	34075	-|24|38	-|4.3|4.3	-|-|-	-|1|2	-|1|2	-|1|1	-|1|1	-	---	---	-	-	-	-	-	-	-	---	---	-	-	-	-	-	-	-	---	---	-	-	-	-	-	-	-	---	---	-	-	-	-	-	-	-	---	---	-
395	comp123291_c0_seq2_1	31675	17|-|-	2.9|-|-	-|-|-	1|-|-	1|-|-	1|-|-	1|-|-	---	-	-	-	-	-	-	-	-	---	-	-	-	-	-	-	-	-	---	-	-	-	-	-	-	-	-	---	-	-	-	-	-	-	-	-	---	-	-	-
396	comp128289_c0_seq1_1	78247	23|-|-	1.9|-|-	-|-|-	1|-|-	1|-|-	1|-|-	1|-|-	---	-	-	-	-	-	-	-	-	---	-	-	-	-	-	-	-	-	---	-	-	-	-	-	-	-	-	---	-	-	-	-	-	-	-	-	---	-	-	-
397	comp111607_c0_seq1_1	34107	23|-|-	4.5|-|-	-|-|-	1|-|-	1|-|-	1|-|-	1|-|-	---	-	-	-	-	-	-	-	-	---	-	-	-	-	-	-	-	-	---	-	-	-	-	-	-	-	-	---	-	-	-	-	-	-	-	-	---	-	-	-
398	comp135623_c0_seq2_1	178067	-|-|30	-|-|1.1	-|-|-	-|-|1	-|-|1	-|-|1	-|-|1	-	-	---	-	-	-	-	-	-	-	-	---	-	-	-	-	-	-	-	-	---	-	-	-	-	-	-	-	-	---	-	-	-	-	-	-	-	-	---	-
399	comp132420_c0_seq5_1	84805	-|34|24	-|2.9|2.9	-|-|-	-|1|1	-|1|1	-|1|1	-|1|1	-	---	---	-	-	-	-	-	-	-	---	---	-	-	-	-	-	-	-	---	---	-	-	-	-	-	-	-	---	---	-	-	-	-	-	-	-	---	---	-
400	comp141558_c0_seq1_1	81533	52|43|-	1.3|1.3|-	-|-|-	1|1|-	1|1|-	1|1|-	1|1|-	---	---	-	1	1	-	-	-	-	---	---	-	1	1	-	-	-	-	---	---	-	1	1	-	-	-	-	---	---	-	1	1	-	-	-	-	---	---	-	1
401	comp143998_c1_seq2_1	102406	65|40|62	3.4|3.4|3.3	-|-|-	3|3|3	3|3|3	2|3|2	2|3|2	---	---	1.336	1	-	2	-	-	-	---	---	1.353	1	-	2	-	-	-	---	---	1.524	1	-	2	-	-	-	---	---	1.509	1	-	2	-	-	-	---	---	1.507	1
402	comp98921_c0_seq1_1	10129	-|-|15	-|-|20.5	-|-|-	-|-|1	-|-|1	-|-|1	-|-|1	-	-	---	-	-	-	-	-	-	-	-	---	-	-	-	-	-	-	-	-	---	-	-	-	-	-	-	-	-	---	-	-	-	-	-	-	-	-	---	-
403	comp143851_c0_seq1_1	792816	131|37|132	2.0|1.0|2.3	1|1|1	5|2|4	5|2|4	3|2|3	3|2|3	0.836	---	0.739	3	-	4	-	-	-	0.766	---	0.701	3	-	4	-	-	-	0.565	---	0.819	3	-	4	-	-	*	0.67	---	0.728	3	-	4	*	-	-	1.015	---	0.926	3
404	comp143665_c0_seq2_1	327887	22|-|-	1.1|-|-	-|-|-	1|-|-	1|-|-	1|-|-	1|-|-	---	-	-	-	-	-	-	-	-	---	-	-	-	-	-	-	-	-	---	-	-	-	-	-	-	-	-	---	-	-	-	-	-	-	-	-	---	-	-	-
405	comp76228_c0_seq1_1	10867	41|44|37	10.1|10.1|10.1	-|-|-	1|2|1	1|2|1	1|1|1	1|1|1	---	---	---	1	1	-	-	-	-	---	---	---	1	1	-	-	-	-	---	---	---	1	1	-	-	-	-	---	---	---	1	1	-	-	-	-	---	---	---	1
406	comp70066_c0_seq1_1	64716	48|49|101	7.4|5.8|14.1	-|-|-	2|3|6	2|3|6	2|2|4	2|2|4	---	---	1.351	1	1	3	-	-	-	---	---	1.396	1	1	3	-	-	-	---	---	1.724	1	1	3	-	-	*	---	---	1.9	1	1	3	-	-	-	---	---	1.45	1
407	comp109442_c0_seq1_1	28949	17|-|-	4.3|-|-	-|-|-	1|-|-	1|-|-	1|-|-	1|-|-	---	-	-	-	-	-	-	-	-	---	-	-	-	-	-	-	-	-	---	-	-	-	-	-	-	-	-	---	-	-	-	-	-	-	-	-	---	-	-	-
408	comp100273_c0_seq1_1	166416	17|-|-	2.0|-|-	-|-|-	1|-|-	1|-|-	1|-|-	1|-|-	---	-	-	-	-	-	-	-	-	---	-	-	-	-	-	-	-	-	---	-	-	-	-	-	-	-	-	---	-	-	-	-	-	-	-	-	---	-	-	-
409	comp125186_c0_seq3_1	187214	43|35|31	2.1|1.4|0.8	1|1|1	4|2|2	4|2|2	3|2|1	3|2|1	---	---	---	-	-	-	-	-	-	---	---	---	-	-	-	-	-	-	---	---	---	-	-	-	-	-	-	---	---	---	-	-	-	-	-	-	---	---	---	-
410	comp144422_c1_seq1_1	289671	-|21|-	-|0.7|-	-|2|-	-|1|-	-|1|-	-|1|-	-|1|-	-	---	-	-	-	-	-	-	-	-	---	-	-	-	-	-	-	-	-	---	-	-	-	-	-	-	-	-	---	-	-	-	-	-	-	-	-	---	-	-
411	comp87943_c0_seq1_1	16084	-|20|-	-|17.1|-	-|-|-	-|1|-	-|1|-	-|1|-	-|1|-	-	---	-	-	-	-	-	-	-	-	---	-	-	-	-	-	-	-	-	---	-	-	-	-	-	-	-	-	---	-	-	-	-	-	-	-	-	---	-	-
412	comp144256_c0_seq1_1	308154	52|61|-	0.6|0.6|-	-|-|-	1|1|-	1|1|-	1|1|-	1|1|-	---	---	-	1	-	-	-	-	-	---	---	-	1	1	-	-	-	-	---	---	-	1	-	-	-	-	-	---	---	-	1	1	-	-	-	-	---	---	-	1
413	comp40953_c0_seq1_1	11565	39|40|36	12.2|12.2|12.2	-|-|-	2|3|2	2|3|2	1|1|1	1|1|1	---	---	---	-	-	-	-	-	-	---	---	---	-	-	-	-	-	-	---	---	---	-	-	-	-	-	-	---	---	---	-	-	-	-	-	-	---	---	---	-
414	comp135046_c2_seq8_1	132569	-|-|23	-|-|1.0	-|-|-	-|-|1	-|-|1	-|-|1	-|-|1	-	-	---	-	-	-	-	-	-	-	-	---	-	-	-	-	-	-	-	-	---	-	-	-	-	-	-	-	-	---	-	-	-	-	-	-	-	-	---	-
415	comp132694_c1_seq1_1	179096	-|-|20	-|-|0.8	-|-|-	-|-|1	-|-|1	-|-|1	-|-|1	-	-	---	-	-	-	-	-	-	-	-	---	-	-	-	-	-	-	-	-	---	-	-	-	-	-	-	-	-	---	-	-	-	-	-	-	-	-	---	-
416	comp138257_c0_seq2_1	240105	58|75|43	1.3|1.3|1.3	-|-|-	3|2|2	3|2|2	2|2|2	2|2|2	---	---	---	1	1	-	-	-	-	---	---	---	1	1	-	-	-	-	---	---	---	1	1	-	-	-	-	---	---	---	1	1	-	-	-	-	---	---	---	1
417	comp131661_c0_seq2_1	119985	27|-|-	1.3|-|-	-|-|-	1|-|-	1|-|-	1|-|-	1|-|-	---	-	-	-	-	-	-	-	-	---	-	-	-	-	-	-	-	-	---	-	-	-	-	-	-	-	-	---	-	-	-	-	-	-	-	-	---	-	-	-
418	comp107703_c0_seq1_1	182225	39|18|31	0.9|1.3|0.7	-|-|-	1|1|1	1|1|1	1|1|1	1|1|1	---	---	---	-	-	-	-	-	-	---	---	---	-	-	-	-	-	-	---	---	---	-	-	-	-	-	-	---	---	---	-	-	-	-	-	-	---	---	---	-
419	comp119966_c0_seq1_1	173444	25|23|48	0.8|0.8|3.2	-|-|-	1|1|3	1|1|3	1|1|3	1|1|3	---	---	---	-	-	-	-	-	-	---	---	---	-	-	-	-	-	-	---	---	---	-	-	-	-	-	-	---	---	---	-	-	-	-	-	-	---	---	---	-
420	comp137015_c0_seq1_1	184723	2965|2891|2201	17.8|18.4|17.7	-|-|-	126|125|105	65|65|63	22|23|22	14|15|15	0.839	0.892	0.905	35	37	33	*	*	-	0.622	0.681	0.719	35	37	33	-	*	-	0.821	0.855	0.953	35	35	33	*	*	-	0.697	0.737	0.762	33	37	30	*	*	*	0.785	0.784	0.811	35
421	comp67775_c1_seq1_1	31110	-|-|40	-|-|11.6	-|-|-	-|-|1	-|-|1	-|-|1	-|-|1	-	-	---	-	-	1	-	-	-	-	-	---	-	-	1	-	-	-	-	-	---	-	-	1	-	-	-	-	-	---	-	-	1	-	-	-	-	-	---	-
422	comp146190_c0_seq19_1	166613	19|-|-	1.1|-|-	-|-|-	1|-|-	1|-|-	1|-|-	1|-|-	---	-	-	-	-	-	-	-	-	---	-	-	-	-	-	-	-	-	---	-	-	-	-	-	-	-	-	---	-	-	-	-	-	-	-	-	---	-	-	-
423	comp133491_c0_seq2_1	152936	1342|1571|1327	32.5|30.8|33.7	-|-|-	75|83|73	38|44|31	29|26|28	15|12|12	1.303	1.211	1.267	21	29	14	*	-	*	0.778	0.782	0.78	21	29	14	*	*	*	0.948	0.892	0.95	20	29	13	-	-	-	0.679	0.708	0.662	21	29	13	*	*	*	0.53	0.504	0.559	21
424	comp127329_c0_seq1_1	66708	30|33|34	3.0|3.0|3.0	-|-|-	1|1|1	1|1|1	1|1|1	1|1|1	---	---	---	-	-	-	-	-	-	---	---	---	-	-	-	-	-	-	---	---	---	-	-	-	-	-	-	---	---	---	-	-	-	-	-	-	---	---	---	-
425	comp123266_c0_seq1_1	68758	40|-|-	4.2|-|-	-|-|-	1|-|-	1|-|-	1|-|-	1|-|-	---	-	-	1	-	-	-	-	-	---	-	-	1	-	-	-	-	-	---	-	-	1	-	-	-	-	-	---	-	-	1	-	-	-	-	-	---	-	-	1
426	comp108930_c0_seq1_1	96270	-|15|-	-|2.5|-	-|-|-	-|1|-	-|1|-	-|1|-	-|1|-	-	---	-	-	-	-	-	-	-	-	---	-	-	-	-	-	-	-	-	---	-	-	-	-	-	-	-	-	---	-	-	-	-	-	-	-	-	---	-	-
427	comp135058_c1_seq13_1	102151	20|-|-	1.4|-|-	3|-|-	1|-|-	1|-|-	1|-|-	1|-|-	---	-	-	-	-	-	-	-	-	---	-	-	-	-	-	-	-	-	---	-	-	-	-	-	-	-	-	---	-	-	-	-	-	-	-	-	---	-	-	-
428	comp137980_c0_seq1_1	188271	390|364|396	6.2|5.0|5.6	-|-|-	20|17|17	20|17|17	7|6|7	7|6|7	2.582	4.43	2.962	10	7	8	*	-	*	2.974	3.648	3.059	10	7	9	*	-	*	2.103	2.404	1.88	10	7	9	*	-	*	2.268	2.34	1.945	10	7	9	*	-	*	1.299	1.323	1.38	10
429	comp107906_c0_seq1_1	71791	150|101|117	9.0|6.5|12.3	-|-|-	8|7|9	8|7|9	4|3|5	4|3|5	0.756	0.755	0.527	4	2	3	-	-	*	0.641	0.723	0.724	4	2	4	-	-	-	0.794	0.801	0.871	4	2	4	-	-	-	0.716	0.724	0.641	4	2	4	*	-	*	0.713	0.842	0.733	4
430	comp144671_c0_seq3_1	120688	15|-|-	1.8|-|-	-|-|-	1|-|-	1|-|-	1|-|-	1|-|-	---	-	-	-	-	-	-	-	-	---	-	-	-	-	-	-	-	-	---	-	-	-	-	-	-	-	-	---	-	-	-	-	-	-	-	-	---	-	-	-
431	comp117002_c0_seq1_1	81011	47|-|38	2.2|-|2.2	-|-|-	1|-|1	1|-|1	1|-|1	1|-|1	---	-	---	1	-	-	-	-	-	---	-	---	1	-	-	-	-	-	---	-	---	1	-	-	-	-	-	---	-	---	1	-	-	-	-	-	---	-	---	1
432	comp67303_c0_seq1_1	23945	-|24|22	-|10.8|10.8	-|-|-	-|1|1	-|1|1	-|1|1	-|1|1	-	---	---	-	-	-	-	-	-	-	---	---	-	-	-	-	-	-	-	---	---	-	-	-	-	-	-	-	---	---	-	-	-	-	-	-	-	---	---	-
433	comp146584_c0_seq1_1	255636	26|-|-	0.9|-|-	-|-|-	1|-|-	1|-|-	1|-|-	1|-|-	---	-	-	-	-	-	-	-	-	---	-	-	-	-	-	-	-	-	---	-	-	-	-	-	-	-	-	---	-	-	-	-	-	-	-	-	---	-	-	-
434	comp142205_c0_seq1_1	146634	58|57|16	1.9|1.9|1.2	-|-|-	2|2|1	2|2|1	2|2|1	2|2|1	---	---	---	1	1	-	-	-	-	---	---	---	1	1	-	-	-	-	---	---	---	1	1	-	-	-	-	---	---	---	1	1	-	-	-	-	---	---	---	1
435	comp43626_c0_seq1_1	9344	17|-|-	9.3|-|-	-|-|-	1|-|-	1|-|-	1|-|-	1|-|-	---	-	-	-	-	-	-	-	-	---	-	-	-	-	-	-	-	-	---	-	-	-	-	-	-	-	-	---	-	-	-	-	-	-	-	-	---	-	-	-
436	comp81891_c0_seq1_1	13873	-|-|38	-|-|10.0	-|-|-	-|-|1	-|-|1	-|-|1	-|-|1	-	-	---	-	-	-	-	-	-	-	-	---	-	-	-	-	-	-	-	-	---	-	-	-	-	-	-	-	-	---	-	-	-	-	-	-	-	-	---	-
437	comp136264_c0_seq2_1	93200	43|53|42	4.4|1.4|1.4	-|-|-	4|2|1	4|2|1	3|1|1	3|1|1	---	---	---	-	1	1	-	-	-	---	---	---	-	1	1	-	-	-	---	---	---	-	1	1	-	-	-	---	---	---	-	1	1	-	-	-	---	---	---	-
438	comp11011_c0_seq1_1	15631	16|-|-	14.0|-|-	-|-|-	1|-|-	1|-|-	1|-|-	1|-|-	---	-	-	-	-	-	-	-	-	---	-	-	-	-	-	-	-	-	---	-	-	-	-	-	-	-	-	---	-	-	-	-	-	-	-	-	---	-	-	-
439	comp142952_c0_seq1_1	197733	-|25|-	-|0.6|-	-|-|-	-|1|-	-|1|-	-|1|-	-|1|-	-	---	-	-	-	-	-	-	-	-	---	-	-	-	-	-	-	-	-	---	-	-	-	-	-	-	-	-	---	-	-	-	-	-	-	-	-	---	-	-
440	comp146844_c1_seq3_1	205370	33|38|30	0.7|0.7|0.7	-|-|-	1|1|1	1|1|1	1|1|1	1|1|1	---	---	---	-	-	-	-	-	-	---	---	---	-	-	-	-	-	-	---	---	---	-	-	-	-	-	-	---	---	---	-	-	-	-	-	-	---	---	---	-
441	comp52037_c1_seq1_1	8455	-|-|26	-|-|19.4	-|-|-	-|-|1	-|-|1	-|-|1	-|-|1	-	-	---	-	-	-	-	-	-	-	-	---	-	-	-	-	-	-	-	-	---	-	-	-	-	-	-	-	-	---	-	-	-	-	-	-	-	-	---	-
442	comp146804_c0_seq2_1	90037	-|16|-	-|2.3|-	-|-|-	-|1|-	-|1|-	-|1|-	-|1|-	-	---	-	-	-	-	-	-	-	-	---	-	-	-	-	-	-	-	-	---	-	-	-	-	-	-	-	-	---	-	-	-	-	-	-	-	-	---	-	-
443	comp79607_c0_seq1_1	289578	-|-|16	-|-|0.7	-|-|-	-|-|1	-|-|1	-|-|1	-|-|1	-	-	---	-	-	-	-	-	-	-	-	---	-	-	-	-	-	-	-	-	---	-	-	-	-	-	-	-	-	---	-	-	-	-	-	-	-	-	---	-
444	comp134616_c0_seq1_1	184128	-|20|-	-|1.5|-	-|-|-	-|1|-	-|1|-	-|1|-	-|1|-	-	---	-	-	-	-	-	-	-	-	---	-	-	-	-	-	-	-	-	---	-	-	-	-	-	-	-	-	---	-	-	-	-	-	-	-	-	---	-	-
445	comp98637_c0_seq1_1	56611	41|38|-	2.3|2.3|-	-|-|-	1|1|-	1|1|-	1|1|-	1|1|-	---	---	-	1	-	-	-	-	-	---	---	-	1	-	-	-	-	-	---	---	-	1	-	-	-	-	-	---	---	-	1	-	-	-	-	-	---	---	-	1
446	comp136969_c3_seq17_1	36454	17|19|17	4.7|4.7|4.7	-|-|-	1|4|3	1|4|3	1|1|1	1|1|1	---	---	---	-	-	-	-	-	-	---	---	---	-	-	-	-	-	-	---	---	---	-	-	-	-	-	-	---	---	---	-	-	-	-	-	-	---	---	---	-
447	comp113476_c0_seq1_1	33486	468|476|419	8.8|8.8|8.8	-|-|-	13|13|13	13|13|13	2|2|2	2|2|2	0.886	0.923	1.02	11	11	11	-	-	-	0.796	1.18	1.26	11	11	11	-	-	*	1.253	0.927	1.145	10	10	11	-	-	-	1.018	0.986	1.046	11	10	11	-	-	-	1.171	1.152	1.147	11
448	comp145339_c1_seq5_1	131459	-|-|25	-|-|1.9	-|-|-	-|-|2	-|-|2	-|-|1	-|-|1	-	-	---	-	-	-	-	-	-	-	-	---	-	-	-	-	-	-	-	-	---	-	-	-	-	-	-	-	-	---	-	-	-	-	-	-	-	-	---	-
449	comp80805_c0_seq1_1	34052	33|-|-	3.6|-|-	-|-|-	1|-|-	1|-|-	1|-|-	1|-|-	---	-	-	-	-	-	-	-	-	---	-	-	-	-	-	-	-	-	---	-	-	-	-	-	-	-	-	---	-	-	-	-	-	-	-	-	---	-	-	-
450	comp8526_c0_seq1_1	9798	-|25|-	-|18.2|-	-|-|-	-|1|-	-|1|-	-|1|-	-|1|-	-	---	-	-	-	-	-	-	-	-	---	-	-	-	-	-	-	-	-	---	-	-	-	-	-	-	-	-	---	-	-	-	-	-	-	-	-	---	-	-
451	comp146724_c0_seq16_1	10418	194|190|86	38.0|23.9|22.5	-|-|-	6|3|1	6|3|1	2|2|1	2|2|1	0.896	1.031	---	3	2	1	-	-	-	0.887	0.689	---	3	2	1	-	-	-	0.431	0.549	---	3	2	1	-	-	-	0.881	0.828	---	3	2	1	-	-	-	1.254	0.962	---	3
452	comp135953_c0_seq1_1	115403	18|-|-	2.0|-|-	-|-|-	1|-|-	1|-|-	1|-|-	1|-|-	---	-	-	-	-	-	-	-	-	---	-	-	-	-	-	-	-	-	---	-	-	-	-	-	-	-	-	---	-	-	-	-	-	-	-	-	---	-	-	-
453	comp142188_c0_seq1_1	230360	-|-|21	-|-|0.6	-|-|1	-|-|1	-|-|1	-|-|1	-|-|1	-	-	---	-	-	-	-	-	-	-	-	---	-	-	-	-	-	-	-	-	---	-	-	-	-	-	-	-	-	---	-	-	-	-	-	-	-	-	---	-
454	comp126498_c0_seq1_1	64318	-|-|25	-|-|2.3	-|-|-	-|-|1	-|-|1	-|-|1	-|-|1	-	-	---	-	-	-	-	-	-	-	-	---	-	-	-	-	-	-	-	-	---	-	-	-	-	-	-	-	-	---	-	-	-	-	-	-	-	-	---	-
455	comp135782_c0_seq1_1	169060	18|19|19	1.3|1.3|1.3	-|-|-	1|1|2	1|1|2	1|1|1	1|1|1	---	---	---	-	-	-	-	-	-	---	---	---	-	-	-	-	-	-	---	---	---	-	-	-	-	-	-	---	---	---	-	-	-	-	-	-	---	---	---	-
456	comp143990_c0_seq2_1	120114	59|35|31	1.7|1.7|1.7	1|1|1	2|1|1	2|1|1	1|1|1	1|1|1	---	---	---	1	-	-	-	-	-	---	---	---	1	-	-	-	-	-	---	---	---	1	-	-	-	-	-	---	---	---	-	-	-	-	-	-	---	---	---	1
457	comp110381_c0_seq1_1	177526	16|-|-	0.9|-|-	-|-|-	2|-|-	2|-|-	1|-|-	1|-|-	---	-	-	-	-	-	-	-	-	---	-	-	-	-	-	-	-	-	---	-	-	-	-	-	-	-	-	---	-	-	-	-	-	-	-	-	---	-	-	-
458	comp123911_c0_seq1_1	19957	40|39|31	2.2|2.2|2.2	1|1|1	4|3|2	4|3|2	1|1|1	1|1|1	---	---	---	-	-	-	-	-	-	---	---	---	-	-	-	-	-	-	---	---	---	-	-	-	-	-	-	---	---	---	-	-	-	-	-	-	---	---	---	-
459	comp143088_c0_seq9_1	152036	24|-|-	1.5|-|-	-|-|-	1|-|-	1|-|-	1|-|-	1|-|-	---	-	-	-	-	-	-	-	-	---	-	-	-	-	-	-	-	-	---	-	-	-	-	-	-	-	-	---	-	-	-	-	-	-	-	-	---	-	-	-
460	comp136389_c0_seq3_1	94804	458|511|212	11.7|9.5|6.6	-|-|-	18|14|8	18|14|8	6|5|3	6|5|3	1.138	1.102	0.904	13	12	6	-	-	-	1.697	1.637	1.605	12	12	6	*	*	*	1.243	1.435	1.167	13	11	6	*	*	-	1.661	1.653	1.466	13	12	6	*	*	*	1.645	1.725	1.614	13
461	comp63225_c0_seq1_1	43653	150|124|248	7.6|4.8|7.6	-|-|-	4|2|7	4|2|7	2|1|2	2|1|2	1.548	1.807	1.935	3	2	5	-	*	*	1.633	2.107	1.802	3	2	4	-	-	*	1.968	2.903	2.322	3	2	5	-	*	*	1.634	2.068	1.879	3	2	4	-	-	*	1.523	1.387	1.528	3
462	comp84803_c0_seq1_1	19642	693|680|283	28.5|28.5|28.5	-|-|-	22|23|13	22|23|13	3|3|3	3|3|3	0.84	0.87	1.091	18	18	7	*	*	-	1.057	1.157	1.416	18	18	7	-	*	*	1.264	1.408	1.625	18	18	7	*	*	-	1.623	1.647	2.006	18	18	7	*	*	-	1.46	1.62	1.999	18
463	comp134789_c0_seq1_1	208396	-|-|19	-|-|1.9	-|-|-	-|-|1	-|-|1	-|-|1	-|-|1	-	-	---	-	-	-	-	-	-	-	-	---	-	-	-	-	-	-	-	-	---	-	-	-	-	-	-	-	-	---	-	-	-	-	-	-	-	-	---	-
464	comp140623_c0_seq2_1	69114	-|20|-	-|3.0|-	-|-|-	-|1|-	-|1|-	-|1|-	-|1|-	-	---	-	-	-	-	-	-	-	-	---	-	-	-	-	-	-	-	-	---	-	-	-	-	-	-	-	-	---	-	-	-	-	-	-	-	-	---	-	-
465	comp129486_c1_seq1_1	108454	44|51|40	1.2|1.2|1.2	-|-|-	1|2|1	1|2|1	1|1|1	1|1|1	---	---	---	1	-	1	-	-	-	---	---	---	1	-	1	-	-	-	---	---	---	1	-	1	-	-	-	---	---	---	1	-	1	-	-	-	---	---	---	1
466	comp134563_c0_seq2_1	396160	-|-|16	-|-|2.2	-|-|-	-|-|1	-|-|1	-|-|1	-|-|1	-	-	---	-	-	-	-	-	-	-	-	---	-	-	-	-	-	-	-	-	---	-	-	-	-	-	-	-	-	---	-	-	-	-	-	-	-	-	---	-
467	comp106863_c0_seq1_1	10633	-|15|-	-|10.5|-	-|-|-	-|1|-	-|1|-	-|1|-	-|1|-	-	---	-	-	-	-	-	-	-	-	---	-	-	-	-	-	-	-	-	---	-	-	-	-	-	-	-	-	---	-	-	-	-	-	-	-	-	---	-	-
468	comp83666_c0_seq1_1	121130	103|68|58	2.5|1.4|1.4	-|-|-	4|2|1	4|2|1	2|1|1	2|1|1	0.992	1.003	---	3	2	1	-	-	-	1.394	1.146	---	3	2	1	*	-	-	1.316	1.191	---	3	2	1	-	-	-	1.178	1.087	---	3	2	1	-	-	-	1.173	1.227	---	3
469	comp141683_c0_seq1_1	336517	-|-|25	-|-|0.5	-|-|1	-|-|3	-|-|3	-|-|1	-|-|1	-	-	---	-	-	-	-	-	-	-	-	---	-	-	-	-	-	-	-	-	---	-	-	-	-	-	-	-	-	---	-	-	-	-	-	-	-	-	---	-
470	comp141181_c1_seq2_1	180959	-|18|-	-|1.2|-	-|-|-	-|1|-	-|1|-	-|1|-	-|1|-	-	---	-	-	-	-	-	-	-	-	---	-	-	-	-	-	-	-	-	---	-	-	-	-	-	-	-	-	---	-	-	-	-	-	-	-	-	---	-	-
471	comp135661_c0_seq2_1	174395	51|38|57	3.1|1.0|3.5	-|-|-	3|1|3	3|1|3	3|1|3	3|1|3	---	---	---	-	-	1	-	-	-	---	---	---	-	-	1	-	-	-	---	---	---	-	-	1	-	-	-	---	---	---	-	-	1	-	-	-	---	---	---	-
472	comp136330_c0_seq1_1	183675	66|-|50	1.2|-|1.9	-|-|-	2|-|2	2|-|2	1|-|2	1|-|2	---	-	---	1	-	1	-	-	-	---	-	---	1	-	1	-	-	-	---	-	---	1	-	1	-	-	-	---	-	---	1	-	1	-	-	-	---	-	---	1
473	comp42603_c0_seq1_1	10493	35|55|42	12.0|24.0|24.0	-|-|-	1|4|5	1|4|5	1|2|2	1|2|2	---	---	---	-	-	-	-	-	-	---	---	---	-	-	-	-	-	-	---	---	---	-	-	-	-	-	-	---	---	---	-	-	-	-	-	-	---	---	---	-
474	comp120248_c0_seq1_1	53837	31|34|30	3.5|3.5|3.5	-|-|-	1|2|1	1|2|1	1|1|1	1|1|1	---	---	---	-	-	-	-	-	-	---	---	---	-	-	-	-	-	-	---	---	---	-	-	-	-	-	-	---	---	---	-	-	-	-	-	-	---	---	---	-
475	comp140619_c0_seq6_1	109767	-|21|-	-|1.8|-	-|1|-	-|1|-	-|1|-	-|1|-	-|1|-	-	---	-	-	-	-	-	-	-	-	---	-	-	-	-	-	-	-	-	---	-	-	-	-	-	-	-	-	---	-	-	-	-	-	-	-	-	---	-	-
476	comp135258_c0_seq3_1	26536	41|46|23	7.8|7.8|7.8	-|-|-	5|6|1	5|6|1	1|1|1	1|1|1	---	---	---	-	-	-	-	-	-	---	---	---	-	-	-	-	-	-	---	---	---	-	-	-	-	-	-	---	---	---	-	-	-	-	-	-	---	---	---	-
477	comp89390_c0_seq1_1	50462	20|-|-	5.0|-|-	-|-|-	1|-|-	1|-|-	1|-|-	1|-|-	---	-	-	-	-	-	-	-	-	---	-	-	-	-	-	-	-	-	---	-	-	-	-	-	-	-	-	---	-	-	-	-	-	-	-	-	---	-	-	-
478	comp144356_c1_seq2_1	173431	183|241|242	7.8|9.4|9.2	-|-|-	14|26|23	14|26|23	9|10|10	9|10|10	1.033	1.159	1.693	3	3	6	-	-	*	1.71	1.795	2.054	3	3	6	-	-	*	1.916	1.41	2.586	3	3	6	*	-	*	1.333	1.461	1.452	3	3	6	-	-	*	0.9	1.057	1.241	3
479	comp133769_c0_seq1_1	120582	-|27|-	-|1.0|-	-|-|-	-|1|-	-|1|-	-|1|-	-|1|-	-	---	-	-	-	-	-	-	-	-	---	-	-	-	-	-	-	-	-	---	-	-	-	-	-	-	-	-	---	-	-	-	-	-	-	-	-	---	-	-
480	comp147088_c1_seq6_1	46903	-|15|-	-|5.4|-	-|-|-	-|1|-	-|1|-	-|1|-	-|1|-	-	---	-	-	-	-	-	-	-	-	---	-	-	-	-	-	-	-	-	---	-	-	-	-	-	-	-	-	---	-	-	-	-	-	-	-	-	---	-	-
481	comp145568_c0_seq5_1	142983	34|-|-	1.2|-|-	-|-|-	1|-|-	1|-|-	1|-|-	1|-|-	---	-	-	-	-	-	-	-	-	---	-	-	-	-	-	-	-	-	---	-	-	-	-	-	-	-	-	---	-	-	-	-	-	-	-	-	---	-	-	-
482	comp134849_c0_seq1_1	81237	-|-|20	-|-|2.4	-|-|1	-|-|1	-|-|1	-|-|1	-|-|1	-	-	---	-	-	-	-	-	-	-	-	---	-	-	-	-	-	-	-	-	---	-	-	-	-	-	-	-	-	---	-	-	-	-	-	-	-	-	---	-
483	comp137267_c0_seq7_1	27102	32|-|-	5.6|-|-	-|-|-	1|-|-	1|-|-	1|-|-	1|-|-	---	-	-	-	-	-	-	-	-	---	-	-	-	-	-	-	-	-	---	-	-	-	-	-	-	-	-	---	-	-	-	-	-	-	-	-	---	-	-	-
484	comp145781_c0_seq2_1	454812	18|-|-	0.5|-|-	-|-|-	1|-|-	1|-|-	1|-|-	1|-|-	---	-	-	-	-	-	-	-	-	---	-	-	-	-	-	-	-	-	---	-	-	-	-	-	-	-	-	---	-	-	-	-	-	-	-	-	---	-	-	-
485	comp146434_c1_seq2_1	111543	-|89|45	-|2.8|2.7	-|-|-	-|5|4	-|5|4	-|2|2	-|2|2	-	0.959	---	-	3	-	-	-	-	-	1.144	---	-	3	-	-	-	-	-	1.434	---	-	3	-	-	-	-	-	0.978	---	-	3	-	-	-	-	-	1.833	---	-
486	comp143618_c0_seq1_1	304570	1557|1507|1372	7.8|6.9|6.6	-|-|-	65|67|59	65|67|59	15|15|14	15|15|14	0.993	0.883	0.989	45	43	34	-	*	-	1.178	1.042	1.075	45	42	34	*	-	-	1.338	1.254	1.18	45	43	34	*	*	*	1.238	1.066	1.072	45	43	34	-	-	-	1.149	1.09	1.084	45
487	comp129426_c0_seq1_1	145074	38|23|53	1.3|1.3|1.3	-|-|-	2|1|3	2|1|3	1|1|1	1|1|1	---	---	---	-	-	-	-	-	-	---	---	---	-	-	-	-	-	-	---	---	---	-	-	-	-	-	-	---	---	---	-	-	-	-	-	-	---	---	---	-
488	comp125082_c0_seq2_1	60285	-|-|19	-|-|1.9	-|-|-	-|-|1	-|-|1	-|-|1	-|-|1	-	-	---	-	-	-	-	-	-	-	-	---	-	-	-	-	-	-	-	-	---	-	-	-	-	-	-	-	-	---	-	-	-	-	-	-	-	-	---	-
489	comp132140_c0_seq1_1	154085	18|-|-	1.7|-|-	1|-|-	1|-|-	1|-|-	1|-|-	1|-|-	---	-	-	-	-	-	-	-	-	---	-	-	-	-	-	-	-	-	---	-	-	-	-	-	-	-	-	---	-	-	-	-	-	-	-	-	---	-	-	-
490	comp120458_c0_seq1_1	158814	-|25|-	-|0.7|-	-|-|-	-|1|-	-|1|-	-|1|-	-|1|-	-	---	-	-	-	-	-	-	-	-	---	-	-	-	-	-	-	-	-	---	-	-	-	-	-	-	-	-	---	-	-	-	-	-	-	-	-	---	-	-
491	comp101414_c0_seq1_1	65764	17|-|-	2.4|-|-	-|-|-	1|-|-	1|-|-	1|-|-	1|-|-	---	-	-	-	-	-	-	-	-	---	-	-	-	-	-	-	-	-	---	-	-	-	-	-	-	-	-	---	-	-	-	-	-	-	-	-	---	-	-	-
492	comp138689_c0_seq1_1	135326	-|20|-	-|1.7|-	-|1|-	-|1|-	-|1|-	-|1|-	-|1|-	-	---	-	-	-	-	-	-	-	-	---	-	-	-	-	-	-	-	-	---	-	-	-	-	-	-	-	-	---	-	-	-	-	-	-	-	-	---	-	-
493	comp137331_c4_seq5_1	90577	4997|4873|4879	12.0|10.7|13.9	-|-|-	411|384|373	411|384|373	11|10|12	11|10|12	0.963	0.993	1.003	284	273	266	-	-	-	0.688	0.72	0.707	284	273	268	-	-	-	0.913	0.939	0.91	284	273	268	-	-	-	0.706	0.72	0.694	283	273	268	-	-	-	0.722	0.723	0.719	284
494	comp100031_c0_seq1_1	34925	18|20|25	5.2|5.2|5.2	-|-|-	1|2|1	1|2|1	1|1|1	1|1|1	---	---	---	-	-	-	-	-	-	---	---	---	-	-	-	-	-	-	---	---	---	-	-	-	-	-	-	---	---	---	-	-	-	-	-	-	---	---	---	-
495	comp125199_c0_seq1_1	405673	-|20|-	-|2.5|-	-|-|-	-|1|-	-|1|-	-|1|-	-|1|-	-	---	-	-	-	-	-	-	-	-	---	-	-	-	-	-	-	-	-	---	-	-	-	-	-	-	-	-	---	-	-	-	-	-	-	-	-	---	-	-
496	comp131338_c0_seq1_1	166181	19|-|-	0.9|-|-	-|-|-	1|-|-	1|-|-	1|-|-	1|-|-	---	-	-	-	-	-	-	-	-	---	-	-	-	-	-	-	-	-	---	-	-	-	-	-	-	-	-	---	-	-	-	-	-	-	-	-	---	-	-	-
497	comp139987_c0_seq6_1	134851	-|-|31	-|-|2.4	-|-|-	-|-|1	-|-|1	-|-|1	-|-|1	-	-	---	-	-	-	-	-	-	-	-	---	-	-	-	-	-	-	-	-	---	-	-	-	-	-	-	-	-	---	-	-	-	-	-	-	-	-	---	-
498	comp46132_c0_seq1_1	11798	-|-|26	-|-|11.5	-|-|-	-|-|1	-|-|1	-|-|1	-|-|1	-	-	---	-	-	-	-	-	-	-	-	---	-	-	-	-	-	-	-	-	---	-	-	-	-	-	-	-	-	---	-	-	-	-	-	-	-	-	---	-
499	comp120288_c0_seq2_1	40784	69|78|99	4.0|4.0|4.0	-|-|-	1|1|2	1|1|2	1|1|1	1|1|1	---	---	1.087	1	1	2	-	-	-	---	---	1.23	-	1	2	-	-	-	---	---	1.254	1	1	2	-	-	-	---	---	1.541	1	1	2	-	-	*	---	---	1.038	1
500	comp123104_c0_seq2_1	111299	40|54|71	1.8|1.8|1.8	1|1|1	1|1|1	1|1|1	1|1|1	1|1|1	---	---	---	1	1	1	-	-	-	---	---	---	1	1	1	-	-	-	---	---	---	1	1	1	-	-	-	---	---	---	1	1	1	-	-	-	---	---	---	1
501	comp124666_c0_seq1_1	79629	380|300|242	17.6|13.1|17.8	-|-|-	17|11|11	17|11|11	9|6|9	9|6|9	1.147	1.201	1.369	10	9	7	-	-	*	0.919	0.85	0.768	10	10	7	-	-	-	1.125	0.993	1.37	10	10	7	-	-	-	0.721	0.678	0.856	10	10	7	*	*	-	0.597	0.643	0.749	10
502	comp121041_c0_seq1_1	251018	199|287|300	2.1|2.7|4.0	-|-|-	9|13|16	9|13|16	4|4|7	4|4|7	0.872	1.155	0.987	4	7	6	-	-	-	1.341	1.46	1.324	4	7	6	-	*	-	1.169	1.523	1.401	4	7	6	-	*	*	1.456	1.706	1.644	4	7	6	*	*	*	1.392	1.471	1.443	4
503	comp111388_c0_seq1_1	42706	16|24|-	4.8|4.8|-	-|-|-	1|1|-	1|1|-	1|1|-	1|1|-	---	---	-	-	-	-	-	-	-	---	---	-	-	-	-	-	-	-	---	---	-	-	-	-	-	-	-	---	---	-	-	-	-	-	-	-	---	---	-	-
504	comp93201_c0_seq1_1	113851	55|103|79	1.8|3.3|4.8	-|-|-	1|3|4	1|3|4	1|2|3	1|2|3	---	1.205	1.379	1	2	2	-	-	-	---	1.09	1.156	1	2	2	-	-	-	---	1.085	1.405	1	2	2	-	-	-	---	1.324	1.389	1	2	2	-	-	-	---	1.028	1.057	1
505	comp124444_c0_seq4_1	59616	19|-|-	2.1|-|-	-|-|-	1|-|-	1|-|-	1|-|-	1|-|-	---	-	-	-	-	-	-	-	-	---	-	-	-	-	-	-	-	-	---	-	-	-	-	-	-	-	-	---	-	-	-	-	-	-	-	-	---	-	-	-
506	comp98146_c0_seq1_1	59895	71|135|120	5.2|8.9|8.9	-|-|-	3|8|7	3|7|5	2|4|4	2|3|2	---	1.199	1.083	1	2	2	-	-	-	---	1.475	1.312	1	2	2	-	*	-	---	1.378	1.169	1	2	2	-	-	-	---	1.144	1.178	1	2	2	-	-	-	---	1.502	1.353	1
507	comp140780_c0_seq1_1	87989	415|469|369	10.3|11.5|11.5	1|1|1	15|18|15	15|18|15	6|6|6	6|6|6	0.695	0.822	0.712	10	11	10	*	*	*	0.548	0.677	0.602	10	11	10	*	*	*	0.744	0.749	0.755	10	11	10	*	*	*	0.583	0.653	0.667	10	11	10	*	*	*	0.762	0.706	0.797	10
508	comp85294_c0_seq1_1	8910	29|-|-	15.7|-|-	-|-|-	1|-|-	1|-|-	1|-|-	1|-|-	---	-	-	-	-	-	-	-	-	---	-	-	-	-	-	-	-	-	---	-	-	-	-	-	-	-	-	---	-	-	-	-	-	-	-	-	---	-	-	-
509	comp140137_c0_seq1_1	285370	-|-|16	-|-|0.9	-|-|-	-|-|1	-|-|1	-|-|1	-|-|1	-	-	---	-	-	-	-	-	-	-	-	---	-	-	-	-	-	-	-	-	---	-	-	-	-	-	-	-	-	---	-	-	-	-	-	-	-	-	---	-
510	comp124464_c0_seq1_1	611209	19|-|-	2.3|-|-	-|-|-	1|-|-	1|-|-	1|-|-	1|-|-	---	-	-	-	-	-	-	-	-	---	-	-	-	-	-	-	-	-	---	-	-	-	-	-	-	-	-	---	-	-	-	-	-	-	-	-	---	-	-	-
511	comp141492_c1_seq3_1	50047	-|28|-	-|1.9|-	-|-|-	-|1|-	-|1|-	-|1|-	-|1|-	-	---	-	-	-	-	-	-	-	-	---	-	-	-	-	-	-	-	-	---	-	-	-	-	-	-	-	-	---	-	-	-	-	-	-	-	-	---	-	-
512	comp123557_c0_seq1_1	161927	-|35|-	-|1.2|-	-|-|-	-|1|-	-|1|-	-|1|-	-|1|-	-	---	-	-	-	-	-	-	-	-	---	-	-	-	-	-	-	-	-	---	-	-	-	-	-	-	-	-	---	-	-	-	-	-	-	-	-	---	-	-
513	comp136290_c0_seq1_1	123641	639|514|395	13.0|10.6|9.4	-|-|-	22|12|10	22|12|10	9|7|6	9|7|6	1.141	1.084	1.169	13	10	6	-	-	-	0.914	1.034	1.171	13	10	6	-	-	-	0.898	1.006	1.235	13	10	6	*	-	-	0.884	0.859	0.985	13	10	6	*	-	-	0.895	0.989	1.024	13
514	comp133857_c0_seq3_1	128777	197|300|174	13.0|11.9|10.7	-|-|-	8|12|8	8|12|8	7|7|6	7|7|6	0.829	0.88	0.819	7	7	3	-	-	*	1.39	1.585	1.146	7	7	3	-	*	-	1.394	0.909	1.118	7	7	3	*	-	-	1.94	1.352	1.135	7	7	3	*	*	-	1.852	1.563	1.777	7
515	comp141098_c0_seq12_1	24369	32|31|-	4.6|4.6|-	-|-|-	2|2|-	2|2|-	1|1|-	1|1|-	---	---	-	-	-	-	-	-	-	---	---	-	-	-	-	-	-	-	---	---	-	-	-	-	-	-	-	---	---	-	-	-	-	-	-	-	---	---	-	-
516	comp134568_c3_seq1_1	54065	563|572|273	21.9|24.7|14.1	-|-|-	14|17|6	14|17|6	5|6|3	5|6|3	0.641	0.54	0.605	11	10	4	-	*	*	0.482	0.523	0.484	11	10	4	*	*	*	0.555	0.583	0.637	11	10	4	*	*	*	0.542	0.504	0.534	11	10	3	*	*	*	0.641	0.662	0.606	9
517	comp23132_c0_seq1_1	11356	-|32|-	-|7.1|-	-|2|-	-|1|-	-|1|-	-|1|-	-|1|-	-	---	-	-	1	-	-	-	-	-	---	-	-	1	-	-	-	-	-	---	-	-	1	-	-	-	-	-	---	-	-	1	-	-	-	-	-	---	-	-
518	comp110909_c0_seq1_1	25513	31|33|-	6.4|6.4|-	-|-|-	1|1|-	1|1|-	1|1|-	1|1|-	---	---	-	-	-	-	-	-	-	---	---	-	-	-	-	-	-	-	---	---	-	-	-	-	-	-	-	---	---	-	-	-	-	-	-	-	---	---	-	-
519	comp115623_c0_seq2_1	114198	-|19|-	-|0.9|-	-|-|-	-|1|-	-|1|-	-|1|-	-|1|-	-	---	-	-	-	-	-	-	-	-	---	-	-	-	-	-	-	-	-	---	-	-	-	-	-	-	-	-	---	-	-	-	-	-	-	-	-	---	-	-
520	comp74963_c0_seq1_1	30958	-|25|-	-|6.4|-	-|-|-	-|1|-	-|1|-	-|1|-	-|1|-	-	---	-	-	-	-	-	-	-	-	---	-	-	-	-	-	-	-	-	---	-	-	-	-	-	-	-	-	---	-	-	-	-	-	-	-	-	---	-	-
521	comp101031_c0_seq1_1	112413	18|-|-	1.0|-|-	-|-|-	1|-|-	1|-|-	1|-|-	1|-|-	---	-	-	-	-	-	-	-	-	---	-	-	-	-	-	-	-	-	---	-	-	-	-	-	-	-	-	---	-	-	-	-	-	-	-	-	---	-	-	-
522	comp121954_c0_seq1_1	32532	337|314|264	9.2|9.2|9.2	-|-|-	18|20|15	18|20|15	3|3|3	3|3|3	1.968	2.238	2.18	17	11	13	*	*	*	1.348	1.593	1.513	17	13	12	*	*	*	1.338	1.808	1.544	16	13	13	*	*	*	1.663	1.857	1.792	17	13	13	*	*	*	2.036	2.775	2.341	17
523	comp141907_c1_seq1_1	77250	34|-|-	1.4|-|-	-|-|-	1|-|-	1|-|-	1|-|-	1|-|-	---	-	-	-	-	-	-	-	-	---	-	-	-	-	-	-	-	-	---	-	-	-	-	-	-	-	-	---	-	-	-	-	-	-	-	-	---	-	-	-
524	comp144069_c0_seq9_1	18606	-|-|37	-|-|9.0	-|-|-	-|-|1	-|-|1	-|-|1	-|-|1	-	-	---	-	-	-	-	-	-	-	-	---	-	-	-	-	-	-	-	-	---	-	-	-	-	-	-	-	-	---	-	-	-	-	-	-	-	-	---	-
525	comp146926_c0_seq20_1	79506	-|-|21	-|-|1.8	-|-|-	-|-|1	-|-|1	-|-|1	-|-|1	-	-	---	-	-	-	-	-	-	-	-	---	-	-	-	-	-	-	-	-	---	-	-	-	-	-	-	-	-	---	-	-	-	-	-	-	-	-	---	-
526	comp126867_c0_seq1_1	103581	-|18|-	-|1.5|-	-|-|-	-|1|-	-|1|-	-|1|-	-|1|-	-	---	-	-	-	-	-	-	-	-	---	-	-	-	-	-	-	-	-	---	-	-	-	-	-	-	-	-	---	-	-	-	-	-	-	-	-	---	-	-
527	comp123563_c0_seq1_1	130620	110|64|101	2.9|1.1|2.9	-|-|-	4|3|5	4|3|5	2|1|2	2|1|2	0.883	---	0.873	3	1	2	-	-	-	1.088	---	1.05	3	1	2	-	-	-	1.223	---	1.043	3	1	2	*	-	-	1.217	---	1.026	3	1	2	-	-	-	0.954	---	1.015	3
528	comp138500_c0_seq1_1	124944	108|86|54	2.3|2.4|1.4	-|-|1	7|7|3	1|1|3	3|3|1	1|1|1	---	---	---	-	-	-	-	-	-	---	---	---	-	-	-	-	-	-	---	---	---	-	-	-	-	-	-	---	---	---	-	-	-	-	-	-	---	---	---	-
529	comp139932_c2_seq6_1	35977	19|-|-	2.6|-|-	-|-|-	1|-|-	1|-|-	1|-|-	1|-|-	---	-	-	-	-	-	-	-	-	---	-	-	-	-	-	-	-	-	---	-	-	-	-	-	-	-	-	---	-	-	-	-	-	-	-	-	---	-	-	-
530	comp143211_c1_seq1_1	218868	36|-|-	2.0|-|-	-|-|-	2|-|-	2|-|-	2|-|-	2|-|-	---	-	-	1	-	-	-	-	-	---	-	-	1	-	-	-	-	-	---	-	-	1	-	-	-	-	-	---	-	-	1	-	-	-	-	-	---	-	-	1
531	comp98913_c0_seq1_1	62022	21|-|-	3.9|-|-	-|-|-	1|-|-	1|-|-	1|-|-	1|-|-	---	-	-	-	-	-	-	-	-	---	-	-	-	-	-	-	-	-	---	-	-	-	-	-	-	-	-	---	-	-	-	-	-	-	-	-	---	-	-	-
532	comp57598_c0_seq1_1	11177	-|-|17	-|-|19.6	-|-|-	-|-|1	-|-|1	-|-|1	-|-|1	-	-	---	-	-	-	-	-	-	-	-	---	-	-	-	-	-	-	-	-	---	-	-	-	-	-	-	-	-	---	-	-	-	-	-	-	-	-	---	-
533	comp142807_c0_seq1_1	168950	28|38|52	1.0|2.0|1.8	-|-|-	1|2|2	1|2|2	1|2|2	1|2|2	---	---	---	-	1	1	-	-	-	---	---	---	-	1	1	-	-	-	---	---	---	-	1	1	-	-	-	---	---	---	-	1	1	-	-	-	---	---	---	-
534	comp145437_c3_seq1_1	72753	963|553|909	22.7|22.7|29.6	-|-|-	41|29|31	41|29|31	10|9|11	10|9|11	0.811	0.913	0.957	29	17	22	*	-	-	0.583	0.605	0.655	28	17	23	*	*	*	0.789	0.864	0.861	28	17	23	*	*	*	0.647	0.683	0.696	29	17	23	*	-	*	0.68	0.625	0.782	29
535	comp143758_c0_seq2_1	415503	28|-|-	0.5|-|-	-|-|-	1|-|-	1|-|-	1|-|-	1|-|-	---	-	-	-	-	-	-	-	-	---	-	-	-	-	-	-	-	-	---	-	-	-	-	-	-	-	-	---	-	-	-	-	-	-	-	-	---	-	-	-
536	comp71551_c0_seq1_1	29875	28|-|-	4.2|-|-	-|-|-	2|-|-	2|-|-	1|-|-	1|-|-	---	-	-	-	-	-	-	-	-	---	-	-	-	-	-	-	-	-	---	-	-	-	-	-	-	-	-	---	-	-	-	-	-	-	-	-	---	-	-	-
537	comp146460_c2_seq10_1	146395	468|454|81	3.2|3.2|1.9	2|2|2	23|22|6	23|22|6	3|3|2	3|3|2	0.942	1.102	0.829	15	14	2	-	-	-	1.294	1.32	1.071	14	14	2	*	*	-	1.167	0.978	0.947	15	14	2	*	-	-	1.477	1.226	1.412	15	14	2	*	-	*	1.611	1.822	1.58	15
538	comp128060_c0_seq1_1	108545	-|32|-	-|1.4|-	-|-|-	-|4|-	-|4|-	-|1|-	-|1|-	-	---	-	-	-	-	-	-	-	-	---	-	-	-	-	-	-	-	-	---	-	-	-	-	-	-	-	-	---	-	-	-	-	-	-	-	-	---	-	-
539	comp129220_c2_seq1_1	90080	79|78|-	2.4|2.4|-	-|-|-	1|1|-	1|1|-	1|1|-	1|1|-	---	---	-	1	1	-	-	-	-	---	---	-	1	1	-	-	-	-	---	---	-	1	1	-	-	-	-	---	---	-	1	1	-	-	-	-	---	---	-	1
540	comp31868_c0_seq1_1	10330	-|31|32	-|10.4|10.4	-|-|-	-|1|1	-|1|1	-|1|1	-|1|1	-	---	---	-	1	1	-	-	-	-	---	---	-	1	1	-	-	-	-	---	---	-	1	1	-	-	-	-	---	---	-	1	1	-	-	-	-	---	---	-
541	comp32622_c0_seq1_1	10385	-|20|-	-|18.8|-	-|-|-	-|1|-	-|1|-	-|1|-	-|1|-	-	---	-	-	-	-	-	-	-	-	---	-	-	-	-	-	-	-	-	---	-	-	-	-	-	-	-	-	---	-	-	-	-	-	-	-	-	---	-	-
542	comp120281_c0_seq1_1	47215	19|-|-	4.6|-|-	-|-|-	1|-|-	1|-|-	1|-|-	1|-|-	---	-	-	-	-	-	-	-	-	---	-	-	-	-	-	-	-	-	---	-	-	-	-	-	-	-	-	---	-	-	-	-	-	-	-	-	---	-	-	-
543	comp138083_c1_seq3_1	13050	18|-|-	14.4|-|-	-|-|-	1|-|-	1|-|-	1|-|-	1|-|-	---	-	-	-	-	-	-	-	-	---	-	-	-	-	-	-	-	-	---	-	-	-	-	-	-	-	-	---	-	-	-	-	-	-	-	-	---	-	-	-
544	comp75889_c0_seq1_1	40086	-|-|53	-|-|4.1	-|-|-	-|-|1	-|-|1	-|-|1	-|-|1	-	-	---	-	-	1	-	-	-	-	-	---	-	-	1	-	-	-	-	-	---	-	-	1	-	-	-	-	-	---	-	-	1	-	-	-	-	-	---	-
545	comp134151_c0_seq1_1	283805	21|-|-	0.6|-|-	-|-|-	2|-|-	2|-|-	1|-|-	1|-|-	---	-	-	-	-	-	-	-	-	---	-	-	-	-	-	-	-	-	---	-	-	-	-	-	-	-	-	---	-	-	-	-	-	-	-	-	---	-	-	-
546	comp111164_c0_seq1_1	51998	20|-|-	4.0|-|-	-|-|-	1|-|-	1|-|-	1|-|-	1|-|-	---	-	-	-	-	-	-	-	-	---	-	-	-	-	-	-	-	-	---	-	-	-	-	-	-	-	-	---	-	-	-	-	-	-	-	-	---	-	-	-
547	comp90347_c0_seq1_1	33881	-|-|18	-|-|6.9	-|-|-	-|-|1	-|-|1	-|-|1	-|-|1	-	-	---	-	-	-	-	-	-	-	-	---	-	-	-	-	-	-	-	-	---	-	-	-	-	-	-	-	-	---	-	-	-	-	-	-	-	-	---	-
548	comp121966_c0_seq1_1	123790	-|-|29	-|-|1.9	-|-|-	-|-|1	-|-|1	-|-|1	-|-|1	-	-	---	-	-	-	-	-	-	-	-	---	-	-	-	-	-	-	-	-	---	-	-	-	-	-	-	-	-	---	-	-	-	-	-	-	-	-	---	-
549	comp116756_c0_seq2_1	8454	-|19|-	-|36.5|-	-|-|-	-|1|-	-|1|-	-|1|-	-|1|-	-	---	-	-	-	-	-	-	-	-	---	-	-	-	-	-	-	-	-	---	-	-	-	-	-	-	-	-	---	-	-	-	-	-	-	-	-	---	-	-
550	comp136395_c0_seq1_1	107416	107|76|135	3.0|1.9|4.1	-|-|-	3|2|5	3|2|5	2|1|3	2|1|3	---	---	0.919	1	1	2	-	-	-	---	---	1.227	1	1	2	-	-	-	---	---	1.065	1	1	2	-	-	-	---	---	1.145	1	1	2	-	-	-	---	---	0.943	1
551	comp140559_c0_seq1_1	364884	-|-|19	-|-|0.6	-|-|-	-|-|2	-|-|2	-|-|1	-|-|1	-	-	---	-	-	-	-	-	-	-	-	---	-	-	-	-	-	-	-	-	---	-	-	-	-	-	-	-	-	---	-	-	-	-	-	-	-	-	---	-
552	comp146055_c3_seq3_1	12920	410|338|319	33.3|33.3|33.3	-|-|-	8|8|8	8|8|8	2|2|2	2|2|2	1.02	1.063	1.125	6	5	5	-	-	*	0.9	0.91	1.095	7	5	5	-	-	-	1.126	1.115	0.861	7	5	5	-	-	-	0.787	0.857	0.787	7	5	5	-	-	-	0.894	0.762	0.72	7
553	comp100710_c0_seq2_1	35161	21|-|-	3.2|-|-	-|-|-	1|-|-	1|-|-	1|-|-	1|-|-	---	-	-	-	-	-	-	-	-	---	-	-	-	-	-	-	-	-	---	-	-	-	-	-	-	-	-	---	-	-	-	-	-	-	-	-	---	-	-	-
554	comp139183_c0_seq3_1	106873	91|127|91	2.7|5.7|8.7	-|-|-	3|5|6	1|4|5	2|4|6	1|3|5	---	0.764	---	1	3	1	-	-	-	---	0.817	---	1	3	1	-	-	-	---	0.852	---	1	3	1	-	*	-	---	0.932	---	1	3	1	-	-	-	---	1.026	---	1
555	comp121960_c1_seq1_1	43387	159|112|90	3.8|3.8|3.8	-|-|-	12|8|5	12|8|5	1|1|1	1|1|1	1.511	1.135	1.066	3	3	2	-	-	-	2.039	1.632	1.318	3	3	2	*	*	-	1.397	1.126	1.176	3	3	2	-	-	*	2.21	1.673	1.342	3	3	2	*	-	*	2.156	1.607	1.348	3
556	comp132618_c0_seq1_1	183091	26|-|-	0.9|-|-	-|-|-	1|-|-	1|-|-	1|-|-	1|-|-	---	-	-	-	-	-	-	-	-	---	-	-	-	-	-	-	-	-	---	-	-	-	-	-	-	-	-	---	-	-	-	-	-	-	-	-	---	-	-	-
557	comp135644_c0_seq1_1	170397	22|-|-	0.6|-|-	-|-|-	1|-|-	1|-|-	1|-|-	1|-|-	---	-	-	-	-	-	-	-	-	---	-	-	-	-	-	-	-	-	---	-	-	-	-	-	-	-	-	---	-	-	-	-	-	-	-	-	---	-	-	-
558	comp135394_c0_seq1_1	357690	18|-|-	0.5|-|-	-|-|-	1|-|-	1|-|-	1|-|-	1|-|-	---	-	-	-	-	-	-	-	-	---	-	-	-	-	-	-	-	-	---	-	-	-	-	-	-	-	-	---	-	-	-	-	-	-	-	-	---	-	-	-
559	comp103845_c0_seq1_1	30112	60|53|52	4.7|10.3|4.7	1|-|1	1|2|1	1|2|1	1|2|1	1|2|1	---	---	---	1	-	1	-	-	-	---	---	---	1	-	1	-	-	-	---	---	---	1	-	1	-	-	-	---	---	---	1	-	1	-	-	-	---	---	---	1
560	comp124954_c0_seq1_1	40895	55|71|58	3.8|3.8|3.8	-|-|-	1|1|1	1|1|1	1|1|1	1|1|1	---	---	---	1	1	1	-	-	-	---	---	---	1	1	1	-	-	-	---	---	---	1	1	1	-	-	-	---	---	---	1	1	1	-	-	-	---	---	---	1
561	comp101071_c0_seq1_1	136234	26|-|-	1.9|-|-	-|-|-	1|-|-	1|-|-	1|-|-	1|-|-	---	-	-	-	-	-	-	-	-	---	-	-	-	-	-	-	-	-	---	-	-	-	-	-	-	-	-	---	-	-	-	-	-	-	-	-	---	-	-	-
562	comp136467_c0_seq1_1	626393	-|18|-	-|0.9|-	-|2|-	-|1|-	-|1|-	-|1|-	-|1|-	-	---	-	-	-	-	-	-	-	-	---	-	-	-	-	-	-	-	-	---	-	-	-	-	-	-	-	-	---	-	-	-	-	-	-	-	-	---	-	-
563	comp120867_c0_seq3_1	30564	27|-|27	4.0|-|4.0	-|-|-	1|-|1	1|-|1	1|-|1	1|-|1	---	-	---	-	-	-	-	-	-	---	-	---	-	-	-	-	-	-	---	-	---	-	-	-	-	-	-	---	-	---	-	-	-	-	-	-	---	-	---	-
564	comp130561_c0_seq1_1	168625	16|-|-	1.7|-|-	-|-|-	1|-|-	1|-|-	1|-|-	1|-|-	---	-	-	-	-	-	-	-	-	---	-	-	-	-	-	-	-	-	---	-	-	-	-	-	-	-	-	---	-	-	-	-	-	-	-	-	---	-	-	-
565	comp145278_c2_seq13_1	35221	14|-|-	5.1|-|-	1|-|-	1|-|-	1|-|-	1|-|-	1|-|-	---	-	-	-	-	-	-	-	-	---	-	-	-	-	-	-	-	-	---	-	-	-	-	-	-	-	-	---	-	-	-	-	-	-	-	-	---	-	-	-
566	comp127904_c0_seq1_1	200650	54|24|28	2.2|0.5|1.5	-|-|-	4|1|2	4|1|2	3|1|2	3|1|2	---	---	---	1	-	-	-	-	-	---	---	---	1	-	-	-	-	-	---	---	---	1	-	-	-	-	-	---	---	---	1	-	-	-	-	-	---	---	---	1
567	comp94518_c0_seq1_1	13211	-|-|31	-|-|11.8	-|-|-	-|-|1	-|-|1	-|-|1	-|-|1	-	-	---	-	-	-	-	-	-	-	-	---	-	-	-	-	-	-	-	-	---	-	-	-	-	-	-	-	-	---	-	-	-	-	-	-	-	-	---	-
568	comp144305_c0_seq1_1	250149	118|202|145	2.6|3.0|2.1	-|-|-	6|10|4	6|10|4	4|5|3	4|5|3	1.638	1.025	1.386	3	6	3	-	-	*	1.627	1.204	0.984	3	6	3	-	-	-	1.461	1.148	1.371	3	6	3	-	-	-	1.393	1.228	1.308	3	6	3	*	-	-	1.198	1.304	1.196	3
569	comp121341_c0_seq1_1	162379	-|-|25	-|-|1.4	-|-|-	-|-|1	-|-|1	-|-|1	-|-|1	-	-	---	-	-	-	-	-	-	-	-	---	-	-	-	-	-	-	-	-	---	-	-	-	-	-	-	-	-	---	-	-	-	-	-	-	-	-	---	-
570	comp145018_c0_seq1_1	152185	-|17|-	-|1.2|-	-|-|-	-|1|-	-|1|-	-|1|-	-|1|-	-	---	-	-	-	-	-	-	-	-	---	-	-	-	-	-	-	-	-	---	-	-	-	-	-	-	-	-	---	-	-	-	-	-	-	-	-	---	-	-
571	comp93307_c1_seq1_1	25172	-|21|30	-|11.8|11.8	-|-|-	-|1|3	-|1|3	-|1|1	-|1|1	-	---	---	-	-	-	-	-	-	-	---	---	-	-	-	-	-	-	-	---	---	-	-	-	-	-	-	-	---	---	-	-	-	-	-	-	-	---	---	-
572	comp144568_c0_seq13_1	141321	-|33|-	-|1.2|-	-|1|-	-|1|-	-|1|-	-|1|-	-|1|-	-	---	-	-	-	-	-	-	-	-	---	-	-	-	-	-	-	-	-	---	-	-	-	-	-	-	-	-	---	-	-	-	-	-	-	-	-	---	-	-
573	comp123109_c0_seq1_1	99946	19|-|-	1.8|-|-	-|-|-	1|-|-	1|-|-	1|-|-	1|-|-	---	-	-	-	-	-	-	-	-	---	-	-	-	-	-	-	-	-	---	-	-	-	-	-	-	-	-	---	-	-	-	-	-	-	-	-	---	-	-	-
574	comp143384_c1_seq7_1	82965	32|-|30	1.6|-|1.6	-|-|-	1|-|1	1|-|1	1|-|1	1|-|1	---	-	---	-	-	-	-	-	-	---	-	---	-	-	-	-	-	-	---	-	---	-	-	-	-	-	-	---	-	---	-	-	-	-	-	-	---	-	---	-
575	comp117444_c0_seq1_1	33572	23|18|-	5.1|5.1|-	-|-|-	1|1|-	1|1|-	1|1|-	1|1|-	---	---	-	-	-	-	-	-	-	---	---	-	-	-	-	-	-	-	---	---	-	-	-	-	-	-	-	---	---	-	-	-	-	-	-	-	---	---	-	-
576	comp146395_c0_seq5_1	113943	127|113|106	8.1|6.4|8.1	-|-|-	13|15|10	13|15|10	6|5|6	6|5|6	0.991	66.364	1.219	3	2	2	-	-	-	2.021	62.044	1.675	3	2	2	-	-	-	1.695	51.444	1.027	3	2	2	-	-	-	1.709	87.547	2.466	3	2	2	-	-	-	2.058	92.992	2.774	3
577	comp133563_c0_seq12_1	14939	-|25|-	-|8.3|-	-|-|-	-|1|-	-|1|-	-|1|-	-|1|-	-	---	-	-	-	-	-	-	-	-	---	-	-	-	-	-	-	-	-	---	-	-	-	-	-	-	-	-	---	-	-	-	-	-	-	-	-	---	-	-
578	comp54546_c0_seq1_1	12621	-|27|22	-|9.4|9.4	-|-|-	-|1|1	-|1|1	-|1|1	-|1|1	-	---	---	-	-	-	-	-	-	-	---	---	-	-	-	-	-	-	-	---	---	-	-	-	-	-	-	-	---	---	-	-	-	-	-	-	-	---	---	-
579	comp116476_c0_seq2_1	145412	20|-|-	1.2|-|-	-|-|-	1|-|-	1|-|-	1|-|-	1|-|-	---	-	-	-	-	-	-	-	-	---	-	-	-	-	-	-	-	-	---	-	-	-	-	-	-	-	-	---	-	-	-	-	-	-	-	-	---	-	-	-
580	comp138072_c0_seq1_1	244574	-|28|-	-|0.9|-	-|-|-	-|1|-	-|1|-	-|1|-	-|1|-	-	---	-	-	-	-	-	-	-	-	---	-	-	-	-	-	-	-	-	---	-	-	-	-	-	-	-	-	---	-	-	-	-	-	-	-	-	---	-	-
581	comp128391_c0_seq2_1	163769	45|51|-	3.1|2.4|-	-|-|-	3|2|-	2|2|-	3|2|-	2|2|-	---	---	-	-	1	-	-	-	-	---	---	-	-	1	-	-	-	-	---	---	-	-	1	-	-	-	-	---	---	-	-	1	-	-	-	-	---	---	-	-
582	comp137069_c0_seq5_1	79465	18|-|-	2.0|-|-	-|-|-	1|-|-	1|-|-	1|-|-	1|-|-	---	-	-	-	-	-	-	-	-	---	-	-	-	-	-	-	-	-	---	-	-	-	-	-	-	-	-	---	-	-	-	-	-	-	-	-	---	-	-	-
583	comp141352_c1_seq1_1	112691	-|-|22	-|-|2.3	-|-|-	-|-|1	-|-|1	-|-|1	-|-|1	-	-	---	-	-	-	-	-	-	-	-	---	-	-	-	-	-	-	-	-	---	-	-	-	-	-	-	-	-	---	-	-	-	-	-	-	-	-	---	-
584	comp120745_c0_seq3_1	57848	42|39|-	2.5|2.5|-	1|1|-	1|1|-	1|1|-	1|1|-	1|1|-	---	---	-	1	-	-	-	-	-	---	---	-	1	-	-	-	-	-	---	---	-	1	-	-	-	-	-	---	---	-	1	-	-	-	-	-	---	---	-	1
585	comp117804_c0_seq1_1	119604	55|51|-	0.7|0.7|-	-|-|-	1|1|-	1|1|-	1|1|-	1|1|-	---	---	-	1	1	-	-	-	-	---	---	-	1	1	-	-	-	-	---	---	-	1	1	-	-	-	-	---	---	-	1	1	-	-	-	-	---	---	-	1
586	comp117888_c0_seq1_1	80535	46|41|42	2.1|4.1|2.1	-|-|-	1|2|1	1|2|1	1|2|1	1|2|1	---	---	---	1	-	1	-	-	-	---	---	---	1	-	1	-	-	-	---	---	---	1	-	1	-	-	-	---	---	---	1	-	1	-	-	-	---	---	---	1
587	comp3664_c0_seq1_1	12439	54|42|33	27.5|15.4|15.4	-|-|-	2|1|1	2|1|1	2|1|1	2|1|1	---	---	---	-	1	-	-	-	-	---	---	---	-	1	-	-	-	-	---	---	---	-	1	-	-	-	-	---	---	---	-	1	-	-	-	-	---	---	---	-
588	comp143212_c1_seq4_1	19678	116|118|-	9.0|9.0|-	-|-|-	3|2|-	3|2|-	1|1|-	1|1|-	1.117	1.142	-	3	2	-	-	-	-	1.319	1.47	-	3	2	-	*	-	-	1.401	1.443	-	3	2	-	*	-	-	1.424	1.56	-	3	2	-	*	-	-	1.488	1.531	-	3
589	comp92755_c0_seq1_1	38214	24|-|26	3.8|-|3.8	-|-|-	1|-|3	1|-|3	1|-|2	1|-|2	---	-	---	-	-	-	-	-	-	---	-	---	-	-	-	-	-	-	---	-	---	-	-	-	-	-	-	---	-	---	-	-	-	-	-	-	---	-	---	-
590	comp144875_c0_seq1_1	67036	-|14|14	-|1.8|1.8	-|-|-	-|1|1	-|1|1	-|1|1	-|1|1	-	---	---	-	-	-	-	-	-	-	---	---	-	-	-	-	-	-	-	---	---	-	-	-	-	-	-	-	---	---	-	-	-	-	-	-	-	---	---	-
591	comp115966_c0_seq1_1	220582	17|-|-	0.7|-|-	-|-|-	1|-|-	1|-|-	1|-|-	1|-|-	---	-	-	-	-	-	-	-	-	---	-	-	-	-	-	-	-	-	---	-	-	-	-	-	-	-	-	---	-	-	-	-	-	-	-	-	---	-	-	-
592	comp145733_c0_seq1_1	200082	27|74|63	1.0|2.1|3.1	3|3|3	1|2|3	1|2|3	1|2|3	1|2|3	---	1.13	---	-	2	1	-	-	-	---	1.24	---	-	2	1	-	-	-	---	1.143	---	-	2	1	-	-	-	---	0.972	---	-	2	1	-	-	-	---	0.832	---	-
593	comp9783_c0_seq1_1	9557	378|352|137	20.0|20.0|20.0	-|-|-	12|12|5	12|12|5	1|1|1	1|1|1	0.929	1.083	1.494	10	9	4	-	-	*	1.214	1.336	1.579	10	9	4	*	-	-	1.158	1.421	1.386	10	9	4	*	-	-	1.345	1.521	1.487	10	9	4	*	-	-	1.056	1.059	1.345	10
594	comp136151_c0_seq1_1	160956	42|-|-	0.8|-|-	-|-|-	1|-|-	1|-|-	1|-|-	1|-|-	---	-	-	1	-	-	-	-	-	---	-	-	1	-	-	-	-	-	---	-	-	1	-	-	-	-	-	---	-	-	1	-	-	-	-	-	---	-	-	1
595	comp142221_c0_seq2_1	104998	40|72|57	1.6|4.1|3.2	-|-|-	1|3|2	1|3|2	1|3|2	1|3|2	---	---	---	-	1	1	-	-	-	---	---	---	-	1	1	-	-	-	---	---	---	-	1	1	-	-	-	---	---	---	-	1	1	-	-	-	---	---	---	-
596	comp127432_c0_seq1_1	121811	-|16|-	-|2.1|-	-|-|-	-|1|-	-|1|-	-|1|-	-|1|-	-	---	-	-	-	-	-	-	-	-	---	-	-	-	-	-	-	-	-	---	-	-	-	-	-	-	-	-	---	-	-	-	-	-	-	-	-	---	-	-
597	comp138315_c0_seq2_1	852279	108|123|47	1.2|1.7|0.8	-|-|-	4|4|3	4|4|3	2|3|2	2|3|2	0.952	0.992	---	2	2	-	-	-	-	1.397	1.767	---	2	2	-	-	-	-	1.707	2.062	---	2	2	-	-	-	-	1.275	1.561	---	2	2	-	-	-	-	1.187	1.237	---	2
598	comp131267_c0_seq1_1	106509	-|20|-	-|1.6|-	-|-|-	-|1|-	-|1|-	-|1|-	-|1|-	-	---	-	-	-	-	-	-	-	-	---	-	-	-	-	-	-	-	-	---	-	-	-	-	-	-	-	-	---	-	-	-	-	-	-	-	-	---	-	-
599	comp138957_c1_seq1_1	263165	203|112|128	4.5|3.9|2.8	-|-|-	10|8|7	10|8|7	6|6|4	6|6|4	1.37	1.098	1.322	5	2	3	-	-	-	0.941	1.062	0.687	5	2	3	-	-	-	1.278	1.217	1.127	5	2	3	-	-	-	0.954	0.941	0.913	5	2	3	-	-	-	0.943	1.078	0.924	5
600	comp126490_c0_seq2_1	119612	24|25|26	1.1|1.2|1.2	-|-|-	1|1|1	1|1|1	1|1|1	1|1|1	---	---	---	-	-	-	-	-	-	---	---	---	-	-	-	-	-	-	---	---	---	-	-	-	-	-	-	---	---	---	-	-	-	-	-	-	---	---	---	-
601	comp140055_c3_seq3_1	13093	-|-|23	-|-|15.3	-|-|-	-|-|1	-|-|1	-|-|1	-|-|1	-	-	---	-	-	-	-	-	-	-	-	---	-	-	-	-	-	-	-	-	---	-	-	-	-	-	-	-	-	---	-	-	-	-	-	-	-	-	---	-
602	comp128166_c0_seq1_1	129873	301|244|195	6.5|5.4|8.4	-|-|-	14|12|13	14|12|13	5|4|7	5|4|7	0.912	0.821	0.849	10	8	4	-	*	-	1.227	1.556	1.157	10	8	4	*	*	-	1.473	1.392	1.248	8	8	4	*	*	-	1.444	1.544	1.173	10	8	4	*	*	-	1.246	1.312	1.158	10
603	comp115024_c0_seq2_1	43141	-|26|-	-|3.3|-	-|-|-	-|1|-	-|1|-	-|1|-	-|1|-	-	---	-	-	-	-	-	-	-	-	---	-	-	-	-	-	-	-	-	---	-	-	-	-	-	-	-	-	---	-	-	-	-	-	-	-	-	---	-	-
604	comp137284_c0_seq1_1	1006846	15|-|16	2.1|-|2.1	-|-|-	1|-|1	1|-|1	1|-|1	1|-|1	---	-	---	-	-	-	-	-	-	---	-	---	-	-	-	-	-	-	---	-	---	-	-	-	-	-	-	---	-	---	-	-	-	-	-	-	---	-	---	-
605	comp122209_c1_seq1_1	24976	-|20|-	-|3.6|-	-|-|-	-|1|-	-|1|-	-|1|-	-|1|-	-	---	-	-	1	-	-	-	-	-	---	-	-	1	-	-	-	-	-	---	-	-	1	-	-	-	-	-	---	-	-	1	-	-	-	-	-	---	-	-
606	comp136299_c0_seq3_1	180982	-|26|-	-|1.0|-	-|-|-	-|1|-	-|1|-	-|1|-	-|1|-	-	---	-	-	-	-	-	-	-	-	---	-	-	-	-	-	-	-	-	---	-	-	-	-	-	-	-	-	---	-	-	-	-	-	-	-	-	---	-	-
607	comp140378_c0_seq1_1	230153	-|-|24	-|-|0.6	-|-|-	-|-|1	-|-|1	-|-|1	-|-|1	-	-	---	-	-	-	-	-	-	-	-	---	-	-	-	-	-	-	-	-	---	-	-	-	-	-	-	-	-	---	-	-	-	-	-	-	-	-	---	-
608	comp131224_c0_seq1_1	354670	-|-|30	-|-|0.5	-|-|-	-|-|1	-|-|1	-|-|1	-|-|1	-	-	---	-	-	-	-	-	-	-	-	---	-	-	-	-	-	-	-	-	---	-	-	-	-	-	-	-	-	---	-	-	-	-	-	-	-	-	---	-
609	comp135393_c0_seq3_1	160021	15|-|-	1.6|-|-	-|-|-	1|-|-	1|-|-	1|-|-	1|-|-	---	-	-	-	-	-	-	-	-	---	-	-	-	-	-	-	-	-	---	-	-	-	-	-	-	-	-	---	-	-	-	-	-	-	-	-	---	-	-	-
610	comp74528_c0_seq1_1	26077	-|-|23	-|-|6.5	-|-|-	-|-|1	-|-|1	-|-|1	-|-|1	-	-	---	-	-	-	-	-	-	-	-	---	-	-	-	-	-	-	-	-	---	-	-	-	-	-	-	-	-	---	-	-	-	-	-	-	-	-	---	-
611	comp135947_c0_seq4_1	118615	-|17|-	-|2.0|-	-|-|-	-|1|-	-|1|-	-|1|-	-|1|-	-	---	-	-	-	-	-	-	-	-	---	-	-	-	-	-	-	-	-	---	-	-	-	-	-	-	-	-	---	-	-	-	-	-	-	-	-	---	-	-
612	comp127078_c0_seq1_1	68701	-|-|29	-|-|2.5	-|-|1	-|-|1	-|-|1	-|-|1	-|-|1	-	-	---	-	-	-	-	-	-	-	-	---	-	-	-	-	-	-	-	-	---	-	-	-	-	-	-	-	-	---	-	-	-	-	-	-	-	-	---	-
613	comp42926_c0_seq1_1	9632	-|-|18	-|-|13.7	-|-|-	-|-|1	-|-|1	-|-|1	-|-|1	-	-	---	-	-	-	-	-	-	-	-	---	-	-	-	-	-	-	-	-	---	-	-	-	-	-	-	-	-	---	-	-	-	-	-	-	-	-	---	-
614	comp125835_c0_seq1_1	107166	-|23|-	-|1.5|-	-|-|-	-|1|-	-|1|-	-|1|-	-|1|-	-	---	-	-	-	-	-	-	-	-	---	-	-	-	-	-	-	-	-	---	-	-	-	-	-	-	-	-	---	-	-	-	-	-	-	-	-	---	-	-
615	comp120134_c1_seq1_1	38304	-|-|25	-|-|3.1	-|-|-	-|-|1	-|-|1	-|-|1	-|-|1	-	-	---	-	-	-	-	-	-	-	-	---	-	-	-	-	-	-	-	-	---	-	-	-	-	-	-	-	-	---	-	-	-	-	-	-	-	-	---	-
616	comp100197_c0_seq1_1	86795	23|21|24	1.8|1.8|1.8	-|-|-	2|1|2	2|1|2	1|1|1	1|1|1	---	---	---	-	-	-	-	-	-	---	---	---	-	-	-	-	-	-	---	---	---	-	-	-	-	-	-	---	---	---	-	-	-	-	-	-	---	---	---	-
617	comp118823_c0_seq1_1	47217	-|37|-	-|2.5|-	-|-|-	-|1|-	-|1|-	-|1|-	-|1|-	-	---	-	-	-	-	-	-	-	-	---	-	-	-	-	-	-	-	-	---	-	-	-	-	-	-	-	-	---	-	-	-	-	-	-	-	-	---	-	-
618	comp111816_c0_seq1_1	70091	82|109|72	7.3|7.5|6.0	-|-|-	3|5|6	3|5|6	3|3|3	3|3|3	0.763	0.702	---	2	2	-	-	*	-	0.938	0.968	---	2	2	-	-	-	-	0.691	0.78	---	2	2	-	-	-	-	1.104	1.157	---	2	2	-	-	-	-	0.871	1.184	---	2
619	comp145622_c0_seq13_1	222890	125|78|123	4.1|1.4|4.1	-|-|-	5|2|5	5|2|5	3|1|3	3|1|3	0.768	0.83	1.214	3	2	4	*	-	-	1.032	1.021	1.284	2	2	4	-	-	-	1.023	1.007	1.625	3	2	4	-	-	-	1.046	1.121	1.187	3	2	4	-	-	-	0.927	0.872	0.982	3
620	comp133978_c0_seq3_1	97518	46|-|32	1.2|-|1.1	-|-|-	1|-|2	1|-|2	1|-|1	1|-|1	---	-	---	1	-	-	-	-	-	---	-	---	1	-	-	-	-	-	---	-	---	1	-	-	-	-	-	---	-	---	1	-	-	-	-	-	---	-	---	1
621	comp131666_c0_seq3_1	372389	28|35|37	0.7|0.7|0.7	-|-|-	4|6|6	4|6|6	1|1|1	1|1|1	---	---	---	-	-	-	-	-	-	---	---	---	-	-	-	-	-	-	---	---	---	-	-	-	-	-	-	---	---	---	-	-	-	-	-	-	---	---	---	-
622	comp110925_c0_seq1_1	27586	104|67|128	15.8|15.8|15.8	-|-|-	2|4|7	2|4|7	2|2|2	2|2|2	0.901	---	1.447	2	1	2	-	-	-	1.112	---	1.073	2	1	2	-	-	-	1.134	---	1.244	2	1	2	-	-	-	0.905	---	1.022	2	1	2	-	-	-	0.936	---	1.336	2
623	comp134265_c0_seq2_1	87483	282|257|242	14.6|9.9|11.7	-|-|-	27|24|21	27|24|21	9|8|8	9|8|8	1.151	1.104	1	8	8	8	*	-	-	0.788	0.834	0.777	8	8	8	*	*	*	0.965	0.949	0.965	8	8	8	-	-	-	0.737	0.797	0.792	8	8	8	*	*	*	0.985	0.992	0.92	8
624	comp68278_c0_seq1_1	24232	-|-|32	-|-|6.3	-|-|-	-|-|2	-|-|2	-|-|1	-|-|1	-	-	---	-	-	-	-	-	-	-	-	---	-	-	-	-	-	-	-	-	---	-	-	-	-	-	-	-	-	---	-	-	-	-	-	-	-	-	---	-
625	comp92479_c1_seq1_1	13147	-|27|-	-|9.8|-	-|-|-	-|1|-	-|1|-	-|1|-	-|1|-	-	---	-	-	-	-	-	-	-	-	---	-	-	-	-	-	-	-	-	---	-	-	-	-	-	-	-	-	---	-	-	-	-	-	-	-	-	---	-	-
626	comp135246_c0_seq1_1	96607	93|183|110	7.4|9.9|10.0	-|-|-	5|6|6	5|6|6	4|5|5	4|5|5	1.341	1.04	1.101	2	4	3	-	-	-	1.594	1.437	1.223	2	4	3	-	-	-	1.176	1.152	0.853	2	4	3	-	-	-	2.088	2.043	1.902	2	4	3	*	*	*	3.364	2.013	1.953	2
627	comp117675_c0_seq1_1	93693	24|-|-	1.7|-|-	-|-|-	1|-|-	1|-|-	1|-|-	1|-|-	---	-	-	-	-	-	-	-	-	---	-	-	-	-	-	-	-	-	---	-	-	-	-	-	-	-	-	---	-	-	-	-	-	-	-	-	---	-	-	-
628	comp133775_c0_seq2_1	225521	19|19|-	1.1|1.1|-	-|-|-	1|1|-	1|1|-	1|1|-	1|1|-	---	---	-	-	-	-	-	-	-	---	---	-	-	-	-	-	-	-	---	---	-	-	-	-	-	-	-	---	---	-	-	-	-	-	-	-	---	---	-	-
629	comp127503_c0_seq1_1	92959	19|-|22	2.0|-|2.0	-|-|-	1|-|1	1|-|1	1|-|1	1|-|1	---	-	---	-	-	-	-	-	-	---	-	---	-	-	-	-	-	-	---	-	---	-	-	-	-	-	-	---	-	---	-	-	-	-	-	-	---	-	---	-
630	comp64397_c0_seq1_1	30267	-|-|26	-|-|6.2	-|-|-	-|-|1	-|-|1	-|-|1	-|-|1	-	-	---	-	-	-	-	-	-	-	-	---	-	-	-	-	-	-	-	-	---	-	-	-	-	-	-	-	-	---	-	-	-	-	-	-	-	-	---	-
631	comp96281_c1_seq1_1	26447	-|16|-	-|8.1|-	-|-|-	-|1|-	-|1|-	-|1|-	-|1|-	-	---	-	-	-	-	-	-	-	-	---	-	-	-	-	-	-	-	-	---	-	-	-	-	-	-	-	-	---	-	-	-	-	-	-	-	-	---	-	-
632	comp64623_c0_seq1_1	56581	78|74|77	2.8|2.8|2.8	-|-|-	3|3|2	3|3|2	1|1|1	1|1|1	1.454	0.963	---	2	2	1	-	-	-	1.331	1.447	---	2	2	1	-	-	-	1.575	1.549	---	2	2	1	-	-	-	1.389	1.145	---	2	2	1	-	-	-	1.561	1.075	---	2
633	comp145660_c0_seq2_1	187921	132|73|129	0.8|3.5|3.5	-|-|-	6|5|10	6|5|10	1|3|3	1|3|3	1.088	1.129	0.994	5	2	3	-	-	-	0.772	0.738	0.628	5	2	3	-	-	-	1.252	1.206	0.979	5	2	3	*	-	-	0.549	0.636	0.452	5	2	3	*	-	*	0.514	0.451	0.502	5
634	comp110348_c0_seq1_1	90573	3717|4258|4034	28.7|28.7|28.7	-|-|-	167|174|164	167|174|164	20|20|19	20|20|19	0.736	0.758	0.753	99	118	112	*	-	-	0.766	0.77	0.789	99	118	113	*	-	-	0.906	0.922	0.945	99	118	115	-	-	-	0.91	0.911	0.959	98	118	115	-	-	-	0.965	0.922	0.961	99
635	comp146987_c0_seq5_1	214791	66|25|-	2.2|1.5|-	-|-|-	3|2|-	3|2|-	3|2|-	3|2|-	---	---	-	1	-	-	-	-	-	---	---	-	1	-	-	-	-	-	---	---	-	1	-	-	-	-	-	---	---	-	1	-	-	-	-	-	---	---	-	1
636	comp144173_c0_seq4_1	285404	39|-|-	0.6|-|-	-|-|-	1|-|-	1|-|-	1|-|-	1|-|-	---	-	-	-	-	-	-	-	-	---	-	-	-	-	-	-	-	-	---	-	-	-	-	-	-	-	-	---	-	-	-	-	-	-	-	-	---	-	-	-
637	comp144630_c0_seq1_1	185675	27|-|22	1.1|-|1.1	-|-|-	1|-|1	1|-|1	1|-|1	1|-|1	---	-	---	-	-	-	-	-	-	---	-	---	-	-	-	-	-	-	---	-	---	-	-	-	-	-	-	---	-	---	-	-	-	-	-	-	---	-	---	-
638	comp146645_c0_seq1_1	413238	-|41|-	-|0.4|-	-|-|-	-|1|-	-|1|-	-|1|-	-|1|-	-	---	-	-	-	-	-	-	-	-	---	-	-	-	-	-	-	-	-	---	-	-	-	-	-	-	-	-	---	-	-	-	-	-	-	-	-	---	-	-
639	comp143227_c0_seq1_1	264234	-|23|-	-|0.8|-	-|-|-	-|1|-	-|1|-	-|1|-	-|1|-	-	---	-	-	-	-	-	-	-	-	---	-	-	-	-	-	-	-	-	---	-	-	-	-	-	-	-	-	---	-	-	-	-	-	-	-	-	---	-	-
640	comp73258_c0_seq1_1	32747	-|22|-	-|4.8|-	-|-|-	-|1|-	-|1|-	-|1|-	-|1|-	-	---	-	-	-	-	-	-	-	-	---	-	-	-	-	-	-	-	-	---	-	-	-	-	-	-	-	-	---	-	-	-	-	-	-	-	-	---	-	-
641	comp65747_c0_seq1_1	40215	-|-|18	-|-|3.9	-|-|-	-|-|1	-|-|1	-|-|1	-|-|1	-	-	---	-	-	-	-	-	-	-	-	---	-	-	-	-	-	-	-	-	---	-	-	-	-	-	-	-	-	---	-	-	-	-	-	-	-	-	---	-
642	comp77497_c0_seq1_1	9532	-|28|-	-|15.2|-	-|-|-	-|1|-	-|1|-	-|1|-	-|1|-	-	---	-	-	-	-	-	-	-	-	---	-	-	-	-	-	-	-	-	---	-	-	-	-	-	-	-	-	---	-	-	-	-	-	-	-	-	---	-	-
643	comp138503_c1_seq3_1	129842	-|22|-	-|1.4|-	-|-|-	-|1|-	-|1|-	-|1|-	-|1|-	-	---	-	-	-	-	-	-	-	-	---	-	-	-	-	-	-	-	-	---	-	-	-	-	-	-	-	-	---	-	-	-	-	-	-	-	-	---	-	-
644	comp141636_c0_seq8_1	670594	-|-|37	-|-|0.8	-|-|-	-|-|1	-|-|1	-|-|1	-|-|1	-	-	---	-	-	-	-	-	-	-	-	---	-	-	-	-	-	-	-	-	---	-	-	-	-	-	-	-	-	---	-	-	-	-	-	-	-	-	---	-
645	comp132938_c0_seq1_1	158349	-|-|31	-|-|1.2	-|-|-	-|-|1	-|-|1	-|-|1	-|-|1	-	-	---	-	-	-	-	-	-	-	-	---	-	-	-	-	-	-	-	-	---	-	-	-	-	-	-	-	-	---	-	-	-	-	-	-	-	-	---	-
646	comp135889_c0_seq3_1	57278	-|-|27	-|-|3.4	-|-|-	-|-|1	-|-|1	-|-|1	-|-|1	-	-	---	-	-	-	-	-	-	-	-	---	-	-	-	-	-	-	-	-	---	-	-	-	-	-	-	-	-	---	-	-	-	-	-	-	-	-	---	-
647	comp125675_c0_seq2_1	44076	62|-|53	6.8|-|4.8	-|-|-	4|-|2	4|-|2	2|-|2	2|-|2	1.062	-	---	2	-	1	-	-	-	0.862	-	---	2	-	1	-	-	-	1.062	-	---	2	-	1	-	-	-	0.941	-	---	2	-	1	-	-	-	0.671	-	---	2
648	comp125093_c0_seq1_1	119302	25|30|-	1.3|1.3|-	-|-|-	1|1|-	1|1|-	1|1|-	1|1|-	---	---	-	-	-	-	-	-	-	---	---	-	-	-	-	-	-	-	---	---	-	-	-	-	-	-	-	---	---	-	-	-	-	-	-	-	---	---	-	-
649	comp143005_c0_seq4_1	151609	-|68|49	-|2.0|1.1	-|-|-	-|3|1	-|3|1	-|2|1	-|2|1	-	0.908	---	-	2	1	-	-	-	-	0.906	---	-	2	-	-	-	-	-	0.93	---	-	2	1	-	-	-	-	---	---	-	1	1	-	-	-	-	0.821	---	-
650	comp72654_c0_seq1_1	23503	-|19|-	-|12.3|-	-|-|-	-|1|-	-|1|-	-|1|-	-|1|-	-	---	-	-	-	-	-	-	-	-	---	-	-	-	-	-	-	-	-	---	-	-	-	-	-	-	-	-	---	-	-	-	-	-	-	-	-	---	-	-
651	comp70063_c1_seq1_1	55565	46|-|-	2.8|-|-	-|-|-	1|-|-	1|-|-	1|-|-	1|-|-	---	-	-	1	-	-	-	-	-	---	-	-	1	-	-	-	-	-	---	-	-	1	-	-	-	-	-	---	-	-	1	-	-	-	-	-	---	-	-	1
652	comp143303_c0_seq1_1	100350	327|477|384	9.1|11.4|9.1	1|1|1	6|10|8	6|10|8	4|6|4	4|6|4	1.162	0.923	0.969	5	8	6	-	-	-	1.135	0.854	1.075	5	8	6	-	-	-	1.473	1.22	1.54	5	8	6	-	-	*	1.072	0.926	1.099	5	8	6	-	-	-	1.142	1.035	1.284	5
653	comp136866_c0_seq2_1	118996	1623|1595|1525	21.2|20.3|20.3	-|-|-	79|71|74	79|71|74	16|15|15	16|15|15	1.184	1.176	1.193	44	38	42	-	-	-	0.977	0.926	0.999	44	38	42	-	-	-	1.117	1.149	1.233	44	38	42	-	-	-	1.001	1.037	1.045	44	38	42	-	-	-	1.055	1.048	1.031	44
654	comp111106_c0_seq1_1	31079	-|-|15	-|-|6.8	-|-|-	-|-|1	-|-|1	-|-|1	-|-|1	-	-	---	-	-	-	-	-	-	-	-	---	-	-	-	-	-	-	-	-	---	-	-	-	-	-	-	-	-	---	-	-	-	-	-	-	-	-	---	-
655	comp144656_c0_seq1_1	150958	-|-|24	-|-|0.7	-|-|-	-|-|1	-|-|1	-|-|1	-|-|1	-	-	---	-	-	-	-	-	-	-	-	---	-	-	-	-	-	-	-	-	---	-	-	-	-	-	-	-	-	---	-	-	-	-	-	-	-	-	---	-
656	comp94032_c0_seq1_1	21151	42|48|54	8.2|7.5|8.2	-|-|-	3|2|4	3|2|4	2|1|2	2|1|2	---	---	---	1	1	1	-	-	-	---	---	---	1	1	1	-	-	-	---	---	---	1	1	1	-	-	-	---	---	---	1	1	1	-	-	-	---	---	---	1
657	comp131564_c0_seq1_1	84790	20|-|-	2.0|-|-	-|-|-	1|-|-	1|-|-	1|-|-	1|-|-	---	-	-	-	-	-	-	-	-	---	-	-	-	-	-	-	-	-	---	-	-	-	-	-	-	-	-	---	-	-	-	-	-	-	-	-	---	-	-	-
658	comp133911_c0_seq1_1	90034	497|532|601	13.8|23.4|19.7	-|-|-	24|26|27	24|26|27	7|11|9	7|11|9	0.947	1.024	1.054	12	13	13	-	-	-	0.946	0.896	0.898	11	13	14	-	-	-	0.923	0.88	0.774	12	13	14	-	-	*	0.861	0.935	0.907	11	13	14	*	-	-	0.957	0.841	0.964	12
659	comp139083_c0_seq1_1	330858	22|20|-	0.6|0.7|-	-|-|-	1|1|-	1|1|-	1|1|-	1|1|-	---	---	-	-	-	-	-	-	-	---	---	-	-	-	-	-	-	-	---	---	-	-	-	-	-	-	-	---	---	-	-	-	-	-	-	-	---	---	-	-
660	comp102418_c0_seq1_1	37150	325|288|298	18.6|20.0|16.6	-|-|-	15|16|16	15|16|16	4|5|4	4|5|4	1.217	1.283	1.275	6	7	7	-	*	*	0.797	0.803	0.74	6	7	7	-	-	*	0.492	0.436	0.347	6	7	7	*	*	*	0.771	0.857	0.82	6	7	7	*	*	*	1.037	1.096	1.045	6
661	comp136523_c1_seq1_1	85278	29|27|-	1.9|1.9|-	-|-|-	1|1|-	1|1|-	1|1|-	1|1|-	---	---	-	-	-	-	-	-	-	---	---	-	-	-	-	-	-	-	---	---	-	-	-	-	-	-	-	---	---	-	-	-	-	-	-	-	---	---	-	-
662	comp135618_c1_seq7_1	47565	-|40|33	-|3.0|3.0	-|-|-	-|1|1	-|1|1	-|1|1	-|1|1	-	---	---	-	1	-	-	-	-	-	---	---	-	1	-	-	-	-	-	---	---	-	1	-	-	-	-	-	---	---	-	1	-	-	-	-	-	---	---	-
663	comp144742_c0_seq27_1	17105	-|26|-	-|6.9|-	-|-|-	-|1|-	-|1|-	-|1|-	-|1|-	-	---	-	-	-	-	-	-	-	-	---	-	-	-	-	-	-	-	-	---	-	-	-	-	-	-	-	-	---	-	-	-	-	-	-	-	-	---	-	-
664	comp119438_c0_seq1_1	150808	24|23|-	0.8|0.8|-	1|1|-	1|1|-	1|1|-	1|1|-	1|1|-	---	---	-	-	-	-	-	-	-	---	---	-	-	-	-	-	-	-	---	---	-	-	-	-	-	-	-	---	---	-	-	-	-	-	-	-	---	---	-	-
665	comp142781_c0_seq1_1	219300	-|-|19	-|-|1.0	-|-|1	-|-|1	-|-|1	-|-|1	-|-|1	-	-	---	-	-	-	-	-	-	-	-	---	-	-	-	-	-	-	-	-	---	-	-	-	-	-	-	-	-	---	-	-	-	-	-	-	-	-	---	-
666	comp135846_c0_seq1_1	85710	-|20|-	-|2.2|-	-|-|-	-|1|-	-|1|-	-|1|-	-|1|-	-	---	-	-	-	-	-	-	-	-	---	-	-	-	-	-	-	-	-	---	-	-	-	-	-	-	-	-	---	-	-	-	-	-	-	-	-	---	-	-
667	comp143829_c0_seq6_1	52408	-|26|-	-|2.6|-	-|-|-	-|1|-	-|1|-	-|1|-	-|1|-	-	---	-	-	-	-	-	-	-	-	---	-	-	-	-	-	-	-	-	---	-	-	-	-	-	-	-	-	---	-	-	-	-	-	-	-	-	---	-	-
668	comp93882_c0_seq2_1	29790	19|-|-	5.6|-|-	-|-|-	1|-|-	1|-|-	1|-|-	1|-|-	---	-	-	-	-	-	-	-	-	---	-	-	-	-	-	-	-	-	---	-	-	-	-	-	-	-	-	---	-	-	-	-	-	-	-	-	---	-	-	-
669	comp135389_c0_seq1_1	139768	317|354|249	14.0|11.8|11.9	-|-|-	22|18|20	22|18|20	12|10|10	12|10|10	0.984	0.985	1.507	8	9	4	-	-	-	1.114	1.16	1.266	8	9	4	-	-	-	1.107	1.051	1.508	8	9	4	-	-	*	0.934	1.087	1.386	8	9	4	-	-	-	1.104	1.044	1.408	8
670	comp136726_c1_seq2_1	11700	25|26|22	16.5|16.5|16.5	-|-|-	1|2|1	1|2|1	1|1|1	1|1|1	---	---	---	-	-	-	-	-	-	---	---	---	-	-	-	-	-	-	---	---	---	-	-	-	-	-	-	---	---	---	-	-	-	-	-	-	---	---	---	-
671	comp146108_c0_seq3_1	192940	36|46|26	0.5|0.5|1.1	-|-|-	1|1|1	1|1|1	1|1|1	1|1|1	---	---	---	-	1	-	-	-	-	---	---	---	-	1	-	-	-	-	---	---	---	-	1	-	-	-	-	---	---	---	-	1	-	-	-	-	---	---	---	-
672	comp23378_c0_seq1_1	10493	23|-|-	17.9|-|-	-|-|-	1|-|-	1|-|-	1|-|-	1|-|-	---	-	-	-	-	-	-	-	-	---	-	-	-	-	-	-	-	-	---	-	-	-	-	-	-	-	-	---	-	-	-	-	-	-	-	-	---	-	-	-
673	comp143735_c0_seq2_1	51872	122|148|67	9.4|9.4|9.2	-|-|-	6|5|3	6|5|3	4|4|3	4|4|3	0.629	1.356	0.972	3	4	2	-	-	-	0.983	1.834	1.146	3	4	2	-	*	-	1.267	1.613	0.789	3	4	2	-	*	-	1.293	1.682	1.163	3	4	2	-	*	-	1.329	1.994	1.15	3
674	comp70794_c0_seq1_1	20862	392|480|248	41.6|17.5|31.8	-|-|-	11|14|10	11|14|10	4|2|3	4|2|3	0.745	0.808	0.847	9	13	7	*	*	-	0.576	0.612	0.737	9	13	7	-	*	*	0.746	0.704	0.793	8	13	7	*	*	*	0.679	0.646	0.736	9	13	7	*	*	*	0.689	0.683	0.814	9
675	comp76412_c0_seq1_1	31741	29|-|-	3.1|-|-	-|-|-	1|-|-	1|-|-	1|-|-	1|-|-	---	-	-	1	-	-	-	-	-	---	-	-	1	-	-	-	-	-	---	-	-	1	-	-	-	-	-	---	-	-	1	-	-	-	-	-	---	-	-	1
676	comp145208_c1_seq2_1	87975	500|512|425	11.3|9.6|11.3	-|-|-	21|19|17	21|19|17	6|5|6	6|5|6	0.672	0.586	0.505	14	14	11	*	*	*	0.853	0.787	0.846	14	14	11	*	*	-	0.865	0.772	0.776	14	14	11	*	*	-	1.052	1.054	1.021	14	14	11	-	-	-	1.054	0.98	0.972	14
677	comp136734_c1_seq10_1	139387	-|20|-	-|1.2|-	-|-|-	-|1|-	-|1|-	-|1|-	-|1|-	-	---	-	-	-	-	-	-	-	-	---	-	-	-	-	-	-	-	-	---	-	-	-	-	-	-	-	-	---	-	-	-	-	-	-	-	-	---	-	-
678	comp54983_c0_seq1_1	16962	-|-|31	-|-|7.9	-|-|-	-|-|1	-|-|1	-|-|1	-|-|1	-	-	---	-	-	-	-	-	-	-	-	---	-	-	-	-	-	-	-	-	---	-	-	-	-	-	-	-	-	---	-	-	-	-	-	-	-	-	---	-
679	comp112160_c0_seq1_1	68668	-|-|29	-|-|1.7	-|-|-	-|-|1	-|-|1	-|-|1	-|-|1	-	-	---	-	-	-	-	-	-	-	-	---	-	-	-	-	-	-	-	-	---	-	-	-	-	-	-	-	-	---	-	-	-	-	-	-	-	-	---	-
680	comp11796_c0_seq1_1	16352	-|-|22	-|-|10.5	-|-|-	-|-|1	-|-|1	-|-|1	-|-|1	-	-	---	-	-	-	-	-	-	-	-	---	-	-	-	-	-	-	-	-	---	-	-	-	-	-	-	-	-	---	-	-	-	-	-	-	-	-	---	-
681	comp119923_c0_seq3_1	548500	-|35|-	-|1.3|-	-|-|-	-|1|-	-|1|-	-|1|-	-|1|-	-	---	-	-	-	-	-	-	-	-	---	-	-	-	-	-	-	-	-	---	-	-	-	-	-	-	-	-	---	-	-	-	-	-	-	-	-	---	-	-
682	comp144739_c0_seq6_1	152420	-|24|-	-|0.8|-	-|1|-	-|1|-	-|1|-	-|1|-	-|1|-	-	---	-	-	-	-	-	-	-	-	---	-	-	-	-	-	-	-	-	---	-	-	-	-	-	-	-	-	---	-	-	-	-	-	-	-	-	---	-	-
683	comp115937_c0_seq1_1	146208	-|15|-	-|1.0|-	-|-|-	-|1|-	-|1|-	-|1|-	-|1|-	-	---	-	-	-	-	-	-	-	-	---	-	-	-	-	-	-	-	-	---	-	-	-	-	-	-	-	-	---	-	-	-	-	-	-	-	-	---	-	-
684	comp68714_c0_seq1_1	58078	32|48|63	2.5|2.5|2.5	-|-|-	2|3|2	2|3|2	1|1|1	1|1|1	---	---	---	-	1	1	-	-	-	---	---	---	-	1	1	-	-	-	---	---	---	-	1	1	-	-	-	---	---	---	-	1	1	-	-	-	---	---	---	-
685	comp139651_c0_seq1_1	49745	18|-|-	4.5|-|-	-|-|-	1|-|-	1|-|-	1|-|-	1|-|-	---	-	-	-	-	-	-	-	-	---	-	-	-	-	-	-	-	-	---	-	-	-	-	-	-	-	-	---	-	-	-	-	-	-	-	-	---	-	-	-
686	comp143293_c0_seq1_1	100117	155|265|180	5.3|9.7|6.5	-|-|-	6|11|7	6|11|7	3|6|4	3|6|4	1.046	1.034	0.935	5	6	4	-	-	-	1.063	0.927	0.958	5	6	4	-	-	-	0.965	1.168	1.195	5	6	4	-	-	-	1.049	1.099	1.083	5	5	4	-	-	-	1.103	1.365	1.236	5
687	comp3531_c1_seq1_1	9607	-|16|-	-|12.5|-	-|-|-	-|1|-	-|1|-	-|1|-	-|1|-	-	---	-	-	-	-	-	-	-	-	---	-	-	-	-	-	-	-	-	---	-	-	-	-	-	-	-	-	---	-	-	-	-	-	-	-	-	---	-	-
688	comp105137_c0_seq1_1	151770	23|-|-	1.2|-|-	-|-|-	1|-|-	1|-|-	1|-|-	1|-|-	---	-	-	-	-	-	-	-	-	---	-	-	-	-	-	-	-	-	---	-	-	-	-	-	-	-	-	---	-	-	-	-	-	-	-	-	---	-	-	-
689	comp142232_c0_seq1_1	308460	152|231|149	2.4|4.5|2.2	1|1|1	6|9|5	6|9|5	3|7|4	3|7|4	1.178	0.787	1.115	5	6	3	-	-	-	1.193	1.006	1.447	5	6	3	-	-	-	1.241	1.015	1.221	5	6	3	-	-	-	1.131	1.02	1.28	5	6	3	-	-	-	1.143	1.031	0.771	5
690	comp135816_c1_seq3_1	250424	18|23|22	0.8|0.8|0.8	-|-|-	3|2|2	3|2|2	1|1|1	1|1|1	---	---	---	-	-	-	-	-	-	---	---	---	-	-	-	-	-	-	---	---	---	-	-	-	-	-	-	---	---	---	-	-	-	-	-	-	---	---	---	-
691	comp137260_c0_seq3_1	129679	16|-|-	1.8|-|-	-|-|-	1|-|-	1|-|-	1|-|-	1|-|-	---	-	-	-	-	-	-	-	-	---	-	-	-	-	-	-	-	-	---	-	-	-	-	-	-	-	-	---	-	-	-	-	-	-	-	-	---	-	-	-
692	comp137870_c0_seq1_1	98312	16|-|-	2.4|-|-	-|-|-	1|-|-	1|-|-	1|-|-	1|-|-	---	-	-	-	-	-	-	-	-	---	-	-	-	-	-	-	-	-	---	-	-	-	-	-	-	-	-	---	-	-	-	-	-	-	-	-	---	-	-	-
693	comp59843_c0_seq2_1	47674	49|28|28	5.0|2.2|2.2	-|-|-	3|1|1	3|1|1	2|1|1	2|1|1	---	---	---	-	-	-	-	-	-	---	---	---	-	-	-	-	-	-	---	---	---	-	-	-	-	-	-	---	---	---	-	-	-	-	-	-	---	---	---	-
694	comp74543_c0_seq1_1	54337	-|-|22	-|-|1.5	-|-|-	-|-|1	-|-|1	-|-|1	-|-|1	-	-	---	-	-	-	-	-	-	-	-	---	-	-	-	-	-	-	-	-	---	-	-	-	-	-	-	-	-	---	-	-	-	-	-	-	-	-	---	-
695	comp64208_c0_seq1_1	24770	144|150|135	7.4|7.4|7.4	-|-|-	6|8|5	6|8|5	1|1|1	1|1|1	0.737	0.819	0.908	4	3	3	-	-	-	0.873	0.859	1.043	4	3	3	-	-	-	0.732	0.779	0.824	4	3	3	*	*	-	0.921	0.85	1.028	4	3	3	-	-	-	1.232	1.171	1.441	4
696	comp144359_c0_seq12_1	1067689	-|-|32	-|-|0.6	-|-|2	-|-|1	-|-|1	-|-|1	-|-|1	-	-	---	-	-	-	-	-	-	-	-	---	-	-	-	-	-	-	-	-	---	-	-	-	-	-	-	-	-	---	-	-	-	-	-	-	-	-	---	-
697	comp109332_c0_seq1_1	74760	39|-|-	3.1|-|-	-|-|-	1|-|-	1|-|-	1|-|-	1|-|-	---	-	-	1	-	-	-	-	-	---	-	-	1	-	-	-	-	-	---	-	-	1	-	-	-	-	-	---	-	-	1	-	-	-	-	-	---	-	-	1
698	comp142825_c0_seq6_1	62069	38|-|26	1.8|-|1.8	-|-|-	2|-|1	2|-|1	1|-|1	1|-|1	---	-	---	-	-	-	-	-	-	---	-	---	-	-	-	-	-	-	---	-	---	-	-	-	-	-	-	---	-	---	-	-	-	-	-	-	---	-	---	-
699	comp126864_c0_seq1_1	190573	1598|1751|1675	7.3|8.6|8.1	-|-|-	49|57|49	49|57|49	8|10|8	8|10|8	0.894	0.936	0.87	34	38	36	*	-	*	0.919	1.004	0.974	34	38	36	-	-	-	0.905	0.926	0.932	34	38	36	-	-	-	0.863	0.85	0.844	33	38	36	*	*	*	1.051	1.04	0.981	34
700	comp138220_c0_seq2_1	30972	23|23|29	3.9|3.9|3.9	-|-|-	1|1|1	1|1|1	1|1|1	1|1|1	---	---	---	-	-	-	-	-	-	---	---	---	-	-	-	-	-	-	---	---	---	-	-	-	-	-	-	---	---	---	-	-	-	-	-	-	---	---	---	-
701	comp65268_c0_seq1_1	29370	42|-|-	4.8|-|-	-|-|-	1|-|-	1|-|-	1|-|-	1|-|-	---	-	-	1	-	-	-	-	-	---	-	-	1	-	-	-	-	-	---	-	-	1	-	-	-	-	-	---	-	-	1	-	-	-	-	-	---	-	-	1
702	comp144462_c1_seq1_1	83822	-|21|-	-|2.8|-	-|-|-	-|1|-	-|1|-	-|1|-	-|1|-	-	---	-	-	-	-	-	-	-	-	---	-	-	-	-	-	-	-	-	---	-	-	-	-	-	-	-	-	---	-	-	-	-	-	-	-	-	---	-	-
703	comp141530_c0_seq1_1	209112	16|-|-	1.3|-|-	-|-|-	1|-|-	1|-|-	1|-|-	1|-|-	---	-	-	-	-	-	-	-	-	---	-	-	-	-	-	-	-	-	---	-	-	-	-	-	-	-	-	---	-	-	-	-	-	-	-	-	---	-	-	-
704	comp133689_c0_seq1_1	96649	35|58|20	3.2|1.8|1.4	-|-|-	2|2|1	2|2|1	2|1|1	2|1|1	---	---	---	-	1	-	-	-	-	---	---	---	-	1	-	-	-	-	---	---	---	-	1	-	-	-	-	---	---	---	-	1	-	-	-	-	---	---	---	-
705	comp122844_c0_seq1_1	97157	88|176|119	4.1|11.1|6.8	-|-|-	6|9|5	6|9|5	4|6|3	4|6|3	0.929	1.02	0.99	2	6	2	-	-	-	1.55	1.109	1.321	2	6	2	-	-	-	1.517	1.116	1.06	2	6	2	-	-	-	1.452	1.365	1.123	2	6	2	-	*	-	1.714	1.382	1.259	2
706	comp74682_c0_seq1_1	87630	-|-|17	-|-|1.9	-|-|-	-|-|1	-|-|1	-|-|1	-|-|1	-	-	---	-	-	-	-	-	-	-	-	---	-	-	-	-	-	-	-	-	---	-	-	-	-	-	-	-	-	---	-	-	-	-	-	-	-	-	---	-
707	comp104965_c0_seq1_1	46196	41|39|38	2.0|2.0|2.0	-|-|-	1|1|1	1|1|1	1|1|1	1|1|1	---	---	---	1	1	1	-	-	-	---	---	---	1	1	1	-	-	-	---	---	---	1	1	1	-	-	-	---	---	---	1	1	1	-	-	-	---	---	---	1
708	comp116692_c0_seq3_1	50056	-|17|17	-|4.2|4.2	-|-|-	-|1|1	-|1|1	-|1|1	-|1|1	-	---	---	-	-	-	-	-	-	-	---	---	-	-	-	-	-	-	-	---	---	-	-	-	-	-	-	-	---	---	-	-	-	-	-	-	-	---	---	-
709	comp121534_c0_seq1_1	125613	29|35|24	1.6|1.6|1.6	-|-|-	3|3|3	3|3|3	1|1|1	1|1|1	---	---	---	-	-	-	-	-	-	---	---	---	-	-	-	-	-	-	---	---	---	-	-	-	-	-	-	---	---	---	-	-	-	-	-	-	---	---	---	-
710	comp36955_c0_seq1_1	8238	-|20|-	-|11.8|-	-|-|-	-|1|-	-|1|-	-|1|-	-|1|-	-	---	-	-	-	-	-	-	-	-	---	-	-	-	-	-	-	-	-	---	-	-	-	-	-	-	-	-	---	-	-	-	-	-	-	-	-	---	-	-
711	comp71894_c0_seq1_1	33304	73|159|125	12.5|12.5|12.5	-|-|-	3|5|4	3|5|4	2|2|2	2|2|2	---	1.31	1.106	1	5	3	-	-	-	---	0.948	0.969	1	4	3	-	-	-	---	1.153	1.075	1	4	3	-	-	-	---	0.976	0.796	1	4	3	-	-	-	---	0.903	0.871	1
712	comp101843_c0_seq1_1	102238	83|59|20	3.6|3.6|2.0	-|-|-	5|4|1	1|2|1	2|2|1	1|1|1	---	---	---	-	-	-	-	-	-	---	---	---	-	-	-	-	-	-	---	---	---	-	-	-	-	-	-	---	---	---	-	-	-	-	-	-	---	---	---	-
713	comp67217_c0_seq1_1	45402	43|35|38	5.0|3.2|3.2	-|-|-	1|1|3	1|1|3	1|1|1	1|1|1	---	---	---	1	-	-	-	-	-	---	---	---	1	-	-	-	-	-	---	---	---	1	-	-	-	-	-	---	---	---	1	-	-	-	-	-	---	---	---	1
714	comp99838_c1_seq1_1	9401	-|33|-	-|14.5|-	-|-|-	-|1|-	-|1|-	-|1|-	-|1|-	-	---	-	-	-	-	-	-	-	-	---	-	-	-	-	-	-	-	-	---	-	-	-	-	-	-	-	-	---	-	-	-	-	-	-	-	-	---	-	-
715	comp71284_c0_seq1_1	23895	42|46|62	8.3|8.3|8.3	-|-|-	2|3|3	2|3|3	1|1|1	1|1|1	---	---	---	1	-	1	-	-	-	---	---	---	1	-	1	-	-	-	---	---	---	1	-	1	-	-	-	---	---	---	1	-	1	-	-	-	---	---	---	1
716	comp131752_c0_seq1_1	300760	-|-|39	-|-|0.6	-|-|1	-|-|1	-|-|1	-|-|1	-|-|1	-	-	---	-	-	1	-	-	-	-	-	---	-	-	1	-	-	-	-	-	---	-	-	1	-	-	-	-	-	---	-	-	1	-	-	-	-	-	---	-
717	comp134012_c0_seq1_1	181053	-|-|19	-|-|1.0	-|-|-	-|-|1	-|-|1	-|-|1	-|-|1	-	-	---	-	-	-	-	-	-	-	-	---	-	-	-	-	-	-	-	-	---	-	-	-	-	-	-	-	-	---	-	-	-	-	-	-	-	-	---	-
718	comp143066_c0_seq1_1	195682	193|252|199	1.2|1.2|1.2	3|3|3	12|10|11	12|10|11	2|2|2	2|2|2	0.417	0.497	0.341	7	8	3	*	*	*	0.419	0.431	0.433	7	8	4	*	*	*	0.403	0.457	0.405	7	8	4	*	*	*	0.321	0.264	0.31	7	8	3	-	*	*	0.64	0.439	0.457	7
719	comp131336_c0_seq1_1	164072	22|-|-	0.7|-|-	-|-|-	1|-|-	1|-|-	1|-|-	1|-|-	---	-	-	-	-	-	-	-	-	---	-	-	-	-	-	-	-	-	---	-	-	-	-	-	-	-	-	---	-	-	-	-	-	-	-	-	---	-	-	-
720	comp132797_c0_seq2_1	229204	-|-|26	-|-|0.5	-|-|-	-|-|1	-|-|1	-|-|1	-|-|1	-	-	---	-	-	-	-	-	-	-	-	---	-	-	-	-	-	-	-	-	---	-	-	-	-	-	-	-	-	---	-	-	-	-	-	-	-	-	---	-
721	comp3190_c1_seq1_1	13347	35|-|-	11.8|-|-	-|-|-	2|-|-	2|-|-	1|-|-	1|-|-	---	-	-	-	-	-	-	-	-	---	-	-	-	-	-	-	-	-	---	-	-	-	-	-	-	-	-	---	-	-	-	-	-	-	-	-	---	-	-	-
722	comp130465_c0_seq2_1	50182	18|21|22	3.4|3.4|3.4	-|-|-	2|2|2	2|2|2	1|1|1	1|1|1	---	---	---	-	-	-	-	-	-	---	---	---	-	-	-	-	-	-	---	---	---	-	-	-	-	-	-	---	---	---	-	-	-	-	-	-	---	---	---	-
723	comp125805_c0_seq1_1	82768	121|134|140	11.7|9.4|6.5	-|-|-	6|6|5	6|6|5	6|5|3	6|5|3	0.911	0.98	0.974	2	3	3	-	-	-	0.952	1.129	1.086	2	3	3	-	-	-	0.952	0.894	0.796	2	3	3	-	-	-	1.536	1.458	1.553	2	3	3	-	-	-	1.619	1.424	1.671	2
724	comp144628_c0_seq3_1	10431	-|-|19	-|-|16.4	-|-|-	-|-|1	-|-|1	-|-|1	-|-|1	-	-	---	-	-	-	-	-	-	-	-	---	-	-	-	-	-	-	-	-	---	-	-	-	-	-	-	-	-	---	-	-	-	-	-	-	-	-	---	-
725	comp144449_c0_seq1_1	350525	30|30|-	0.4|0.4|-	-|-|-	1|1|-	1|1|-	1|1|-	1|1|-	---	---	-	-	-	-	-	-	-	---	---	-	-	-	-	-	-	-	---	---	-	-	-	-	-	-	-	---	---	-	-	-	-	-	-	-	---	---	-	-
726	comp133261_c0_seq5_1	106916	23|31|43	3.2|2.9|2.9	1|1|1	2|2|3	2|2|3	2|2|2	2|2|2	---	---	---	-	-	1	-	-	-	---	---	---	-	-	1	-	-	-	---	---	---	-	-	1	-	-	-	---	---	---	-	-	1	-	-	-	---	---	---	-
727	comp73299_c1_seq1_1	50256	378|309|139	19.1|22.3|12.6	-|-|-	17|16|11	17|16|11	6|7|4	6|7|4	1.213	0.931	1.045	9	9	3	-	-	-	1.387	1.268	1.78	8	9	3	*	*	*	1.387	1.501	1.294	9	9	3	*	*	-	1.421	1.335	1.556	9	9	3	*	*	-	1.404	1.23	1.32	9
728	comp138989_c0_seq6_1	135063	67|-|-	1.4|-|-	-|-|-	2|-|-	2|-|-	1|-|-	1|-|-	---	-	-	-	-	-	-	-	-	---	-	-	1	-	-	-	-	-	---	-	-	1	-	-	-	-	-	---	-	-	1	-	-	-	-	-	---	-	-	1
729	comp142024_c0_seq12_1	93297	-|16|-	-|1.2|-	-|-|-	-|1|-	-|1|-	-|1|-	-|1|-	-	---	-	-	-	-	-	-	-	-	---	-	-	-	-	-	-	-	-	---	-	-	-	-	-	-	-	-	---	-	-	-	-	-	-	-	-	---	-	-
730	comp145855_c1_seq1_1	55942	21|-|-	3.9|-|-	1|-|-	1|-|-	1|-|-	1|-|-	1|-|-	---	-	-	-	-	-	-	-	-	---	-	-	-	-	-	-	-	-	---	-	-	-	-	-	-	-	-	---	-	-	-	-	-	-	-	-	---	-	-	-
731	comp134859_c0_seq1_1	95947	391|387|237	6.9|6.9|6.9	-|-|-	18|20|14	18|20|14	3|3|3	3|3|3	0.719	0.728	0.688	10	13	8	*	*	-	0.526	0.591	0.458	10	13	8	*	*	*	0.569	0.596	0.65	10	13	8	*	*	*	0.611	0.653	0.635	10	13	8	-	*	*	0.747	0.697	0.711	9
732	comp125922_c0_seq1_1	80945	15|-|-	1.4|-|-	-|-|-	1|-|-	1|-|-	1|-|-	1|-|-	---	-	-	-	-	-	-	-	-	---	-	-	-	-	-	-	-	-	---	-	-	-	-	-	-	-	-	---	-	-	-	-	-	-	-	-	---	-	-	-
733	comp58593_c0_seq1_1	91370	2844|2794|2499	52.3|47.4|51.4	-|-|-	136|135|121	136|135|121	26|25|27	26|25|27	0.938	0.902	0.943	67	66	63	-	-	-	0.663	0.628	0.614	66	66	63	*	-	-	0.95	0.87	0.83	67	64	63	-	*	-	0.678	0.648	0.618	67	66	63	*	-	-	0.74	0.705	0.686	67
734	comp127923_c0_seq2_1	96033	-|17|-	-|1.7|-	-|1|-	-|1|-	-|1|-	-|1|-	-|1|-	-	---	-	-	-	-	-	-	-	-	---	-	-	-	-	-	-	-	-	---	-	-	-	-	-	-	-	-	---	-	-	-	-	-	-	-	-	---	-	-
735	comp113448_c1_seq1_1	164333	28|26|39	0.5|0.5|0.5	-|-|-	1|1|2	1|1|2	1|1|1	1|1|1	---	---	---	-	1	1	-	-	-	---	---	---	-	-	-	-	-	-	---	---	---	1	-	1	-	-	-	---	---	---	-	-	1	-	-	-	---	---	---	1
736	comp128582_c0_seq3_1	93471	-|35|-	-|1.6|-	-|-|-	-|1|-	-|1|-	-|1|-	-|1|-	-	---	-	-	-	-	-	-	-	-	---	-	-	-	-	-	-	-	-	---	-	-	-	-	-	-	-	-	---	-	-	-	-	-	-	-	-	---	-	-
737	comp142297_c0_seq1_1	192050	16|-|-	0.9|-|-	-|-|-	1|-|-	1|-|-	1|-|-	1|-|-	---	-	-	-	-	-	-	-	-	---	-	-	-	-	-	-	-	-	---	-	-	-	-	-	-	-	-	---	-	-	-	-	-	-	-	-	---	-	-	-
738	comp132993_c0_seq1_1	93698	892|783|731	14.5|14.5|17.6	-|-|-	34|21|27	34|21|27	7|7|8	7|7|8	0.875	0.99	0.947	20	15	16	*	-	-	0.71	0.722	0.798	20	15	17	*	-	*	0.892	0.986	0.908	20	15	17	*	-	-	0.666	0.771	0.836	20	15	17	*	*	*	0.765	0.82	0.742	19
739	comp126602_c0_seq1_1	52062	39|-|66	3.7|-|3.7	-|-|-	1|-|1	1|-|1	1|-|1	1|-|1	---	-	---	1	-	1	-	-	-	---	-	---	1	-	1	-	-	-	---	-	---	1	-	1	-	-	-	---	-	---	1	-	1	-	-	-	---	-	---	1
740	comp134977_c0_seq1_1	93780	-|15|-	-|2.1|-	-|-|-	-|1|-	-|1|-	-|1|-	-|1|-	-	---	-	-	-	-	-	-	-	-	---	-	-	-	-	-	-	-	-	---	-	-	-	-	-	-	-	-	---	-	-	-	-	-	-	-	-	---	-	-
741	comp84828_c0_seq1_1	39469	-|-|23	-|-|4.6	-|-|-	-|-|1	-|-|1	-|-|1	-|-|1	-	-	---	-	-	-	-	-	-	-	-	---	-	-	-	-	-	-	-	-	---	-	-	-	-	-	-	-	-	---	-	-	-	-	-	-	-	-	---	-
742	comp98757_c0_seq3_1	54368	1678|1635|-	31.2|35.5|-	1|1|-	94|80|-	94|80|-	10|11|-	10|11|-	1.236	1.108	-	40	40	-	*	*	-	0.869	0.789	-	40	40	-	-	*	-	0.726	0.731	-	40	40	-	*	*	-	0.934	0.906	-	40	40	-	-	*	-	1.013	1	-	40
743	comp133954_c0_seq1_1	185196	147|140|25	7.0|5.3|1.8	-|-|-	8|5|2	8|5|2	7|5|2	7|5|2	1.134	0.762	---	3	2	-	-	-	-	0.974	1.006	---	3	2	-	-	-	-	0.846	1.097	---	3	2	-	-	-	-	1.005	1.28	---	3	2	-	-	-	-	0.928	1.27	---	3
744	comp138188_c0_seq1_1	184713	15|-|-	1.3|-|-	-|-|-	1|-|-	1|-|-	1|-|-	1|-|-	---	-	-	-	-	-	-	-	-	---	-	-	-	-	-	-	-	-	---	-	-	-	-	-	-	-	-	---	-	-	-	-	-	-	-	-	---	-	-	-
745	comp146685_c0_seq1_1	825741	65|58|44	0.6|0.6|0.6	-|-|-	14|13|8	14|13|8	1|1|1	1|1|1	---	---	---	1	-	-	-	-	-	---	---	---	1	-	-	-	-	-	---	---	---	1	-	-	-	-	-	---	---	---	1	-	-	-	-	-	---	---	---	1
746	comp146678_c0_seq11_1	112783	146|176|98	7.5|9.8|7.5	-|-|-	8|9|8	8|9|8	5|6|5	5|6|5	0.796	0.926	0.785	3	3	2	-	-	-	1.081	1.119	0.847	3	3	2	-	-	-	1.14	1.226	0.772	3	3	2	-	-	-	1.22	1.303	0.789	3	3	2	-	*	-	1.61	1.086	1.127	3
747	comp145565_c0_seq32_1	316304	27|36|66	0.5|0.5|0.5	1|1|1	2|4|8	2|4|8	1|1|1	1|1|1	---	---	---	-	-	-	-	-	-	---	---	---	-	-	-	-	-	-	---	---	---	-	-	-	-	-	-	---	---	---	-	-	-	-	-	-	---	---	---	-
748	comp145769_c0_seq4_1	178481	-|-|25	-|-|0.7	-|-|-	-|-|1	-|-|1	-|-|1	-|-|1	-	-	---	-	-	-	-	-	-	-	-	---	-	-	-	-	-	-	-	-	---	-	-	-	-	-	-	-	-	---	-	-	-	-	-	-	-	-	---	-
749	comp138203_c0_seq6_1	74676	-|60|-	-|2.6|-	-|-|-	-|1|-	-|1|-	-|1|-	-|1|-	-	---	-	-	1	-	-	-	-	-	---	-	-	1	-	-	-	-	-	---	-	-	1	-	-	-	-	-	---	-	-	1	-	-	-	-	-	---	-	-
750	comp136161_c0_seq1_1	96775	-|18|-	-|2.8|-	-|-|-	-|1|-	-|1|-	-|1|-	-|1|-	-	---	-	-	-	-	-	-	-	-	---	-	-	-	-	-	-	-	-	---	-	-	-	-	-	-	-	-	---	-	-	-	-	-	-	-	-	---	-	-
751	comp139324_c0_seq2_1	158642	-|-|23	-|-|0.8	-|-|-	-|-|1	-|-|1	-|-|1	-|-|1	-	-	---	-	-	-	-	-	-	-	-	---	-	-	-	-	-	-	-	-	---	-	-	-	-	-	-	-	-	---	-	-	-	-	-	-	-	-	---	-
752	comp116583_c0_seq1_1	121434	1988|1972|1561	21.4|22.2|21.4	-|-|-	94|84|74	94|84|74	17|18|18	17|18|18	1.034	1.099	1.029	61	60	46	-	-	-	0.804	0.87	0.775	61	60	47	*	*	*	0.981	1.021	0.973	61	60	46	-	-	-	0.845	0.825	0.808	61	60	47	*	*	*	0.9	0.921	0.882	61
753	comp129248_c0_seq1_1	83772	27|-|24	2.1|-|2.1	-|-|-	3|-|1	3|-|1	1|-|1	1|-|1	---	-	---	-	-	-	-	-	-	---	-	---	-	-	-	-	-	-	---	-	---	-	-	-	-	-	-	---	-	---	-	-	-	-	-	-	---	-	---	-
754	comp141347_c0_seq1_1	132782	1632|1621|1396	13.2|15.5|15.8	-|-|-	81|79|67	81|79|67	12|13|14	12|13|14	0.927	0.964	0.936	46	46	40	-	-	*	0.706	0.717	0.694	46	46	41	*	*	*	0.854	0.869	0.825	46	46	41	*	-	-	0.785	0.822	0.823	46	46	41	*	-	*	0.986	0.914	0.886	45
755	comp145890_c1_seq1_1	125574	60|62|54	1.0|1.0|1.0	-|-|-	2|2|1	2|2|1	1|1|1	1|1|1	---	---	---	1	1	1	-	-	-	---	---	---	1	1	1	-	-	-	---	---	---	1	1	1	-	-	-	---	---	---	1	1	1	-	-	-	---	---	---	1
756	comp132375_c0_seq1_1	191477	337|224|147	2.3|2.3|1.2	-|-|-	9|5|3	9|5|3	3|2|1	3|2|1	0.996	0.922	133.451	7	5	2	-	-	-	0.959	1.062	112.11	7	5	2	-	-	-	1.097	0.956	102.223	6	5	2	-	-	-	0.797	0.833	128.274	7	5	2	-	-	-	0.869	1.039	90.818	7
757	comp110384_c0_seq1_1	22920	80|-|89	22.2|-|22.2	-|-|-	1|-|1	1|-|1	1|-|1	1|-|1	---	-	---	1	-	1	-	-	-	---	-	---	1	-	1	-	-	-	---	-	---	1	-	1	-	-	-	---	-	---	1	-	1	-	-	-	---	-	---	1
758	comp128043_c0_seq1_1	252562	34|35|35	0.7|0.7|0.7	-|-|-	3|4|3	3|4|3	1|1|1	1|1|1	---	---	---	-	-	-	-	-	-	---	---	---	-	-	-	-	-	-	---	---	---	-	-	-	-	-	-	---	---	---	-	-	-	-	-	-	---	---	---	-
759	comp98411_c0_seq3_1	45586	429|430|458	18.7|18.7|16.7	-|-|-	20|27|20	20|27|20	5|5|5	5|5|5	1.13	0.971	1.025	14	19	16	-	-	-	0.844	0.899	0.938	14	19	16	-	-	-	1.04	1.129	1.041	14	18	14	-	*	-	0.977	0.953	0.922	14	19	15	-	-	-	0.954	0.878	0.945	14
760	comp11583_c0_seq2_1	11768	-|-|16	-|-|10.6	-|-|-	-|-|1	-|-|1	-|-|1	-|-|1	-	-	---	-	-	-	-	-	-	-	-	---	-	-	-	-	-	-	-	-	---	-	-	-	-	-	-	-	-	---	-	-	-	-	-	-	-	-	---	-
761	comp106362_c0_seq1_1	61872	20|23|-	1.9|1.9|-	1|1|-	1|1|-	1|1|-	1|1|-	1|1|-	---	---	-	-	-	-	-	-	-	---	---	-	-	-	-	-	-	-	---	---	-	-	-	-	-	-	-	---	---	-	-	-	-	-	-	-	---	---	-	-
762	comp88513_c0_seq1_1	148330	33|31|34	0.7|0.7|0.7	-|-|-	7|5|4	7|5|4	2|1|2	2|1|2	---	---	---	-	-	-	-	-	-	---	---	---	-	-	-	-	-	-	---	---	---	-	-	-	-	-	-	---	---	---	-	-	-	-	-	-	---	---	---	-
763	comp146726_c0_seq3_1	70628	38|36|67	1.9|1.9|1.9	-|-|-	1|2|3	1|2|3	1|1|1	1|1|1	---	---	---	-	-	1	-	-	-	---	---	---	-	-	1	-	-	-	---	---	---	-	-	1	-	-	-	---	---	---	-	-	1	-	-	-	---	---	---	-
764	comp125409_c0_seq1_1	72281	362|430|385	15.3|15.3|11.7	-|-|-	18|21|15	18|21|15	7|7|5	7|7|5	1.001	1.132	1.036	8	12	7	-	-	-	1.171	1.153	1.128	9	12	7	-	*	-	0.849	0.889	0.954	9	12	7	-	-	-	1.112	1.184	1.17	9	12	6	-	*	*	1.031	0.903	0.931	9
765	comp122140_c0_seq1_1	56020	-|-|27	-|-|2.5	-|-|-	-|-|1	-|-|1	-|-|1	-|-|1	-	-	---	-	-	-	-	-	-	-	-	---	-	-	-	-	-	-	-	-	---	-	-	-	-	-	-	-	-	---	-	-	-	-	-	-	-	-	---	-
766	comp117759_c0_seq1_1	41250	20|-|-	6.2|-|-	-|-|-	1|-|-	1|-|-	1|-|-	1|-|-	---	-	-	-	-	-	-	-	-	---	-	-	-	-	-	-	-	-	---	-	-	-	-	-	-	-	-	---	-	-	-	-	-	-	-	-	---	-	-	-
767	comp146300_c0_seq1_1	152017	26|31|18	1.2|1.2|1.2	1|1|1	4|4|1	4|4|1	1|1|1	1|1|1	---	---	---	-	-	-	-	-	-	---	---	---	-	-	-	-	-	-	---	---	---	-	-	-	-	-	-	---	---	---	-	-	-	-	-	-	---	---	---	-
768	comp118453_c0_seq1_1	90790	24|-|-	1.4|-|-	-|-|-	1|-|-	1|-|-	1|-|-	1|-|-	---	-	-	-	-	-	-	-	-	---	-	-	-	-	-	-	-	-	---	-	-	-	-	-	-	-	-	---	-	-	-	-	-	-	-	-	---	-	-	-
769	comp145976_c0_seq3_1	358328	-|33|-	-|0.4|-	-|1|-	-|1|-	-|1|-	-|1|-	-|1|-	-	---	-	-	-	-	-	-	-	-	---	-	-	-	-	-	-	-	-	---	-	-	-	-	-	-	-	-	---	-	-	-	-	-	-	-	-	---	-	-
770	comp121469_c0_seq2_1	111024	774|862|968	12.4|14.0|9.0	-|-|-	25|26|27	25|26|27	8|9|6	8|9|6	1.909	1.996	2.137	19	19	19	*	*	*	2.859	2.696	3.448	19	21	19	*	-	*	3.007	3.325	3.666	19	20	19	*	*	*	2.203	2.464	2.703	19	21	19	*	-	*	1.633	1.56	1.626	19
771	comp65413_c0_seq1_1	25563	17|22|22	8.7|8.7|8.7	-|-|-	1|1|1	1|1|1	1|1|1	1|1|1	---	---	---	-	-	-	-	-	-	---	---	---	-	-	-	-	-	-	---	---	---	-	-	-	-	-	-	---	---	---	-	-	-	-	-	-	---	---	---	-
772	comp144375_c0_seq3_1	47587	30|-|34	5.1|-|5.1	1|-|1	1|-|1	1|-|1	1|-|1	1|-|1	---	-	---	-	-	-	-	-	-	---	-	---	-	-	-	-	-	-	---	-	---	-	-	-	-	-	-	---	-	---	-	-	-	-	-	-	---	-	---	-
773	comp138649_c0_seq6_1	180162	-|23|-	-|1.4|-	-|-|-	-|2|-	-|2|-	-|1|-	-|1|-	-	---	-	-	-	-	-	-	-	-	---	-	-	-	-	-	-	-	-	---	-	-	-	-	-	-	-	-	---	-	-	-	-	-	-	-	-	---	-	-
774	comp118567_c1_seq1_1	68489	19|43|-	2.7|6.1|-	-|-|-	1|2|-	1|2|-	1|2|-	1|2|-	---	---	-	-	-	-	-	-	-	---	---	-	-	-	-	-	-	-	---	---	-	-	-	-	-	-	-	---	---	-	-	-	-	-	-	-	---	---	-	-
775	comp144178_c0_seq1_1	101498	60|-|-	2.5|-|-	-|-|-	1|-|-	1|-|-	1|-|-	1|-|-	---	-	-	1	-	-	-	-	-	---	-	-	1	-	-	-	-	-	---	-	-	1	-	-	-	-	-	---	-	-	1	-	-	-	-	-	---	-	-	1
776	comp123637_c0_seq3_1	65418	19|-|-	2.1|-|-	-|-|-	2|-|-	2|-|-	1|-|-	1|-|-	---	-	-	-	-	-	-	-	-	---	-	-	-	-	-	-	-	-	---	-	-	-	-	-	-	-	-	---	-	-	-	-	-	-	-	-	---	-	-	-
777	comp119254_c0_seq1_1	75628	37|41|45	1.4|1.4|1.4	-|-|-	2|3|2	2|3|2	1|1|1	1|1|1	---	---	---	-	-	-	-	-	-	---	---	---	-	-	-	-	-	-	---	---	---	-	-	-	-	-	-	---	---	---	-	-	-	-	-	-	---	---	---	-
778	comp134788_c0_seq1_1	332525	26|-|-	0.5|-|-	-|-|-	1|-|-	1|-|-	1|-|-	1|-|-	---	-	-	-	-	-	-	-	-	---	-	-	-	-	-	-	-	-	---	-	-	-	-	-	-	-	-	---	-	-	-	-	-	-	-	-	---	-	-	-
779	comp117912_c0_seq2_1	86871	486|455|435	16.6|11.7|13.9	-|-|-	22|19|20	22|19|20	8|6|7	8|6|7	0.913	0.938	1.018	13	14	13	-	-	-	1.142	1.085	1.143	13	14	14	*	-	-	0.916	0.955	0.98	13	14	14	-	-	-	0.923	1.033	1.14	13	14	14	-	-	-	1.073	1.161	1.167	12
780	comp128442_c1_seq1_1	62386	-|21|19	-|3.0|2.4	-|-|-	-|1|1	-|1|1	-|1|1	-|1|1	-	---	---	-	-	-	-	-	-	-	---	---	-	-	-	-	-	-	-	---	---	-	-	-	-	-	-	-	---	---	-	-	-	-	-	-	-	---	---	-
781	comp132062_c0_seq1_1	186282	25|-|-	0.7|-|-	-|-|-	1|-|-	1|-|-	1|-|-	1|-|-	---	-	-	-	-	-	-	-	-	---	-	-	-	-	-	-	-	-	---	-	-	-	-	-	-	-	-	---	-	-	-	-	-	-	-	-	---	-	-	-
782	comp62651_c0_seq1_1	39141	29|-|30	4.6|-|4.6	-|-|-	2|-|2	2|-|2	1|-|1	1|-|1	---	-	---	-	-	-	-	-	-	---	-	---	-	-	-	-	-	-	---	-	---	-	-	-	-	-	-	---	-	---	-	-	-	-	-	-	---	-	---	-
783	comp56440_c0_seq1_1	12978	18|22|-	14.3|14.3|-	-|-|-	1|1|-	1|1|-	1|1|-	1|1|-	---	---	-	-	-	-	-	-	-	---	---	-	-	-	-	-	-	-	---	---	-	-	-	-	-	-	-	---	---	-	-	-	-	-	-	-	---	---	-	-
784	comp142728_c1_seq4_1	16722	28|38|29	9.1|9.1|9.1	-|-|-	1|1|1	1|1|1	1|1|1	1|1|1	---	---	---	-	-	-	-	-	-	---	---	---	-	-	-	-	-	-	---	---	---	-	-	-	-	-	-	---	---	---	-	-	-	-	-	-	---	---	---	-
785	comp146724_c0_seq12_1	19756	191|123|137	29.5|16.5|29.5	-|-|-	10|9|6	10|9|6	3|2|3	3|2|3	1.012	1.592	1.331	6	2	3	-	-	-	0.75	0.81	0.757	6	2	3	*	*	-	0.537	0.553	0.618	6	2	3	*	-	-	0.919	1.036	0.857	6	2	3	-	-	-	1.269	1.891	1.375	6
786	comp143157_c0_seq2_1	53687	31|22|-	2.5|2.5|-	-|-|-	2|1|-	2|1|-	1|1|-	1|1|-	---	---	-	-	-	-	-	-	-	---	---	-	-	-	-	-	-	-	---	---	-	-	-	-	-	-	-	---	---	-	-	-	-	-	-	-	---	---	-	-
787	comp139416_c0_seq5_1	158742	172|171|195	1.0|1.0|2.3	-|-|-	5|3|4	5|3|4	1|1|2	1|1|2	0.591	0.567	0.699	3	3	4	-	*	-	0.59	0.532	0.581	3	3	4	-	*	*	0.643	0.7	0.665	3	3	4	*	*	-	0.564	0.655	0.663	3	3	4	*	-	*	0.606	0.504	0.596	3
788	comp126156_c0_seq1_1	54442	-|-|21	-|-|3.4	-|-|-	-|-|1	-|-|1	-|-|1	-|-|1	-	-	---	-	-	-	-	-	-	-	-	---	-	-	-	-	-	-	-	-	---	-	-	-	-	-	-	-	-	---	-	-	-	-	-	-	-	-	---	-
789	comp141258_c0_seq1_1	247236	29|-|16	0.6|-|1.0	-|-|-	1|-|1	1|-|1	1|-|1	1|-|1	---	-	---	-	-	-	-	-	-	---	-	---	-	-	-	-	-	-	---	-	---	-	-	-	-	-	-	---	-	---	-	-	-	-	-	-	---	-	---	-
790	comp145041_c0_seq4_1	46480	49|43|50	3.0|3.0|3.0	-|-|-	1|1|1	1|1|1	1|1|1	1|1|1	---	---	---	1	1	1	-	-	-	---	---	---	1	1	1	-	-	-	---	---	---	1	1	1	-	-	-	---	---	---	1	1	1	-	-	-	---	---	---	1
791	comp364_c0_seq1_1	42334	17|-|-	4.8|-|-	-|-|-	1|-|-	1|-|-	1|-|-	1|-|-	---	-	-	-	-	-	-	-	-	---	-	-	-	-	-	-	-	-	---	-	-	-	-	-	-	-	-	---	-	-	-	-	-	-	-	-	---	-	-	-
792	comp54249_c1_seq1_1	13669	86|92|84	16.3|26.5|26.5	-|-|-	3|3|3	3|3|3	1|2|2	1|2|2	1.108	0.818	0.786	2	2	2	-	-	-	0.973	0.825	1.307	2	2	2	-	-	-	0.992	0.615	1.126	2	2	2	-	-	*	1.425	0.572	1.779	2	2	2	-	-	-	1.397	0.549	1.286	2
793	comp85719_c0_seq1_1	29041	160|195|177	22.8|22.8|22.8	-|-|-	15|15|12	15|15|12	4|4|4	4|4|4	0.771	0.55	0.94	2	2	5	-	-	-	0.816	0.735	1.157	2	2	5	-	-	-	0.851	0.858	1.29	2	2	4	-	-	*	0.735	0.663	1.222	2	2	5	-	-	-	1.049	0.95	0.897	2
794	comp145665_c0_seq1_1	162075	51|43|51	0.6|0.6|0.6	-|-|-	5|5|5	5|5|5	3|3|3	3|3|3	0.829	1.225	1	2	4	3	-	-	-	0.83	1.105	0.912	2	4	3	-	-	-	0.935	1.382	0.878	2	4	3	-	-	-	0.896	1.267	1.087	2	4	3	-	-	-	0.912	1.37	1.277	2
795	comp139994_c2_seq6_1	132777	-|30|-	-|1.4|-	-|-|-	-|1|-	-|1|-	-|1|-	-|1|-	-	---	-	-	-	-	-	-	-	-	---	-	-	-	-	-	-	-	-	---	-	-	-	-	-	-	-	-	---	-	-	-	-	-	-	-	-	---	-	-
796	comp142517_c0_seq4_1	98916	15|-|-	1.7|-|-	-|-|-	1|-|-	1|-|-	1|-|-	1|-|-	---	-	-	-	-	-	-	-	-	---	-	-	-	-	-	-	-	-	---	-	-	-	-	-	-	-	-	---	-	-	-	-	-	-	-	-	---	-	-	-
797	comp144791_c0_seq1_1	104061	-|-|25	-|-|2.1	-|-|-	-|-|1	-|-|1	-|-|1	-|-|1	-	-	---	-	-	-	-	-	-	-	-	---	-	-	-	-	-	-	-	-	---	-	-	-	-	-	-	-	-	---	-	-	-	-	-	-	-	-	---	-
798	comp131472_c1_seq3_1	33786	23|77|52	3.8|7.3|7.3	-|-|-	1|1|1	1|1|1	1|1|1	1|1|1	---	---	---	-	1	1	-	-	-	---	---	---	-	1	1	-	-	-	---	---	---	-	1	1	-	-	-	---	---	---	-	1	1	-	-	-	---	---	---	-
799	comp134340_c0_seq1_1	95382	27|29|24	1.6|1.6|1.6	-|-|-	1|1|1	1|1|1	1|1|1	1|1|1	---	---	---	-	-	-	-	-	-	---	---	---	-	-	-	-	-	-	---	---	---	-	-	-	-	-	-	---	---	---	-	-	-	-	-	-	---	---	---	-
800	comp125266_c0_seq2_1	45802	239|226|273	16.9|10.2|13.4	-|-|-	11|13|12	11|13|12	5|3|4	5|3|4	1.238	1.16	1.132	4	2	3	*	-	-	1.064	0.934	1.037	4	2	3	-	-	-	1.244	1.258	1.196	4	2	3	*	*	-	1.08	0.839	0.944	4	2	3	-	-	-	1.064	1.158	1.088	4
801	comp145360_c0_seq2_1	296986	-|-|17	-|-|0.7	-|-|-	-|-|1	-|-|1	-|-|1	-|-|1	-	-	---	-	-	-	-	-	-	-	-	---	-	-	-	-	-	-	-	-	---	-	-	-	-	-	-	-	-	---	-	-	-	-	-	-	-	-	---	-
802	comp144026_c0_seq2_1	221228	20|-|32	0.5|-|0.5	-|-|-	1|-|2	1|-|2	1|-|1	1|-|1	---	-	---	-	-	-	-	-	-	---	-	---	-	-	-	-	-	-	---	-	---	-	-	-	-	-	-	---	-	---	-	-	-	-	-	-	---	-	---	-
803	comp71865_c0_seq1_1	9740	-|19|-	-|19.7|-	-|-|-	-|1|-	-|1|-	-|1|-	-|1|-	-	---	-	-	-	-	-	-	-	-	---	-	-	-	-	-	-	-	-	---	-	-	-	-	-	-	-	-	---	-	-	-	-	-	-	-	-	---	-	-
804	comp134474_c1_seq1_1	127158	-|-|26	-|-|1.7	-|-|-	-|-|1	-|-|1	-|-|1	-|-|1	-	-	---	-	-	-	-	-	-	-	-	---	-	-	-	-	-	-	-	-	---	-	-	-	-	-	-	-	-	---	-	-	-	-	-	-	-	-	---	-
805	comp123980_c0_seq1_1	125691	36|48|36	1.1|1.1|1.1	-|-|-	1|1|1	1|1|1	1|1|1	1|1|1	---	---	---	-	1	-	-	-	-	---	---	---	-	1	-	-	-	-	---	---	---	-	1	-	-	-	-	---	---	---	-	1	-	-	-	-	---	---	---	-
806	comp63493_c0_seq1_1	29281	-|17|-	-|5.5|-	-|-|-	-|1|-	-|1|-	-|1|-	-|1|-	-	---	-	-	-	-	-	-	-	-	---	-	-	-	-	-	-	-	-	---	-	-	-	-	-	-	-	-	---	-	-	-	-	-	-	-	-	---	-	-
807	comp136799_c0_seq4_1	87099	-|-|36	-|-|3.5	-|-|-	-|-|2	-|-|2	-|-|2	-|-|2	-	-	---	-	-	1	-	-	-	-	-	---	-	-	1	-	-	-	-	-	---	-	-	1	-	-	-	-	-	---	-	-	1	-	-	-	-	-	---	-
808	comp144387_c1_seq11_1	91545	-|-|22	-|-|1.3	-|-|4	-|-|1	-|-|1	-|-|1	-|-|1	-	-	---	-	-	-	-	-	-	-	-	---	-	-	-	-	-	-	-	-	---	-	-	-	-	-	-	-	-	---	-	-	-	-	-	-	-	-	---	-
809	comp139943_c0_seq3_1	129458	292|190|257	5.4|6.7|6.1	-|-|-	12|14|11	12|14|11	5|6|5	5|6|5	0.532	0.363	0.452	7	3	9	*	*	*	0.598	0.375	0.514	7	3	9	*	*	*	0.576	0.477	0.406	7	3	9	*	*	-	0.498	0.378	0.452	7	3	9	*	*	*	0.618	0.553	0.529	7
810	comp110538_c0_seq1_1	34236	23|-|52	7.7|-|7.7	-|-|-	1|-|3	1|-|3	1|-|1	1|-|1	---	-	---	-	-	-	-	-	-	---	-	---	-	-	-	-	-	-	---	-	---	-	-	-	-	-	-	---	-	---	-	-	-	-	-	-	---	-	---	-
811	comp127788_c0_seq2_1	58269	595|525|629	19.2|16.5|20.7	-|-|-	44|40|50	44|40|50	8|8|9	8|8|9	0.875	0.888	0.873	17	19	19	*	*	*	1.309	1.273	1.296	17	19	19	-	-	-	1.217	1.216	1.16	17	19	19	*	-	*	1.477	1.507	1.512	17	19	19	-	-	-	1.533	1.515	1.528	17
812	comp140825_c0_seq4_1	254694	-|17|-	-|0.8|-	-|-|-	-|1|-	-|1|-	-|1|-	-|1|-	-	---	-	-	-	-	-	-	-	-	---	-	-	-	-	-	-	-	-	---	-	-	-	-	-	-	-	-	---	-	-	-	-	-	-	-	-	---	-	-
813	comp116783_c0_seq1_1	23404	25|25|21	7.6|7.6|7.6	-|-|-	3|2|2	3|2|2	2|2|1	2|2|1	---	---	---	-	-	-	-	-	-	---	---	---	-	-	-	-	-	-	---	---	---	-	-	-	-	-	-	---	---	---	-	-	-	-	-	-	---	---	---	-
814	comp95566_c0_seq1_1	162271	568|542|405	11.4|8.8|8.8	-|-|-	27|29|25	27|29|25	11|9|9	11|9|9	0.808	0.855	0.883	15	15	9	-	-	-	1.333	1.262	1.594	15	15	9	*	*	*	1.143	1.229	1.338	15	15	9	-	*	-	1.432	1.573	1.445	15	15	9	*	*	*	1.663	1.643	1.699	15
815	comp131278_c0_seq1_1	232296	497|547|485	15.6|14.1|11.4	-|-|-	29|29|26	29|29|26	18|16|13	18|16|13	1.18	1.233	0.939	14	15	14	-	*	-	1.345	1.445	1.27	14	15	14	*	*	*	1.241	1.328	1.278	14	15	14	-	*	*	1.618	1.631	1.449	14	15	14	*	*	*	1.602	1.376	1.401	14
816	comp126623_c0_seq1_1	123654	32|-|-	1.1|-|-	-|-|-	1|-|-	1|-|-	1|-|-	1|-|-	---	-	-	-	-	-	-	-	-	---	-	-	-	-	-	-	-	-	---	-	-	-	-	-	-	-	-	---	-	-	-	-	-	-	-	-	---	-	-	-
817	comp88723_c0_seq1_1	24201	14|-|-	7.2|-|-	-|-|-	1|-|-	1|-|-	1|-|-	1|-|-	---	-	-	-	-	-	-	-	-	---	-	-	-	-	-	-	-	-	---	-	-	-	-	-	-	-	-	---	-	-	-	-	-	-	-	-	---	-	-	-
818	comp145399_c0_seq5_1	50953	-|33|-	-|4.4|-	-|-|-	-|1|-	-|1|-	-|1|-	-|1|-	-	---	-	-	-	-	-	-	-	-	---	-	-	-	-	-	-	-	-	---	-	-	-	-	-	-	-	-	---	-	-	-	-	-	-	-	-	---	-	-
819	comp117492_c0_seq3_1	80633	-|-|19	-|-|1.7	-|-|-	-|-|1	-|-|1	-|-|1	-|-|1	-	-	---	-	-	-	-	-	-	-	-	---	-	-	-	-	-	-	-	-	---	-	-	-	-	-	-	-	-	---	-	-	-	-	-	-	-	-	---	-
820	comp132337_c0_seq2_1	82526	21|-|-	1.4|-|-	-|-|-	1|-|-	1|-|-	1|-|-	1|-|-	---	-	-	-	-	-	-	-	-	---	-	-	-	-	-	-	-	-	---	-	-	-	-	-	-	-	-	---	-	-	-	-	-	-	-	-	---	-	-	-
821	comp141469_c0_seq1_1	234519	-|23|-	-|0.5|-	-|-|-	-|1|-	-|1|-	-|1|-	-|1|-	-	---	-	-	-	-	-	-	-	-	---	-	-	-	-	-	-	-	-	---	-	-	-	-	-	-	-	-	---	-	-	-	-	-	-	-	-	---	-	-
822	comp129102_c0_seq1_1	44652	1681|2000|1853	35.1|31.6|31.6	-|-|-	63|71|64	63|71|64	9|8|8	9|8|8	0.261	0.292	0.302	42	52	48	-	-	*	0.396	0.418	0.427	42	52	48	*	*	-	0.303	0.337	0.338	42	52	48	-	*	*	0.443	0.479	0.464	42	52	48	-	-	-	0.421	0.456	0.448	42
823	comp137476_c0_seq2_1	350123	-|32|-	-|0.4|-	-|1|-	-|1|-	-|1|-	-|1|-	-|1|-	-	---	-	-	-	-	-	-	-	-	---	-	-	-	-	-	-	-	-	---	-	-	-	-	-	-	-	-	---	-	-	-	-	-	-	-	-	---	-	-
824	comp143343_c0_seq1_1	233131	22|32|-	0.5|0.5|-	-|-|-	1|1|-	1|1|-	1|1|-	1|1|-	---	---	-	-	-	-	-	-	-	---	---	-	-	-	-	-	-	-	---	---	-	-	-	-	-	-	-	---	---	-	-	-	-	-	-	-	---	---	-	-
825	comp144781_c0_seq5_1	258411	40|58|58	1.7|1.7|0.8	-|-|-	2|2|1	2|2|1	2|2|1	2|2|1	---	---	---	-	1	1	-	-	-	---	---	---	-	1	1	-	-	-	---	---	---	-	1	1	-	-	-	---	---	---	-	1	1	-	-	-	---	---	---	-
826	comp126546_c0_seq1_1	112394	70|-|33	2.9|-|1.5	-|-|-	3|-|1	3|-|1	2|-|1	2|-|1	---	-	---	1	-	-	-	-	-	---	-	---	1	-	-	-	-	-	---	-	---	1	-	-	-	-	-	---	-	---	1	-	-	-	-	-	---	-	---	1
827	comp115113_c0_seq1_1	48750	279|290|241	17.3|17.3|17.3	-|-|-	13|9|10	13|9|10	5|5|5	5|5|5	1.584	1.178	1.491	7	6	7	*	-	*	1.495	1.183	1.272	7	6	7	*	-	*	1.45	1.209	1.179	7	6	7	*	-	-	1.498	1.192	1.342	6	6	7	*	-	*	1.072	0.938	1.056	7
828	comp8518_c0_seq1_1	9354	-|-|24	-|-|13.2	-|-|-	-|-|1	-|-|1	-|-|1	-|-|1	-	-	---	-	-	-	-	-	-	-	-	---	-	-	-	-	-	-	-	-	---	-	-	-	-	-	-	-	-	---	-	-	-	-	-	-	-	-	---	-
829	comp145866_c0_seq7_1	306794	16|-|-	0.9|-|-	-|-|-	1|-|-	1|-|-	1|-|-	1|-|-	---	-	-	-	-	-	-	-	-	---	-	-	-	-	-	-	-	-	---	-	-	-	-	-	-	-	-	---	-	-	-	-	-	-	-	-	---	-	-	-
830	comp128170_c0_seq1_1	435271	-|-|19	-|-|0.4	-|-|-	-|-|1	-|-|1	-|-|1	-|-|1	-	-	---	-	-	-	-	-	-	-	-	---	-	-	-	-	-	-	-	-	---	-	-	-	-	-	-	-	-	---	-	-	-	-	-	-	-	-	---	-
831	comp69915_c0_seq1_1	18093	-|19|-	-|6.1|-	-|-|-	-|1|-	-|1|-	-|1|-	-|1|-	-	---	-	-	-	-	-	-	-	-	---	-	-	-	-	-	-	-	-	---	-	-	-	-	-	-	-	-	---	-	-	-	-	-	-	-	-	---	-	-
832	comp94512_c0_seq1_1	119505	19|-|-	1.6|-|-	-|-|-	1|-|-	1|-|-	1|-|-	1|-|-	---	-	-	-	-	-	-	-	-	---	-	-	-	-	-	-	-	-	---	-	-	-	-	-	-	-	-	---	-	-	-	-	-	-	-	-	---	-	-	-
833	comp131319_c0_seq1_1	157307	25|-|-	2.4|-|-	-|-|-	2|-|-	2|-|-	2|-|-	2|-|-	---	-	-	-	-	-	-	-	-	---	-	-	-	-	-	-	-	-	---	-	-	-	-	-	-	-	-	---	-	-	-	-	-	-	-	-	---	-	-	-
834	comp114183_c0_seq1_1	73334	-|-|22	-|-|2.2	-|-|-	-|-|1	-|-|1	-|-|1	-|-|1	-	-	---	-	-	-	-	-	-	-	-	---	-	-	-	-	-	-	-	-	---	-	-	-	-	-	-	-	-	---	-	-	-	-	-	-	-	-	---	-
835	comp137235_c0_seq2_1	24313	-|-|27	-|-|4.8	-|-|1	-|-|1	-|-|1	-|-|1	-|-|1	-	-	---	-	-	-	-	-	-	-	-	---	-	-	-	-	-	-	-	-	---	-	-	-	-	-	-	-	-	---	-	-	-	-	-	-	-	-	---	-
836	comp142580_c0_seq1_1	118894	-|-|19	-|-|1.4	-|-|-	-|-|1	-|-|1	-|-|1	-|-|1	-	-	---	-	-	-	-	-	-	-	-	---	-	-	-	-	-	-	-	-	---	-	-	-	-	-	-	-	-	---	-	-	-	-	-	-	-	-	---	-
837	comp145187_c0_seq1_1	81856	-|33|30	-|1.4|1.4	-|-|-	-|1|1	-|1|1	-|1|1	-|1|1	-	---	---	-	-	-	-	-	-	-	---	---	-	-	-	-	-	-	-	---	---	-	-	-	-	-	-	-	---	---	-	-	-	-	-	-	-	---	---	-
838	comp116325_c0_seq1_1	55863	-|23|-	-|2.3|-	-|-|-	-|1|-	-|1|-	-|1|-	-|1|-	-	---	-	-	-	-	-	-	-	-	---	-	-	-	-	-	-	-	-	---	-	-	-	-	-	-	-	-	---	-	-	-	-	-	-	-	-	---	-	-
839	comp143933_c0_seq4_1	106227	17|-|-	2.0|-|-	-|-|-	1|-|-	1|-|-	1|-|-	1|-|-	---	-	-	-	-	-	-	-	-	---	-	-	-	-	-	-	-	-	---	-	-	-	-	-	-	-	-	---	-	-	-	-	-	-	-	-	---	-	-	-
840	comp139909_c0_seq1_1	94767	55|50|55	3.5|3.7|2.2	1|1|1	3|2|1	3|2|1	2|2|1	2|2|1	---	---	---	-	1	1	-	-	-	---	---	---	-	1	1	-	-	-	---	---	---	-	1	1	-	-	-	---	---	---	-	1	1	-	-	-	---	---	---	-
841	comp108884_c0_seq1_1	58102	-|19|21	-|3.3|3.3	-|-|-	-|2|3	-|2|3	-|1|1	-|1|1	-	---	---	-	-	-	-	-	-	-	---	---	-	-	-	-	-	-	-	---	---	-	-	-	-	-	-	-	---	---	-	-	-	-	-	-	-	---	---	-
842	comp137821_c0_seq1_1	436363	313|233|262	3.1|3.3|3.3	-|-|-	17|12|14	17|12|14	8|8|8	8|8|8	0.936	0.992	1.086	10	8	6	-	-	-	0.9	1.22	0.973	9	8	5	-	-	-	0.979	1.055	0.952	9	8	6	-	-	-	0.982	1.095	1.111	10	8	6	-	-	-	1.181	1.127	1.089	9
843	comp110884_c0_seq1_1	115103	-|-|21	-|-|1.1	-|-|-	-|-|1	-|-|1	-|-|1	-|-|1	-	-	---	-	-	-	-	-	-	-	-	---	-	-	-	-	-	-	-	-	---	-	-	-	-	-	-	-	-	---	-	-	-	-	-	-	-	-	---	-
844	comp137728_c2_seq5_1	101191	642|754|507	9.3|9.3|10.4	-|-|-	31|33|24	31|33|24	6|6|7	6|6|7	1.297	1.171	1.035	13	18	13	*	-	-	1.618	1.857	1.674	14	18	13	*	*	-	1.844	1.939	1.777	14	18	12	*	*	*	1.626	1.928	1.837	14	18	13	*	*	*	1.372	1.627	1.67	14
845	comp126539_c0_seq1_1	78279	-|34|42	-|1.4|1.4	-|-|-	-|1|1	-|1|1	-|1|1	-|1|1	-	---	---	-	-	1	-	-	-	-	---	---	-	-	1	-	-	-	-	---	---	-	-	1	-	-	-	-	---	---	-	-	1	-	-	-	-	---	---	-
846	comp126652_c0_seq2_1	125525	-|20|-	-|1.0|-	-|-|-	-|1|-	-|1|-	-|1|-	-|1|-	-	---	-	-	-	-	-	-	-	-	---	-	-	-	-	-	-	-	-	---	-	-	-	-	-	-	-	-	---	-	-	-	-	-	-	-	-	---	-	-
847	comp61219_c0_seq1_1	58143	25|-|-	3.2|-|-	-|-|-	1|-|-	1|-|-	1|-|-	1|-|-	---	-	-	-	-	-	-	-	-	---	-	-	-	-	-	-	-	-	---	-	-	-	-	-	-	-	-	---	-	-	-	-	-	-	-	-	---	-	-	-
848	comp125205_c0_seq1_1	118910	-|-|26	-|-|1.2	-|-|-	-|-|1	-|-|1	-|-|1	-|-|1	-	-	---	-	-	-	-	-	-	-	-	---	-	-	-	-	-	-	-	-	---	-	-	-	-	-	-	-	-	---	-	-	-	-	-	-	-	-	---	-
849	comp135069_c0_seq2_1	314994	-|17|-	-|0.5|-	-|-|-	-|1|-	-|1|-	-|1|-	-|1|-	-	---	-	-	-	-	-	-	-	-	---	-	-	-	-	-	-	-	-	---	-	-	-	-	-	-	-	-	---	-	-	-	-	-	-	-	-	---	-	-
850	comp126979_c0_seq1_1	74026	72|69|98	8.3|6.6|6.4	-|-|-	6|5|5	6|5|5	4|3|3	4|3|3	0.705	---	0.736	2	1	4	-	-	*	0.724	---	0.683	2	1	4	-	-	*	0.904	---	0.628	2	1	4	-	-	-	0.826	---	0.729	2	1	4	-	-	*	0.804	---	0.703	2
851	comp132311_c0_seq1_1	32105	16|-|-	4.3|-|-	-|-|-	1|-|-	1|-|-	1|-|-	1|-|-	---	-	-	-	-	-	-	-	-	---	-	-	-	-	-	-	-	-	---	-	-	-	-	-	-	-	-	---	-	-	-	-	-	-	-	-	---	-	-	-
852	comp121476_c1_seq1_1	47308	22|-|-	3.9|-|-	-|-|-	1|-|-	1|-|-	1|-|-	1|-|-	---	-	-	-	-	-	-	-	-	---	-	-	-	-	-	-	-	-	---	-	-	-	-	-	-	-	-	---	-	-	-	-	-	-	-	-	---	-	-	-
853	comp145962_c1_seq1_1	89931	22|20|-	1.7|1.7|-	-|-|-	1|1|-	1|1|-	1|1|-	1|1|-	---	---	-	-	-	-	-	-	-	---	---	-	-	-	-	-	-	-	---	---	-	-	-	-	-	-	-	---	---	-	-	-	-	-	-	-	---	---	-	-
854	comp62821_c0_seq1_1	12093	-|37|-	-|9.6|-	-|-|-	-|1|-	-|1|-	-|1|-	-|1|-	-	---	-	-	-	-	-	-	-	-	---	-	-	-	-	-	-	-	-	---	-	-	-	-	-	-	-	-	---	-	-	-	-	-	-	-	-	---	-	-
855	comp138242_c0_seq3_1	169338	19|-|-	2.9|-|-	2|-|-	3|-|-	3|-|-	1|-|-	1|-|-	---	-	-	-	-	-	-	-	-	---	-	-	-	-	-	-	-	-	---	-	-	-	-	-	-	-	-	---	-	-	-	-	-	-	-	-	---	-	-	-
856	comp137940_c2_seq1_1	93322	18|-|-	1.7|-|-	-|-|-	1|-|-	1|-|-	1|-|-	1|-|-	---	-	-	-	-	-	-	-	-	---	-	-	-	-	-	-	-	-	---	-	-	-	-	-	-	-	-	---	-	-	-	-	-	-	-	-	---	-	-	-
857	comp127014_c0_seq1_1	46889	-|24|-	-|2.2|-	-|-|-	-|1|-	-|1|-	-|1|-	-|1|-	-	---	-	-	-	-	-	-	-	-	---	-	-	-	-	-	-	-	-	---	-	-	-	-	-	-	-	-	---	-	-	-	-	-	-	-	-	---	-	-
858	comp90904_c0_seq1_1	24397	76|48|61	4.9|4.9|4.9	-|-|-	6|4|5	6|4|5	1|1|1	1|1|1	4.367	---	---	2	1	1	-	-	-	3.557	---	---	2	1	1	-	-	-	3.631	---	---	2	1	1	-	-	-	4.393	---	---	2	1	1	-	-	-	1.982	---	---	2
859	comp143388_c1_seq1_1	137001	459|429|477	10.1|14.5|9.6	-|-|-	42|41|36	42|41|36	10|13|10	10|13|10	0.835	0.894	0.889	13	14	20	*	*	-	0.714	0.802	0.822	13	15	20	*	-	*	0.898	0.864	0.821	13	15	20	*	-	-	0.698	0.67	0.698	13	15	20	*	*	*	1.01	0.974	1.031	13
860	comp122090_c0_seq1_1	54307	-|-|24	-|-|4.1	-|-|1	-|-|1	-|-|1	-|-|1	-|-|1	-	-	---	-	-	-	-	-	-	-	-	---	-	-	-	-	-	-	-	-	---	-	-	-	-	-	-	-	-	---	-	-	-	-	-	-	-	-	---	-
861	comp74868_c0_seq1_1	20211	-|22|20	-|12.3|12.3	-|-|-	-|1|1	-|1|1	-|1|1	-|1|1	-	---	---	-	-	-	-	-	-	-	---	---	-	-	-	-	-	-	-	---	---	-	-	-	-	-	-	-	---	---	-	-	-	-	-	-	-	---	---	-
862	comp116603_c0_seq1_1	53093	48|60|53	5.0|5.0|5.0	-|-|-	7|8|7	7|8|7	1|1|1	1|1|1	---	---	---	-	-	-	-	-	-	---	---	---	-	-	-	-	-	-	---	---	---	-	-	-	-	-	-	---	---	---	-	-	-	-	-	-	---	---	---	-
863	comp145566_c1_seq1_1	70847	46|91|33	8.3|6.0|4.4	-|-|-	4|4|2	4|4|2	3|2|2	3|2|2	---	---	---	1	1	-	-	-	-	---	---	---	1	1	-	-	-	-	---	---	---	1	1	-	-	-	-	---	---	---	1	1	-	-	-	-	---	---	---	1
864	comp31408_c0_seq1_1	10404	-|18|-	-|26.3|-	-|-|-	-|1|-	-|1|-	-|1|-	-|1|-	-	---	-	-	-	-	-	-	-	-	---	-	-	-	-	-	-	-	-	---	-	-	-	-	-	-	-	-	---	-	-	-	-	-	-	-	-	---	-	-
865	comp111340_c0_seq1_1	32994	19|-|-	3.9|-|-	-|-|-	1|-|-	1|-|-	1|-|-	1|-|-	---	-	-	-	-	-	-	-	-	---	-	-	-	-	-	-	-	-	---	-	-	-	-	-	-	-	-	---	-	-	-	-	-	-	-	-	---	-	-	-
866	comp138665_c0_seq1_1	193871	63|79|57	3.7|3.7|3.2	-|-|-	8|11|7	8|11|7	5|5|5	5|5|5	---	---	---	-	-	-	-	-	-	---	---	---	-	-	-	-	-	-	---	---	---	-	-	-	-	-	-	---	---	---	-	-	-	-	-	-	---	---	---	-
867	comp142450_c0_seq16_1	19712	-|20|-	-|8.3|-	-|3|-	-|1|-	-|1|-	-|1|-	-|1|-	-	---	-	-	-	-	-	-	-	-	---	-	-	-	-	-	-	-	-	---	-	-	-	-	-	-	-	-	---	-	-	-	-	-	-	-	-	---	-	-
868	comp137797_c0_seq2_1	52174	18|22|17	2.2|2.2|2.2	1|1|1	2|3|1	2|3|1	1|1|1	1|1|1	---	---	---	-	-	-	-	-	-	---	---	---	-	-	-	-	-	-	---	---	---	-	-	-	-	-	-	---	---	---	-	-	-	-	-	-	---	---	---	-
869	comp135739_c0_seq1_1	123913	30|53|43	1.2|2.7|2.7	-|-|-	2|3|2	2|3|2	1|2|2	1|2|2	---	---	---	-	1	1	-	-	-	---	---	---	-	1	1	-	-	-	---	---	---	-	1	1	-	-	-	---	---	---	-	1	1	-	-	-	---	---	---	-
870	comp147028_c0_seq2_1	605701	-|22|-	-|0.6|-	-|-|-	-|1|-	-|1|-	-|1|-	-|1|-	-	---	-	-	-	-	-	-	-	-	---	-	-	-	-	-	-	-	-	---	-	-	-	-	-	-	-	-	---	-	-	-	-	-	-	-	-	---	-	-
871	comp99319_c0_seq1_1	156947	23|25|26	1.0|1.0|1.0	1|1|1	1|2|2	1|2|2	1|1|1	1|1|1	---	---	---	-	-	-	-	-	-	---	---	---	-	-	-	-	-	-	---	---	---	-	-	-	-	-	-	---	---	---	-	-	-	-	-	-	---	---	---	-
872	comp120629_c0_seq1_1	37330	152|163|140	6.7|6.7|6.7	-|-|-	5|5|4	5|5|4	2|2|2	2|2|2	0.765	0.725	0.819	4	4	3	-	*	-	0.968	0.957	0.948	4	4	3	-	-	-	0.959	0.754	0.965	4	4	3	-	*	-	1.109	1.054	1.188	4	4	3	-	-	-	1.2	1.038	1.102	4
873	comp139722_c0_seq2_1	135325	55|44|23	2.9|2.1|0.8	-|-|-	2|2|1	2|2|1	2|2|1	2|2|1	---	---	---	1	-	-	-	-	-	---	---	---	1	-	-	-	-	-	---	---	---	1	-	-	-	-	-	---	---	---	1	-	-	-	-	-	---	---	---	1
874	comp141160_c0_seq1_1	130985	76|45|87	4.9|1.7|4.9	1|1|1	5|2|4	5|2|4	3|1|3	3|1|3	---	---	0.85	-	-	2	-	-	-	---	---	1.153	-	-	2	-	-	-	---	---	1.518	-	-	2	-	-	*	---	---	1.134	-	-	2	-	-	-	---	---	1.181	-
875	comp125471_c0_seq1_1	132211	35|-|-	0.9|-|-	-|-|-	1|-|-	1|-|-	1|-|-	1|-|-	---	-	-	-	-	-	-	-	-	---	-	-	-	-	-	-	-	-	---	-	-	-	-	-	-	-	-	---	-	-	-	-	-	-	-	-	---	-	-	-
876	comp144304_c2_seq3_1	343712	22|-|-	0.6|-|-	-|-|-	1|-|-	1|-|-	1|-|-	1|-|-	---	-	-	-	-	-	-	-	-	---	-	-	-	-	-	-	-	-	---	-	-	-	-	-	-	-	-	---	-	-	-	-	-	-	-	-	---	-	-	-
877	comp108785_c0_seq1_1	97928	23|19|22	3.3|3.3|3.3	-|-|-	5|1|4	5|1|4	1|1|1	1|1|1	---	---	---	-	-	-	-	-	-	---	---	---	-	-	-	-	-	-	---	---	---	-	-	-	-	-	-	---	---	---	-	-	-	-	-	-	---	---	---	-
878	comp129608_c0_seq1_1	24087	-|18|-	-|7.6|-	-|-|-	-|1|-	-|1|-	-|1|-	-|1|-	-	---	-	-	-	-	-	-	-	-	---	-	-	-	-	-	-	-	-	---	-	-	-	-	-	-	-	-	---	-	-	-	-	-	-	-	-	---	-	-
879	comp144122_c0_seq12_1	72759	19|-|-	2.2|-|-	-|-|-	1|-|-	1|-|-	1|-|-	1|-|-	---	-	-	-	-	-	-	-	-	---	-	-	-	-	-	-	-	-	---	-	-	-	-	-	-	-	-	---	-	-	-	-	-	-	-	-	---	-	-	-
880	comp128175_c1_seq11_1	65955	87|36|35	3.8|1.9|1.9	-|-|-	5|2|2	5|2|2	2|1|1	2|1|1	1.053	---	---	3	-	-	-	-	-	1.04	---	---	3	-	-	-	-	-	0.959	---	---	3	-	-	-	-	-	1.692	---	---	3	-	-	-	-	-	1.204	---	---	3
881	comp143713_c1_seq4_1	116524	-|-|23	-|-|2.5	-|-|-	-|-|1	-|-|1	-|-|1	-|-|1	-	-	---	-	-	-	-	-	-	-	-	---	-	-	-	-	-	-	-	-	---	-	-	-	-	-	-	-	-	---	-	-	-	-	-	-	-	-	---	-
882	comp64441_c0_seq1_1	33161	68|81|79	12.0|12.0|16.3	-|-|-	4|2|4	4|2|4	2|2|3	2|2|3	1.037	0.649	0.662	2	2	2	-	-	-	0.988	0.694	0.606	2	2	2	-	*	-	1.183	0.794	0.966	2	2	2	-	-	-	1.39	0.892	1.113	2	2	2	-	-	-	1.187	0.876	1.012	2
883	comp127328_c0_seq1_1	215388	-|88|-	-|2.2|-	-|-|-	-|4|-	-|4|-	-|2|-	-|2|-	-	1.136	-	-	4	-	-	-	-	-	1.465	-	-	4	-	-	*	-	-	1.435	-	-	4	-	-	-	-	-	1.116	-	-	4	-	-	-	-	-	1.152	-	-
884	comp133047_c0_seq4_1	215358	20|-|35	0.5|-|0.5	-|-|-	1|-|1	1|-|1	1|-|1	1|-|1	---	-	---	-	-	-	-	-	-	---	-	---	-	-	-	-	-	-	---	-	---	-	-	-	-	-	-	---	-	---	-	-	-	-	-	-	---	-	---	-
885	comp133628_c0_seq1_1	468134	42|39|44	0.3|0.3|0.3	-|-|-	2|1|1	2|1|1	1|1|1	1|1|1	0.656	---	---	2	1	1	*	-	-	0.449	---	---	2	1	1	-	-	-	0.503	---	---	2	1	1	-	-	-	0.477	---	---	2	1	1	-	-	-	1.02	---	---	2
886	comp131434_c0_seq4_1	132086	46|41|46	2.3|1.4|2.3	1|2|1	2|1|2	2|1|2	2|1|2	2|1|2	---	---	---	1	1	1	-	-	-	---	---	---	1	1	1	-	-	-	---	---	---	1	1	1	-	-	-	---	---	---	1	1	1	-	-	-	---	---	---	1
887	comp133048_c0_seq1_1	90338	18|-|-	3.7|-|-	-|-|-	2|-|-	2|-|-	2|-|-	2|-|-	---	-	-	-	-	-	-	-	-	---	-	-	-	-	-	-	-	-	---	-	-	-	-	-	-	-	-	---	-	-	-	-	-	-	-	-	---	-	-	-
888	comp133336_c0_seq1_1	110594	18|-|-	1.9|-|-	-|-|-	1|-|-	1|-|-	1|-|-	1|-|-	---	-	-	-	-	-	-	-	-	---	-	-	-	-	-	-	-	-	---	-	-	-	-	-	-	-	-	---	-	-	-	-	-	-	-	-	---	-	-	-
889	comp94994_c0_seq1_1	58552	-|-|26	-|-|2.7	-|-|-	-|-|2	-|-|2	-|-|1	-|-|1	-	-	---	-	-	-	-	-	-	-	-	---	-	-	-	-	-	-	-	-	---	-	-	-	-	-	-	-	-	---	-	-	-	-	-	-	-	-	---	-
890	comp134737_c0_seq1_1	122899	-|-|17	-|-|1.6	-|-|-	-|-|1	-|-|1	-|-|1	-|-|1	-	-	---	-	-	-	-	-	-	-	-	---	-	-	-	-	-	-	-	-	---	-	-	-	-	-	-	-	-	---	-	-	-	-	-	-	-	-	---	-
891	comp137563_c0_seq1_1	98027	1211|1327|1155	20.5|21.9|22.9	-|-|-	41|39|38	41|39|38	11|12|12	11|12|12	1.27	1.221	1.155	24	27	25	*	-	-	1.054	0.961	1.041	24	27	26	-	-	-	0.966	0.966	0.94	24	27	25	-	-	-	0.86	0.878	0.889	25	27	26	-	-	-	1.055	1.027	0.983	25
892	comp99770_c0_seq1_1	20296	-|-|15	-|-|7.0	-|-|-	-|-|1	-|-|1	-|-|1	-|-|1	-	-	---	-	-	-	-	-	-	-	-	---	-	-	-	-	-	-	-	-	---	-	-	-	-	-	-	-	-	---	-	-	-	-	-	-	-	-	---	-
893	comp134642_c0_seq2_1	133011	21|-|-	1.3|-|-	1|-|-	1|-|-	1|-|-	1|-|-	1|-|-	---	-	-	-	-	-	-	-	-	---	-	-	-	-	-	-	-	-	---	-	-	-	-	-	-	-	-	---	-	-	-	-	-	-	-	-	---	-	-	-
894	comp121297_c0_seq2_1	173595	-|51|-	-|1.1|-	-|-|-	-|1|-	-|1|-	-|1|-	-|1|-	-	---	-	-	1	-	-	-	-	-	---	-	-	1	-	-	-	-	-	---	-	-	1	-	-	-	-	-	---	-	-	1	-	-	-	-	-	---	-	-
895	comp134555_c0_seq1_1	153283	21|-|-	1.3|-|-	-|-|-	1|-|-	1|-|-	1|-|-	1|-|-	---	-	-	-	-	-	-	-	-	---	-	-	-	-	-	-	-	-	---	-	-	-	-	-	-	-	-	---	-	-	-	-	-	-	-	-	---	-	-	-
896	comp106312_c0_seq1_1	42476	-|15|-	-|5.1|-	-|-|-	-|1|-	-|1|-	-|1|-	-|1|-	-	---	-	-	-	-	-	-	-	-	---	-	-	-	-	-	-	-	-	---	-	-	-	-	-	-	-	-	---	-	-	-	-	-	-	-	-	---	-	-
897	comp127613_c0_seq1_1	74688	29|26|32	2.2|2.2|2.2	-|-|-	1|2|1	1|2|1	1|1|1	1|1|1	---	---	---	-	-	-	-	-	-	---	---	---	-	-	-	-	-	-	---	---	---	-	-	-	-	-	-	---	---	---	-	-	-	-	-	-	---	---	---	-
898	comp120365_c0_seq4_1	60204	33|31|53	2.8|3.4|6.2	-|1|-	1|1|2	1|1|2	1|1|2	1|1|2	---	---	---	-	-	1	-	-	-	---	---	---	-	-	1	-	-	-	---	---	---	-	-	1	-	-	-	---	---	---	-	-	1	-	-	-	---	---	---	-
899	comp134368_c0_seq1_1	160002	3058|2914|2731	11.2|9.5|11.2	-|-|-	117|118|105	117|118|105	9|8|9	9|8|9	0.488	0.492	0.501	86	94	77	-	-	-	0.485	0.505	0.514	85	94	78	-	-	-	0.429	0.45	0.438	85	94	78	-	-	-	0.537	0.553	0.543	86	94	78	-	-	-	0.604	0.617	0.612	86
900	comp103732_c0_seq1_1	32994	-|18|-	-|6.8|-	-|-|-	-|1|-	-|1|-	-|1|-	-|1|-	-	---	-	-	-	-	-	-	-	-	---	-	-	-	-	-	-	-	-	---	-	-	-	-	-	-	-	-	---	-	-	-	-	-	-	-	-	---	-	-
901	comp132063_c0_seq2_1	58364	-|-|17	-|-|2.0	-|-|-	-|-|1	-|-|1	-|-|1	-|-|1	-	-	---	-	-	-	-	-	-	-	-	---	-	-	-	-	-	-	-	-	---	-	-	-	-	-	-	-	-	---	-	-	-	-	-	-	-	-	---	-
902	comp65178_c0_seq1_1	23641	33|-|42	5.4|-|5.4	-|-|-	1|-|2	1|-|2	1|-|1	1|-|1	---	-	---	-	-	1	-	-	-	---	-	---	-	-	1	-	-	-	---	-	---	-	-	1	-	-	-	---	-	---	-	-	1	-	-	-	---	-	---	-
903	comp144899_c0_seq5_1	96692	3716|3328|3233	27.5|25.8|27.2	-|-|-	277|261|241	273|257|237	19|18|18	18|17|17	1.095	1.022	1.105	123	117	107	-	-	-	1.03	1.046	1.134	124	117	108	-	-	-	0.833	0.85	0.849	123	116	107	-	-	-	1.135	1.133	1.135	124	117	108	-	-	-	1.246	1.252	1.227	124
904	comp126926_c0_seq1_1	99758	-|31|-	-|1.4|-	-|-|-	-|1|-	-|1|-	-|1|-	-|1|-	-	---	-	-	-	-	-	-	-	-	---	-	-	-	-	-	-	-	-	---	-	-	-	-	-	-	-	-	---	-	-	-	-	-	-	-	-	---	-	-
905	comp135583_c0_seq14_1	20867	32|-|-	7.5|-|-	-|-|-	1|-|-	1|-|-	1|-|-	1|-|-	---	-	-	-	-	-	-	-	-	---	-	-	-	-	-	-	-	-	---	-	-	-	-	-	-	-	-	---	-	-	-	-	-	-	-	-	---	-	-	-
906	comp114683_c0_seq1_1	141821	-|-|29	-|-|0.9	-|-|-	-|-|1	-|-|1	-|-|1	-|-|1	-	-	---	-	-	-	-	-	-	-	-	---	-	-	-	-	-	-	-	-	---	-	-	-	-	-	-	-	-	---	-	-	-	-	-	-	-	-	---	-
907	comp114729_c0_seq2_1	125622	-|-|20	-|-|1.7	-|-|-	-|-|1	-|-|1	-|-|1	-|-|1	-	-	---	-	-	-	-	-	-	-	-	---	-	-	-	-	-	-	-	-	---	-	-	-	-	-	-	-	-	---	-	-	-	-	-	-	-	-	---	-
908	comp121901_c0_seq1_1	117496	-|24|-	-|1.0|-	-|-|-	-|1|-	-|1|-	-|1|-	-|1|-	-	---	-	-	-	-	-	-	-	-	---	-	-	-	-	-	-	-	-	---	-	-	-	-	-	-	-	-	---	-	-	-	-	-	-	-	-	---	-	-
909	comp24345_c0_seq1_1	19744	-|18|-	-|8.5|-	-|-|-	-|1|-	-|1|-	-|1|-	-|1|-	-	---	-	-	-	-	-	-	-	-	---	-	-	-	-	-	-	-	-	---	-	-	-	-	-	-	-	-	---	-	-	-	-	-	-	-	-	---	-	-
910	comp85561_c0_seq1_1	16016	-|42|-	-|7.5|-	-|-|-	-|1|-	-|1|-	-|1|-	-|1|-	-	---	-	-	1	-	-	-	-	-	---	-	-	1	-	-	-	-	-	---	-	-	1	-	-	-	-	-	---	-	-	1	-	-	-	-	-	---	-	-
911	comp136900_c0_seq1_1	105234	304|208|240	11.2|11.2|9.9	-|-|-	15|11|14	15|11|14	7|7|6	7|7|6	1.028	1.052	1.232	10	6	8	-	-	-	1.202	1.317	1.388	10	7	8	*	*	*	1.521	1.588	1.607	10	7	8	*	*	*	1.257	1.306	1.236	10	7	8	*	*	*	1.059	1.142	1.187	10
912	comp142472_c0_seq1_1	185109	-|-|34	-|-|0.6	-|-|-	-|-|1	-|-|1	-|-|1	-|-|1	-	-	---	-	-	-	-	-	-	-	-	---	-	-	-	-	-	-	-	-	---	-	-	-	-	-	-	-	-	---	-	-	-	-	-	-	-	-	---	-
913	comp145375_c0_seq3_1	137186	37|28|42	2.9|0.9|3.0	-|1|-	3|1|3	3|1|3	3|1|3	3|1|3	---	---	---	-	-	-	-	-	-	---	---	---	-	-	-	-	-	-	---	---	---	-	-	-	-	-	-	---	---	---	-	-	-	-	-	-	---	---	---	-
914	comp143691_c0_seq1_1	460338	321|401|456	3.7|4.1|4.7	-|-|-	22|20|25	22|20|25	11|13|15	11|13|15	1.009	1.016	1.118	10	11	14	-	-	-	1.016	0.9	1.1	10	11	14	-	-	-	0.834	0.806	0.839	10	11	14	-	-	-	1.012	1.07	1.006	10	10	14	-	-	-	1.088	1.239	1.267	10
915	comp140482_c0_seq1_1	84915	29|48|33	1.6|1.6|1.6	-|-|-	2|2|1	2|2|1	1|1|1	1|1|1	---	---	---	-	1	-	-	-	-	---	---	---	-	1	-	-	-	-	---	---	---	-	1	-	-	-	-	---	---	---	-	1	-	-	-	-	---	---	---	-
916	comp141425_c0_seq1_1	390176	-|-|16	-|-|0.3	-|-|-	-|-|1	-|-|1	-|-|1	-|-|1	-	-	---	-	-	-	-	-	-	-	-	---	-	-	-	-	-	-	-	-	---	-	-	-	-	-	-	-	-	---	-	-	-	-	-	-	-	-	---	-
917	comp134137_c0_seq1_1	295452	146|166|165	3.1|3.5|3.5	-|-|-	8|7|9	8|7|9	4|5|5	4|5|5	0.748	1.218	0.801	4	5	5	*	-	-	1.172	1.521	1.272	4	5	5	-	*	*	1.258	1.631	1.283	3	5	5	-	*	*	1.758	1.915	1.789	4	5	5	*	*	*	3.449	2.456	2.565	4
918	comp117566_c0_seq4_1	88554	262|232|243	8.8|12.9|12.3	-|-|-	9|11|12	9|11|12	4|7|7	4|7|7	0.971	1.037	1.044	7	6	6	-	-	-	1.098	0.995	1.34	7	6	6	-	-	*	1.131	0.791	1.241	7	6	6	-	-	-	1.067	1.009	1.224	7	6	6	-	-	-	1.102	1.203	1.519	7
919	comp120755_c0_seq1_1	58100	-|-|16	-|-|2.9	-|-|-	-|-|1	-|-|1	-|-|1	-|-|1	-	-	---	-	-	-	-	-	-	-	-	---	-	-	-	-	-	-	-	-	---	-	-	-	-	-	-	-	-	---	-	-	-	-	-	-	-	-	---	-
920	comp138989_c1_seq5_1	67889	-|-|22	-|-|2.6	-|-|-	-|-|1	-|-|1	-|-|1	-|-|1	-	-	---	-	-	-	-	-	-	-	-	---	-	-	-	-	-	-	-	-	---	-	-	-	-	-	-	-	-	---	-	-	-	-	-	-	-	-	---	-
921	comp75067_c0_seq1_1	29811	-|-|24	-|-|6.7	-|-|-	-|-|1	-|-|1	-|-|1	-|-|1	-	-	---	-	-	-	-	-	-	-	-	---	-	-	-	-	-	-	-	-	---	-	-	-	-	-	-	-	-	---	-	-	-	-	-	-	-	-	---	-
922	comp134070_c0_seq20_1	64262	28|-|16	2.7|-|3.0	-|-|-	1|-|1	1|-|1	1|-|1	1|-|1	---	-	---	-	-	-	-	-	-	---	-	---	-	-	-	-	-	-	---	-	---	-	-	-	-	-	-	---	-	---	-	-	-	-	-	-	---	-	---	-
923	comp76863_c0_seq1_1	35728	23|23|24	2.4|2.4|2.4	-|-|-	1|1|2	1|1|2	1|1|1	1|1|1	---	---	---	-	-	-	-	-	-	---	---	---	-	-	-	-	-	-	---	---	---	-	-	-	-	-	-	---	---	---	-	-	-	-	-	-	---	---	---	-
924	comp136628_c1_seq2_1	328743	17|-|-	0.6|-|-	-|-|-	1|-|-	1|-|-	1|-|-	1|-|-	---	-	-	-	-	-	-	-	-	---	-	-	-	-	-	-	-	-	---	-	-	-	-	-	-	-	-	---	-	-	-	-	-	-	-	-	---	-	-	-
925	comp146694_c0_seq6_1	306031	-|-|17	-|-|0.6	-|-|-	-|-|1	-|-|1	-|-|1	-|-|1	-	-	---	-	-	-	-	-	-	-	-	---	-	-	-	-	-	-	-	-	---	-	-	-	-	-	-	-	-	---	-	-	-	-	-	-	-	-	---	-
926	comp95700_c0_seq1_1	12379	-|14|-	-|21.7|-	-|-|-	-|1|-	-|1|-	-|1|-	-|1|-	-	---	-	-	-	-	-	-	-	-	---	-	-	-	-	-	-	-	-	---	-	-	-	-	-	-	-	-	---	-	-	-	-	-	-	-	-	---	-	-
927	comp143194_c0_seq2_1	118492	-|-|29	-|-|1.1	-|-|-	-|-|1	-|-|1	-|-|1	-|-|1	-	-	---	-	-	-	-	-	-	-	-	---	-	-	-	-	-	-	-	-	---	-	-	-	-	-	-	-	-	---	-	-	-	-	-	-	-	-	---	-
928	comp144948_c0_seq5_1	188559	-|-|17	-|-|1.1	-|-|-	-|-|1	-|-|1	-|-|1	-|-|1	-	-	---	-	-	-	-	-	-	-	-	---	-	-	-	-	-	-	-	-	---	-	-	-	-	-	-	-	-	---	-	-	-	-	-	-	-	-	---	-
929	comp145555_c0_seq1_1	213288	-|19|-	-|0.7|-	-|-|-	-|1|-	-|1|-	-|1|-	-|1|-	-	---	-	-	-	-	-	-	-	-	---	-	-	-	-	-	-	-	-	---	-	-	-	-	-	-	-	-	---	-	-	-	-	-	-	-	-	---	-	-
930	comp93506_c0_seq1_1	28966	44|-|34	6.8|-|6.8	-|-|-	1|-|1	1|-|1	1|-|1	1|-|1	---	-	---	1	-	-	-	-	-	---	-	---	1	-	-	-	-	-	---	-	---	1	-	-	-	-	-	---	-	---	1	-	-	-	-	-	---	-	---	1
931	comp137913_c0_seq3_1	156360	14|-|-	1.6|-|-	-|-|-	1|-|-	1|-|-	1|-|-	1|-|-	---	-	-	-	-	-	-	-	-	---	-	-	-	-	-	-	-	-	---	-	-	-	-	-	-	-	-	---	-	-	-	-	-	-	-	-	---	-	-	-
932	comp101596_c0_seq1_1	12101	-|-|14	-|-|14.0	-|-|-	-|-|1	-|-|1	-|-|1	-|-|1	-	-	---	-	-	-	-	-	-	-	-	---	-	-	-	-	-	-	-	-	---	-	-	-	-	-	-	-	-	---	-	-	-	-	-	-	-	-	---	-
933	comp142347_c0_seq2_1	92895	-|29|-	-|2.3|-	-|-|-	-|1|-	-|1|-	-|1|-	-|1|-	-	---	-	-	-	-	-	-	-	-	---	-	-	-	-	-	-	-	-	---	-	-	-	-	-	-	-	-	---	-	-	-	-	-	-	-	-	---	-	-
934	comp136613_c3_seq1_1	198029	70|77|67	2.0|3.2|3.2	-|-|-	6|8|4	6|8|4	2|3|3	2|3|3	---	0.943	0.901	-	2	2	-	-	-	---	1.136	0.964	-	2	2	-	-	-	---	0.946	0.989	-	2	2	-	-	-	---	1.219	0.959	-	2	2	-	-	-	---	1.052	1.158	-
935	comp141815_c0_seq1_1	164051	139|91|103	6.0|4.4|4.7	-|-|-	9|5|6	9|5|6	6|4|4	6|4|4	0.929	0.967	1.22	2	2	2	-	-	-	0.932	1.161	1.423	2	2	2	-	-	-	1.073	1.482	1.354	2	2	2	-	-	-	0.847	1.126	1.233	2	2	2	-	-	*	0.903	1.258	1.415	2
936	comp125228_c0_seq2_1	291883	28|25|23	1.1|1.1|1.1	-|-|-	2|1|1	2|1|1	1|1|1	1|1|1	---	---	---	-	-	-	-	-	-	---	---	---	-	-	-	-	-	-	---	---	---	-	-	-	-	-	-	---	---	---	-	-	-	-	-	-	---	---	---	-
937	comp138003_c0_seq1_1	302898	18|-|-	0.6|-|-	1|-|-	1|-|-	1|-|-	1|-|-	1|-|-	---	-	-	-	-	-	-	-	-	---	-	-	-	-	-	-	-	-	---	-	-	-	-	-	-	-	-	---	-	-	-	-	-	-	-	-	---	-	-	-
938	comp95523_c0_seq1_1	182068	29|-|-	1.0|-|-	-|-|-	1|-|-	1|-|-	1|-|-	1|-|-	---	-	-	-	-	-	-	-	-	---	-	-	-	-	-	-	-	-	---	-	-	-	-	-	-	-	-	---	-	-	-	-	-	-	-	-	---	-	-	-
939	comp138478_c0_seq6_1	255049	20|-|-	0.7|-|-	-|-|-	1|-|-	1|-|-	1|-|-	1|-|-	---	-	-	-	-	-	-	-	-	---	-	-	-	-	-	-	-	-	---	-	-	-	-	-	-	-	-	---	-	-	-	-	-	-	-	-	---	-	-	-
940	comp146964_c0_seq1_1	12540	30|29|-	12.8|12.8|-	-|-|-	1|1|-	1|1|-	1|1|-	1|1|-	---	---	-	-	-	-	-	-	-	---	---	-	-	-	-	-	-	-	---	---	-	-	-	-	-	-	-	---	---	-	-	-	-	-	-	-	---	---	-	-
941	comp36926_c0_seq1_1	12454	-|42|-	-|7.8|-	-|-|-	-|1|-	-|1|-	-|1|-	-|1|-	-	---	-	-	1	-	-	-	-	-	---	-	-	1	-	-	-	-	-	---	-	-	1	-	-	-	-	-	---	-	-	1	-	-	-	-	-	---	-	-
942	comp110044_c0_seq1_1	11692	20|23|-	14.0|14.0|-	-|-|-	1|1|-	1|1|-	1|1|-	1|1|-	---	---	-	-	-	-	-	-	-	---	---	-	-	-	-	-	-	-	---	---	-	-	-	-	-	-	-	---	---	-	-	-	-	-	-	-	---	---	-	-
943	comp111864_c0_seq1_1	53828	-|25|-	-|4.1|-	-|-|-	-|1|-	-|1|-	-|1|-	-|1|-	-	---	-	-	-	-	-	-	-	-	---	-	-	-	-	-	-	-	-	---	-	-	-	-	-	-	-	-	---	-	-	-	-	-	-	-	-	---	-	-
944	comp81552_c0_seq1_1	9724	-|24|-	-|13.9|-	-|-|-	-|1|-	-|1|-	-|1|-	-|1|-	-	---	-	-	-	-	-	-	-	-	---	-	-	-	-	-	-	-	-	---	-	-	-	-	-	-	-	-	---	-	-	-	-	-	-	-	-	---	-	-
945	comp140072_c0_seq6_1	188065	72|67|51	1.7|3.0|2.4	2|2|2	3|4|3	3|4|3	2|4|3	2|4|3	0.95	1.119	---	2	2	-	-	-	-	1.204	1.494	---	2	2	-	-	-	-	1.318	1.073	---	2	2	-	-	-	-	1.389	1.05	---	2	2	-	-	-	-	0.781	1.416	---	2
946	comp76528_c0_seq1_1	21288	22|-|-	6.0|-|-	-|-|-	1|-|-	1|-|-	1|-|-	1|-|-	---	-	-	-	-	-	-	-	-	---	-	-	-	-	-	-	-	-	---	-	-	-	-	-	-	-	-	---	-	-	-	-	-	-	-	-	---	-	-	-
947	comp115631_c0_seq1_1	143579	-|-|43	-|-|0.7	-|-|-	-|-|1	-|-|1	-|-|1	-|-|1	-	-	---	-	-	1	-	-	-	-	-	---	-	-	1	-	-	-	-	-	---	-	-	1	-	-	-	-	-	---	-	-	1	-	-	-	-	-	---	-
948	comp144907_c0_seq1_1	20864	-|24|-	-|6.9|-	-|-|-	-|1|-	-|1|-	-|1|-	-|1|-	-	---	-	-	-	-	-	-	-	-	---	-	-	-	-	-	-	-	-	---	-	-	-	-	-	-	-	-	---	-	-	-	-	-	-	-	-	---	-	-
949	comp125465_c0_seq1_1	49508	905|692|500	20.4|17.4|14.7	-|-|-	48|41|34	32|29|16	8|8|7	6|6|5	0.746	0.787	0.833	22	13	9	*	*	-	0.419	0.424	0.436	22	13	9	*	-	*	0.589	0.585	0.663	22	13	8	*	*	*	0.443	0.498	0.505	22	13	9	*	*	*	0.48	0.474	0.486	22
950	comp144743_c0_seq2_1	147052	106|110|-	4.5|2.6|-	-|-|-	3|3|-	3|3|-	3|2|-	3|2|-	0.87	1.066	-	3	2	-	-	-	-	0.654	0.818	-	3	2	-	-	*	-	1.133	0.88	-	3	2	-	-	-	-	0.763	0.913	-	3	2	-	-	-	-	1.058	0.821	-	3
951	comp140312_c0_seq3_1	186456	211|201|234	3.4|3.5|5.6	-|-|-	9|7|11	9|7|11	4|4|6	4|4|6	0.709	0.854	0.898	5	6	4	-	-	*	0.471	0.673	0.786	4	5	5	*	*	-	0.593	0.974	0.754	5	5	6	-	-	-	0.505	0.842	0.661	5	6	6	-	-	*	0.696	0.725	0.808	5
952	comp133491_c0_seq3_1	115922	1259|1256|1357	30.2|34.0|34.0	-|-|-	64|70|68	23|28|22	21|22|21	7|8|5	1.33	1.625	1.307	16	16	13	*	*	*	0.975	1.15	0.921	15	16	13	-	-	-	1.385	1.743	1.163	16	16	13	*	*	-	0.864	0.919	0.896	16	16	13	-	-	-	0.773	0.889	0.777	16
953	comp136305_c0_seq1_1	116297	-|19|-	-|1.1|-	-|1|-	-|1|-	-|1|-	-|1|-	-|1|-	-	---	-	-	-	-	-	-	-	-	---	-	-	-	-	-	-	-	-	---	-	-	-	-	-	-	-	-	---	-	-	-	-	-	-	-	-	---	-	-
954	comp137157_c0_seq3_1	97865	218|101|174	7.2|2.9|6.0	-|-|-	9|5|7	9|5|7	4|2|3	4|2|3	0.918	0.698	0.862	6	2	3	-	-	*	0.78	0.627	0.749	6	2	3	*	-	*	0.704	0.619	0.643	5	2	3	*	*	-	0.758	0.789	0.718	6	2	3	-	-	-	0.781	0.616	0.763	6
955	comp137718_c2_seq5_1	32997	-|17|-	-|5.9|-	-|-|-	-|1|-	-|1|-	-|1|-	-|1|-	-	---	-	-	-	-	-	-	-	-	---	-	-	-	-	-	-	-	-	---	-	-	-	-	-	-	-	-	---	-	-	-	-	-	-	-	-	---	-	-
956	comp141312_c0_seq1_1	134255	77|76|82	1.6|1.6|1.6	-|-|-	2|2|2	2|2|2	1|1|1	1|1|1	1.185	1.509	81.539	2	2	2	-	-	-	0.91	1.328	77.231	2	2	2	-	-	-	1.968	---	73.361	2	1	2	-	-	-	1.228	1.016	125.44	2	2	2	-	-	-	0.911	1.313	67.112	2
957	comp137479_c0_seq2_1	50080	-|-|20	-|-|6.5	-|-|-	-|-|1	-|-|1	-|-|1	-|-|1	-	-	---	-	-	-	-	-	-	-	-	---	-	-	-	-	-	-	-	-	---	-	-	-	-	-	-	-	-	---	-	-	-	-	-	-	-	-	---	-
958	comp11618_c0_seq1_1	23714	-|20|19	-|6.5|6.5	-|-|-	-|1|1	-|1|1	-|1|1	-|1|1	-	---	---	-	-	-	-	-	-	-	---	---	-	-	-	-	-	-	-	---	---	-	-	-	-	-	-	-	---	---	-	-	-	-	-	-	-	---	---	-
959	comp121093_c1_seq1_1	28217	894|892|345	6.3|3.6|6.3	-|-|-	187|181|73	187|181|73	2|1|2	2|1|2	---	---	---	1	1	1	-	-	-	---	---	---	1	1	1	-	-	-	---	---	---	1	1	1	-	-	-	---	---	---	1	1	1	-	-	-	---	---	---	1
960	comp143036_c0_seq1_1	194019	104|86|-	2.1|2.1|-	-|-|-	4|2|-	4|2|-	2|2|-	2|2|-	1.115	1.286	-	3	2	-	*	-	-	1.645	1.236	-	4	2	-	*	-	-	1.418	1.516	-	4	2	-	-	-	-	1.255	1.093	-	4	2	-	-	-	-	1.38	1.151	-	4
961	comp4293_c0_seq1_1	16315	42|42|-	8.8|8.8|-	-|-|-	1|1|-	1|1|-	1|1|-	1|1|-	---	---	-	1	1	-	-	-	-	---	---	-	1	1	-	-	-	-	---	---	-	1	1	-	-	-	-	---	---	-	1	1	-	-	-	-	---	---	-	1
962	comp128990_c0_seq1_1	144781	26|24|21	2.2|2.2|2.2	-|-|-	3|1|2	3|1|2	1|1|1	1|1|1	---	---	---	-	-	-	-	-	-	---	---	---	-	-	-	-	-	-	---	---	---	-	-	-	-	-	-	---	---	---	-	-	-	-	-	-	---	---	---	-
963	comp128079_c0_seq1_1	86880	14|-|-	1.5|-|-	-|-|-	1|-|-	1|-|-	1|-|-	1|-|-	---	-	-	1	-	-	-	-	-	---	-	-	-	-	-	-	-	-	---	-	-	-	-	-	-	-	-	---	-	-	1	-	-	-	-	-	---	-	-	1
964	comp114248_c0_seq1_1	56586	28|-|32	2.0|-|2.0	-|-|-	1|-|1	1|-|1	1|-|1	1|-|1	---	-	---	-	-	-	-	-	-	---	-	---	-	-	-	-	-	-	---	-	---	-	-	-	-	-	-	---	-	---	-	-	-	-	-	-	---	-	---	-
965	comp137757_c0_seq1_1	114254	19|-|39	1.6|-|1.6	-|-|-	1|-|1	1|-|1	1|-|1	1|-|1	---	-	---	-	-	1	-	-	-	---	-	---	-	-	1	-	-	-	---	-	---	-	-	1	-	-	-	---	-	---	-	-	1	-	-	-	---	-	---	-
966	comp136201_c0_seq1_1	271078	-|-|18	-|-|0.8	-|-|-	-|-|1	-|-|1	-|-|1	-|-|1	-	-	---	-	-	-	-	-	-	-	-	---	-	-	-	-	-	-	-	-	---	-	-	-	-	-	-	-	-	---	-	-	-	-	-	-	-	-	---	-
967	comp21955_c0_seq1_1	11802	-|19|-	-|17.5|-	-|-|-	-|1|-	-|1|-	-|1|-	-|1|-	-	---	-	-	-	-	-	-	-	-	---	-	-	-	-	-	-	-	-	---	-	-	-	-	-	-	-	-	---	-	-	-	-	-	-	-	-	---	-	-
968	comp131555_c0_seq2_1	98300	22|19|23	2.4|2.4|2.4	-|-|-	2|1|4	2|1|4	1|1|1	1|1|1	---	---	---	-	-	-	-	-	-	---	---	---	-	-	-	-	-	-	---	---	---	-	-	-	-	-	-	---	---	---	-	-	-	-	-	-	---	---	---	-
969	comp87563_c0_seq1_1	40152	259|229|207	10.8|10.8|10.8	-|-|-	10|9|7	3|4|3	3|3|3	1|1|1	---	---	---	1	1	1	-	-	-	---	---	---	1	1	1	-	-	-	---	---	---	1	1	1	-	-	-	---	---	---	1	1	1	-	-	-	---	---	---	1
970	comp110819_c0_seq1_1	50744	30|45|-	2.5|2.5|-	-|-|-	1|2|-	1|2|-	1|1|-	1|1|-	---	---	-	-	-	-	-	-	-	---	---	-	-	-	-	-	-	-	---	---	-	-	-	-	-	-	-	---	---	-	-	-	-	-	-	-	---	---	-	-
971	comp138956_c1_seq13_1	90005	33|34|28	1.5|1.5|1.5	-|-|-	1|1|1	1|1|1	1|1|1	1|1|1	---	---	---	-	-	-	-	-	-	---	---	---	-	-	-	-	-	-	---	---	---	-	-	-	-	-	-	---	---	---	-	-	-	-	-	-	---	---	---	-
972	comp126078_c0_seq5_1	17643	19|26|-	10.5|10.5|-	-|-|-	1|1|-	1|1|-	1|1|-	1|1|-	---	---	-	-	-	-	-	-	-	---	---	-	-	-	-	-	-	-	---	---	-	-	-	-	-	-	-	---	---	-	-	-	-	-	-	-	---	---	-	-
973	comp142151_c0_seq3_1	223729	20|18|-	0.9|0.9|-	-|-|-	2|1|-	2|1|-	1|1|-	1|1|-	---	---	-	-	-	-	-	-	-	---	---	-	-	-	-	-	-	-	---	---	-	-	-	-	-	-	-	---	---	-	-	-	-	-	-	-	---	---	-	-
974	comp138457_c1_seq1_1	254923	198|173|142	2.3|2.2|1.7	-|-|-	17|13|12	17|13|12	5|5|3	5|5|3	1.191	1.338	1.441	6	3	2	*	*	-	1.251	1.474	1.565	6	4	2	*	-	-	0.972	0.966	1.237	6	4	2	-	-	-	1.379	1.426	1.431	6	4	2	*	*	-	1.421	1.816	1.984	6
975	comp138563_c0_seq1_1	215946	30|-|-	0.4|-|-	1|-|-	1|-|-	1|-|-	1|-|-	1|-|-	---	-	-	-	-	-	-	-	-	---	-	-	-	-	-	-	-	-	---	-	-	-	-	-	-	-	-	---	-	-	-	-	-	-	-	-	---	-	-	-
976	comp77930_c0_seq1_1	41593	18|-|18	4.3|-|4.3	-|-|-	1|-|1	1|-|1	1|-|1	1|-|1	---	-	---	-	-	-	-	-	-	---	-	---	-	-	-	-	-	-	---	-	---	-	-	-	-	-	-	---	-	---	-	-	-	-	-	-	---	-	---	-
977	comp133212_c3_seq6_1	83828	-|24|-	-|2.2|-	-|-|-	-|1|-	-|1|-	-|1|-	-|1|-	-	---	-	-	-	-	-	-	-	-	---	-	-	-	-	-	-	-	-	---	-	-	-	-	-	-	-	-	---	-	-	-	-	-	-	-	-	---	-	-
978	comp144749_c0_seq4_1	323304	27|-|-	0.9|-|-	-|-|-	1|-|-	1|-|-	1|-|-	1|-|-	---	-	-	-	-	-	-	-	-	---	-	-	-	-	-	-	-	-	---	-	-	-	-	-	-	-	-	---	-	-	-	-	-	-	-	-	---	-	-	-
979	comp57623_c0_seq1_1	149814	16|-|-	3.0|-|-	-|-|-	1|-|-	1|-|-	1|-|-	1|-|-	---	-	-	-	-	-	-	-	-	---	-	-	-	-	-	-	-	-	---	-	-	-	-	-	-	-	-	---	-	-	-	-	-	-	-	-	---	-	-	-
980	comp143748_c0_seq1_1	198758	-|-|29	-|-|0.6	-|-|-	-|-|1	-|-|1	-|-|1	-|-|1	-	-	---	-	-	-	-	-	-	-	-	---	-	-	-	-	-	-	-	-	---	-	-	-	-	-	-	-	-	---	-	-	-	-	-	-	-	-	---	-
981	comp130249_c0_seq1_1	104898	-|31|-	-|1.3|-	-|-|-	-|1|-	-|1|-	-|1|-	-|1|-	-	---	-	-	-	-	-	-	-	-	---	-	-	-	-	-	-	-	-	---	-	-	-	-	-	-	-	-	---	-	-	-	-	-	-	-	-	---	-	-
982	comp127445_c1_seq1_1	109543	31|-|-	1.7|-|-	-|-|-	1|-|-	1|-|-	1|-|-	1|-|-	---	-	-	-	-	-	-	-	-	---	-	-	-	-	-	-	-	-	---	-	-	-	-	-	-	-	-	---	-	-	-	-	-	-	-	-	---	-	-	-
983	comp106256_c0_seq1_1	8797	-|22|-	-|12.2|-	-|-|-	-|1|-	-|1|-	-|1|-	-|1|-	-	---	-	-	-	-	-	-	-	-	---	-	-	-	-	-	-	-	-	---	-	-	-	-	-	-	-	-	---	-	-	-	-	-	-	-	-	---	-	-
984	comp121947_c1_seq1_1	70483	-|-|78	-|-|6.4	-|-|-	-|-|5	-|-|5	-|-|3	-|-|3	-	-	0.39	-	-	2	-	-	-	-	-	0.623	-	-	2	-	-	-	-	-	0.835	-	-	2	-	-	-	-	-	0.879	-	-	2	-	-	-	-	-	0.875	-
985	comp129031_c0_seq3_1	175450	-|-|29	-|-|0.9	-|-|-	-|-|1	-|-|1	-|-|1	-|-|1	-	-	---	-	-	-	-	-	-	-	-	---	-	-	-	-	-	-	-	-	---	-	-	-	-	-	-	-	-	---	-	-	-	-	-	-	-	-	---	-
986	comp139345_c0_seq2_1	144167	-|40|-	-|1.1|-	-|-|-	-|2|-	-|2|-	-|1|-	-|1|-	-	---	-	-	1	-	-	-	-	-	---	-	-	1	-	-	-	-	-	---	-	-	1	-	-	-	-	-	---	-	-	1	-	-	-	-	-	---	-	-
987	comp36351_c0_seq1_1	16617	-|25|-	-|10.1|-	-|-|-	-|1|-	-|1|-	-|1|-	-|1|-	-	---	-	-	-	-	-	-	-	-	---	-	-	-	-	-	-	-	-	---	-	-	-	-	-	-	-	-	---	-	-	-	-	-	-	-	-	---	-	-
988	comp136393_c0_seq2_1	201494	-|19|-	-|0.9|-	-|1|-	-|1|-	-|1|-	-|1|-	-|1|-	-	---	-	-	-	-	-	-	-	-	---	-	-	-	-	-	-	-	-	---	-	-	-	-	-	-	-	-	---	-	-	-	-	-	-	-	-	---	-	-
989	comp144177_c0_seq2_1	301115	-|-|29	-|-|0.6	-|-|1	-|-|1	-|-|1	-|-|1	-|-|1	-	-	---	-	-	-	-	-	-	-	-	---	-	-	-	-	-	-	-	-	---	-	-	-	-	-	-	-	-	---	-	-	-	-	-	-	-	-	---	-
990	comp133491_c0_seq1_1	11462	107|48|41	35.1|35.1|18.9	-|-|-	5|3|1	5|3|1	3|2|1	3|2|1	1.182	---	---	2	-	1	-	-	-	0.662	---	---	2	-	1	-	-	-	0.816	---	---	2	-	1	-	-	-	0.736	---	---	2	-	1	-	-	-	0.567	---	---	2
991	comp116658_c2_seq1_1	59388	317|490|350	11.6|11.6|11.6	-|-|-	17|25|18	17|25|18	4|4|4	4|4|4	0.935	1.032	0.939	7	8	7	-	-	-	1.571	1.674	1.698	7	8	7	*	*	*	1.301	1.331	1.406	7	8	7	*	*	*	1.501	1.642	1.772	7	8	6	*	*	*	1.435	1.574	1.64	7
992	comp8241_c1_seq1_1	15175	55|40|34	10.5|10.5|10.5	-|-|-	4|3|2	4|3|2	1|1|1	1|1|1	---	---	---	-	-	-	-	-	-	---	---	---	-	-	-	-	-	-	---	---	---	-	-	-	-	-	-	---	---	---	-	-	-	-	-	-	---	---	---	-
993	comp123975_c1_seq1_1	13255	-|-|15	-|-|19.6	-|-|-	-|-|1	-|-|1	-|-|1	-|-|1	-	-	---	-	-	-	-	-	-	-	-	---	-	-	-	-	-	-	-	-	---	-	-	-	-	-	-	-	-	---	-	-	-	-	-	-	-	-	---	-
994	comp133270_c0_seq1_1	302910	18|-|-	0.8|-|-	-|-|-	1|-|-	1|-|-	1|-|-	1|-|-	---	-	-	-	-	-	-	-	-	---	-	-	-	-	-	-	-	-	---	-	-	-	-	-	-	-	-	---	-	-	-	-	-	-	-	-	---	-	-	-
995	comp86562_c0_seq1_1	187609	2577|2676|2445	24.4|26.3|23.0	-|-|-	98|108|100	98|108|100	24|28|24	24|28|24	0.999	1.03	1.085	67	72	66	-	-	-	0.729	0.718	0.787	67	72	66	*	*	*	0.929	0.952	0.923	67	72	65	-	-	*	0.702	0.73	0.754	67	72	66	*	*	*	0.636	0.713	0.71	67
996	comp142465_c0_seq1_1	195656	826|721|871	15.9|15.1|13.6	-|-|-	36|37|43	36|37|43	12|12|11	12|12|11	1.126	1.011	1.063	22	20	26	-	-	-	1.465	1.298	1.377	21	21	26	-	-	-	1.174	1.165	1.223	20	20	26	*	-	-	1.795	1.691	1.583	22	21	26	-	-	-	1.774	1.747	1.687	22
997	comp146919_c1_seq18_1	29611	-|23|-	-|4.6|-	-|-|-	-|1|-	-|1|-	-|1|-	-|1|-	-	---	-	-	-	-	-	-	-	-	---	-	-	-	-	-	-	-	-	---	-	-	-	-	-	-	-	-	---	-	-	-	-	-	-	-	-	---	-	-
998	comp132240_c0_seq1_1	86396	-|34|-	-|2.1|-	-|-|-	-|1|-	-|1|-	-|1|-	-|1|-	-	---	-	-	-	-	-	-	-	-	---	-	-	-	-	-	-	-	-	---	-	-	-	-	-	-	-	-	---	-	-	-	-	-	-	-	-	---	-	-
999	comp146738_c1_seq7_1	234211	-|-|23	-|-|0.8	-|-|-	-|-|1	-|-|1	-|-|1	-|-|1	-	-	---	-	-	-	-	-	-	-	-	---	-	-	-	-	-	-	-	-	---	-	-	-	-	-	-	-	-	---	-	-	-	-	-	-	-	-	---	-
1000	comp126529_c0_seq1_1	179653	43|38|36	0.8|0.8|0.8	-|-|-	1|1|2	1|1|2	1|1|1	1|1|1	---	---	---	1	-	-	-	-	-	---	---	---	1	-	-	-	-	-	---	---	---	1	-	-	-	-	-	---	---	---	1	-	-	-	-	-	---	---	---	1
1001	comp140284_c0_seq1_1	86480	64|45|49	3.5|1.7|1.8	-|-|-	2|1|2	2|1|2	2|1|1	2|1|1	---	---	---	1	1	1	-	-	-	---	---	---	1	1	1	-	-	-	---	---	---	1	1	1	-	-	-	---	---	---	1	1	1	-	-	-	---	---	---	1
1002	comp113617_c0_seq1_1	86506	-|22|16	-|3.6|3.6	-|-|-	-|1|1	-|1|1	-|1|1	-|1|1	-	---	---	-	-	-	-	-	-	-	---	---	-	-	-	-	-	-	-	---	---	-	-	-	-	-	-	-	---	---	-	-	-	-	-	-	-	---	---	-
1003	comp127934_c0_seq1_1	93778	91|108|69	4.3|6.3|1.5	1|1|1	3|5|3	3|5|3	2|3|1	2|3|1	0.866	0.921	0.751	2	4	2	-	-	-	1.059	1.183	1.145	2	4	2	-	-	-	1.019	1.297	1.324	2	4	2	-	-	-	1.224	1.32	1.659	2	4	2	-	-	-	1.413	1.196	1.532	2
1004	comp88903_c0_seq1_1	167158	22|-|-	0.9|-|-	-|-|-	1|-|-	1|-|-	1|-|-	1|-|-	---	-	-	-	-	-	-	-	-	---	-	-	-	-	-	-	-	-	---	-	-	-	-	-	-	-	-	---	-	-	-	-	-	-	-	-	---	-	-	-
1005	comp118853_c0_seq1_1	100352	31|32|-	1.2|1.2|-	-|-|-	1|1|-	1|1|-	1|1|-	1|1|-	---	---	-	-	-	-	-	-	-	---	---	-	-	-	-	-	-	-	---	---	-	-	-	-	-	-	-	---	---	-	-	-	-	-	-	-	---	---	-	-
1006	comp139049_c2_seq17_1	63545	305|319|358	19.3|17.5|13.7	-|-|-	19|21|19	19|21|19	9|7|6	9|7|6	0.866	0.9	0.987	7	8	10	-	-	-	1.002	1.017	1.197	7	7	10	-	-	*	1.398	1.156	1.221	5	8	11	*	-	*	1.278	1.106	1.091	7	7	11	-	-	-	1.081	1.155	1.337	7
1007	comp96991_c0_seq1_1	34617	17|-|-	4.1|-|-	-|-|-	1|-|-	1|-|-	1|-|-	1|-|-	---	-	-	-	-	-	-	-	-	---	-	-	-	-	-	-	-	-	---	-	-	-	-	-	-	-	-	---	-	-	-	-	-	-	-	-	---	-	-	-
1008	comp123372_c0_seq1_1	58414	574|578|744	15.4|21.0|21.0	-|-|-	23|23|25	16|18|21	7|7|8	5|5|6	0.77	0.761	0.72	9	13	18	*	*	*	1.022	1.046	1.152	9	13	18	-	-	*	1.12	1.275	1.284	9	13	18	-	*	*	1.332	1.282	1.413	9	13	17	-	*	*	1.143	1.131	1.2	9
1009	comp132036_c0_seq1_1	85957	6583|6756|6227	20.1|25.2|20.7	-|-|-	199|213|198	199|213|198	12|13|13	12|13|13	1.128	1.162	1.153	162	167	170	-	-	-	0.871	0.911	0.892	161	168	168	-	-	-	1.109	1.121	1.097	163	172	169	-	-	-	0.836	0.841	0.848	165	175	174	-	-	-	0.858	0.879	0.854	164
1010	comp98082_c1_seq1_1	82849	320|331|354	4.4|4.4|4.4	-|-|-	14|12|16	14|12|16	2|3|2	2|3|2	1.219	1.12	1.24	9	9	8	-	-	*	1.385	1.373	1.157	9	9	9	*	*	-	1.342	1.395	1.363	9	9	9	*	*	-	1.724	1.523	1.509	9	9	9	*	*	*	1.685	1.492	1.345	9
1011	comp147065_c0_seq11_1	109843	-|-|34	-|-|0.9	-|-|2	-|-|1	-|-|1	-|-|1	-|-|1	-	-	---	-	-	1	-	-	-	-	-	---	-	-	1	-	-	-	-	-	---	-	-	1	-	-	-	-	-	---	-	-	1	-	-	-	-	-	---	-
1012	comp129774_c0_seq1_1	244729	-|22|14	-|0.9|0.9	-|1|1	-|1|1	-|1|1	-|1|1	-|1|1	-	---	---	-	-	-	-	-	-	-	---	---	-	-	-	-	-	-	-	---	---	-	-	-	-	-	-	-	---	---	-	-	-	-	-	-	-	---	---	-
1013	comp73545_c0_seq1_1	86210	-|20|-	-|2.4|-	-|-|-	-|1|-	-|1|-	-|1|-	-|1|-	-	---	-	-	-	-	-	-	-	-	---	-	-	-	-	-	-	-	-	---	-	-	-	-	-	-	-	-	---	-	-	-	-	-	-	-	-	---	-	-
1014	comp136652_c0_seq1_1	242880	24|-|-	0.6|-|-	-|-|-	1|-|-	1|-|-	1|-|-	1|-|-	---	-	-	-	-	-	-	-	-	---	-	-	-	-	-	-	-	-	---	-	-	-	-	-	-	-	-	---	-	-	-	-	-	-	-	-	---	-	-	-
1015	comp68364_c0_seq1_1	59915	-|37|39	-|4.1|2.2	-|-|-	-|2|1	-|2|1	-|2|1	-|2|1	-	---	---	-	1	1	-	-	-	-	---	---	-	1	1	-	-	-	-	---	---	-	1	1	-	-	-	-	---	---	-	1	1	-	-	-	-	---	---	-
1016	comp136396_c0_seq3_1	25052	-|17|-	-|14.2|-	-|-|-	-|1|-	-|1|-	-|1|-	-|1|-	-	---	-	-	-	-	-	-	-	-	---	-	-	-	-	-	-	-	-	---	-	-	-	-	-	-	-	-	---	-	-	-	-	-	-	-	-	---	-	-
1017	comp78244_c1_seq1_1	23545	16|-|-	8.6|-|-	-|-|-	1|-|-	1|-|-	1|-|-	1|-|-	---	-	-	-	-	-	-	-	-	---	-	-	-	-	-	-	-	-	---	-	-	-	-	-	-	-	-	---	-	-	-	-	-	-	-	-	---	-	-	-
1018	comp128232_c0_seq2_1	106284	-|21|-	-|1.3|-	-|-|-	-|1|-	-|1|-	-|1|-	-|1|-	-	---	-	-	-	-	-	-	-	-	---	-	-	-	-	-	-	-	-	---	-	-	-	-	-	-	-	-	---	-	-	-	-	-	-	-	-	---	-	-
1019	comp77121_c0_seq1_1	39008	455|363|446	23.3|22.6|23.3	-|-|-	22|17|21	22|17|21	5|5|5	5|5|5	1.2	1.462	1.507	13	8	10	*	*	*	1.219	1.502	1.47	13	9	10	*	*	*	1.8	1.835	1.75	13	10	10	*	*	*	1.6	1.583	1.425	13	9	10	-	*	*	1.512	1.454	1.463	13
1020	comp141306_c0_seq5_1	97277	62|115|86	4.1|9.0|6.8	-|-|-	2|4|3	2|4|3	2|4|3	2|4|3	0.547	1.041	0.671	2	3	2	-	-	-	0.735	1.29	0.769	2	3	2	-	*	-	0.819	1.287	0.622	2	3	2	-	*	-	1.111	1.252	0.761	2	3	2	-	*	-	0.904	1.444	0.864	2
1021	comp144939_c1_seq11_1	64751	38|32|-	4.6|7.0|-	-|-|-	2|3|-	2|3|-	2|3|-	2|3|-	---	---	-	-	-	-	-	-	-	---	---	-	-	-	-	-	-	-	---	---	-	-	-	-	-	-	-	---	---	-	-	-	-	-	-	-	---	---	-	-
1022	comp121117_c0_seq1_1	113782	44|45|-	1.6|1.6|-	-|-|-	1|1|-	1|1|-	1|1|-	1|1|-	---	---	-	1	1	-	-	-	-	---	---	-	1	1	-	-	-	-	---	---	-	1	1	-	-	-	-	---	---	-	1	1	-	-	-	-	---	---	-	1
1023	comp144075_c0_seq1_1	178050	227|147|202	2.5|2.2|2.2	-|-|-	9|8|9	9|8|9	3|3|3	3|3|3	0.793	0.85	0.873	5	3	5	*	-	*	0.956	0.958	0.954	4	3	5	-	-	-	1.134	1.137	1.179	5	3	4	-	-	*	1.132	1.265	1.151	5	3	5	-	-	-	1.189	1.077	1.005	5
1024	comp125373_c0_seq1_1	51001	617|653|543	23.0|22.2|19.3	-|-|-	17|19|14	17|19|14	7|8|5	7|8|5	0.999	0.997	1.096	14	16	11	-	-	-	0.834	0.706	0.77	14	18	11	-	*	*	0.928	0.864	0.931	14	18	11	-	-	-	0.792	0.763	0.799	14	18	11	*	*	-	0.81	0.767	0.752	14
1025	comp131436_c0_seq1_1	66130	131|127|122	5.3|5.3|8.6	-|-|-	3|3|4	3|3|4	2|2|3	2|2|3	1.215	1.117	1.137	3	3	3	-	-	-	1.1	1.19	1.493	3	3	3	-	-	-	1.527	1.203	1.348	3	3	3	-	-	-	1.265	1.161	1.008	3	3	3	-	-	-	1.452	1.146	1.4	3
1026	comp146134_c2_seq3_1	44868	21|-|-	3.1|-|-	-|-|-	1|-|-	1|-|-	1|-|-	1|-|-	---	-	-	-	-	-	-	-	-	---	-	-	-	-	-	-	-	-	---	-	-	-	-	-	-	-	-	---	-	-	-	-	-	-	-	-	---	-	-	-
1027	comp140867_c0_seq1_1	157665	70|69|72	0.9|0.9|0.9	-|-|-	2|2|2	2|2|2	1|1|1	1|1|1	---	0.898	1.001	1	2	2	-	-	-	---	1.11	0.91	1	2	2	-	-	-	---	1.077	0.93	1	2	2	-	-	-	---	1.146	1.226	1	2	2	-	-	-	---	1.683	1.67	1
1028	comp117714_c0_seq1_1	212915	-|15|-	-|0.6|-	-|-|-	-|1|-	-|1|-	-|1|-	-|1|-	-	---	-	-	-	-	-	-	-	-	---	-	-	-	-	-	-	-	-	---	-	-	-	-	-	-	-	-	---	-	-	-	-	-	-	-	-	---	-	-
1029	comp146724_c0_seq1_1	12704	93|92|100	14.6|14.6|14.6	-|-|-	4|4|5	4|4|5	2|1|2	2|1|2	0.991	---	1.287	2	1	3	-	-	-	0.875	---	0.666	2	1	3	-	-	-	0.357	---	0.862	2	1	3	-	-	-	0.787	---	1.278	2	1	3	-	-	-	1.09	---	1.422	2
1030	comp60844_c0_seq1_1	28119	-|22|-	-|4.6|-	-|-|-	-|1|-	-|1|-	-|1|-	-|1|-	-	---	-	-	-	-	-	-	-	-	---	-	-	-	-	-	-	-	-	---	-	-	-	-	-	-	-	-	---	-	-	-	-	-	-	-	-	---	-	-
1031	comp129549_c0_seq1_1	120726	726|700|630	12.4|11.6|11.5	-|-|-	31|29|28	12|9|14	9|8|8	5|5|5	1.424	1.435	1.253	6	6	7	*	-	-	1.501	1.665	1.558	6	6	7	*	-	-	1.335	1.48	1.297	6	6	7	*	-	-	1.447	1.604	1.376	6	6	7	*	*	*	1.539	1.675	1.357	6
1032	comp134621_c0_seq2_1	58016	20|-|-	3.9|-|-	-|-|-	1|-|-	1|-|-	1|-|-	1|-|-	---	-	-	-	-	-	-	-	-	---	-	-	-	-	-	-	-	-	---	-	-	-	-	-	-	-	-	---	-	-	-	-	-	-	-	-	---	-	-	-
1033	comp89377_c0_seq1_1	16335	21|-|-	9.1|-|-	-|-|-	1|-|-	1|-|-	1|-|-	1|-|-	---	-	-	-	-	-	-	-	-	---	-	-	-	-	-	-	-	-	---	-	-	-	-	-	-	-	-	---	-	-	-	-	-	-	-	-	---	-	-	-
1034	comp131571_c0_seq1_1	160816	88|71|69	2.5|2.5|1.7	-|-|-	6|4|5	6|4|5	3|3|2	3|3|2	0.961	---	0.909	3	1	2	-	-	-	0.795	---	0.689	3	1	2	*	-	-	1.31	---	1.179	3	1	2	-	-	-	1.01	---	1.063	3	1	2	-	-	-	1.347	---	1.278	3
1035	comp65316_c0_seq1_1	19127	-|18|-	-|5.1|-	-|-|-	-|1|-	-|1|-	-|1|-	-|1|-	-	---	-	-	-	-	-	-	-	-	---	-	-	-	-	-	-	-	-	---	-	-	-	-	-	-	-	-	---	-	-	-	-	-	-	-	-	---	-	-
1036	comp131560_c0_seq5_1	127234	45|58|88	2.1|2.4|3.4	1|1|1	1|2|2	1|2|2	1|2|2	1|2|2	---	---	0.886	1	1	2	-	-	-	---	---	0.832	1	1	2	-	-	-	---	---	1.012	1	1	2	-	-	-	---	---	0.984	1	1	2	-	-	-	---	---	0.964	1
1037	comp118317_c0_seq1_1	74723	191|120|113	3.9|5.9|5.9	-|-|-	2|2|2	2|2|2	1|2|2	1|2|2	---	---	---	1	1	1	-	-	-	---	---	---	-	1	1	-	-	-	---	---	---	1	1	1	-	-	-	3285.17	---	---	2	1	1	*	-	-	3954.45	---	---	2
1038	comp115320_c0_seq2_1	75061	30|30|-	2.3|2.3|-	-|-|-	1|1|-	1|1|-	1|1|-	1|1|-	---	---	-	-	-	-	-	-	-	---	---	-	-	-	-	-	-	-	---	---	-	-	-	-	-	-	-	---	---	-	-	-	-	-	-	-	---	---	-	-
1039	comp133710_c0_seq1_1	36832	44|-|-	7.3|-|-	1|-|-	3|-|-	3|-|-	2|-|-	2|-|-	---	-	-	-	-	-	-	-	-	---	-	-	-	-	-	-	-	-	---	-	-	-	-	-	-	-	-	---	-	-	-	-	-	-	-	-	---	-	-	-
1040	comp7062_c0_seq1_1	10577	-|27|-	-|12.3|-	-|-|-	-|1|-	-|1|-	-|1|-	-|1|-	-	---	-	-	-	-	-	-	-	-	---	-	-	-	-	-	-	-	-	---	-	-	-	-	-	-	-	-	---	-	-	-	-	-	-	-	-	---	-	-
1041	comp139633_c0_seq1_1	91538	1032|1022|996	14.2|18.0|12.3	-|-|-	49|45|45	49|45|45	8|10|7	8|10|7	1.459	1.458	1.573	25	25	24	*	*	*	1.627	1.642	1.594	24	25	24	*	*	*	0.967	0.947	1.011	25	25	24	-	-	-	1.573	1.514	1.458	25	24	24	*	*	*	1.081	1.062	1.176	25
1042	comp137271_c0_seq8_1	12140	-|-|19	-|-|20.9	-|-|-	-|-|1	-|-|1	-|-|1	-|-|1	-	-	---	-	-	-	-	-	-	-	-	---	-	-	-	-	-	-	-	-	---	-	-	-	-	-	-	-	-	---	-	-	-	-	-	-	-	-	---	-
1043	comp132558_c0_seq2_1	83739	900|772|711	20.1|20.1|20.1	-|-|-	35|31|28	35|31|28	9|9|9	9|9|9	0.993	1.037	0.944	27	22	21	-	-	-	1.315	1.38	1.219	27	22	21	-	-	-	1.15	1.377	1.37	27	22	21	-	-	-	1.462	1.482	1.393	27	22	21	-	-	-	1.499	1.612	1.543	27
1044	comp129404_c0_seq1_1	105676	17|-|-	1.9|-|-	-|-|-	1|-|-	1|-|-	1|-|-	1|-|-	---	-	-	-	-	-	-	-	-	---	-	-	-	-	-	-	-	-	---	-	-	-	-	-	-	-	-	---	-	-	-	-	-	-	-	-	---	-	-	-
1045	comp95161_c0_seq1_1	97017	204|206|203	15.9|8.4|7.8	-|-|-	11|9|8	11|9|8	9|5|4	9|5|4	0.918	0.944	1.33	6	5	4	-	-	-	1.276	1.147	1.427	6	5	4	-	-	*	1.221	0.923	1.262	6	5	4	-	-	-	1.354	1.443	1.238	6	5	4	*	-	-	1.172	1.193	1.294	6
1046	comp90586_c0_seq1_1	166778	51|70|65	1.9|3.4|3.1	-|-|-	2|3|3	2|3|3	2|3|3	2|3|3	---	---	---	1	-	1	-	-	-	---	---	---	1	-	1	-	-	-	---	---	---	1	-	1	-	-	-	---	---	---	1	-	1	-	-	-	---	---	---	1
1047	comp83610_c0_seq1_1	11838	-|-|33	-|-|12.2	-|-|-	-|-|1	-|-|1	-|-|1	-|-|1	-	-	---	-	-	-	-	-	-	-	-	---	-	-	-	-	-	-	-	-	---	-	-	-	-	-	-	-	-	---	-	-	-	-	-	-	-	-	---	-
1048	comp75411_c0_seq1_1	37000	1983|1851|1847	22.9|28.7|28.7	-|-|-	55|56|50	55|56|50	5|6|6	5|6|6	0.891	1.022	0.983	31	27	25	-	-	-	0.889	0.943	1.006	31	27	26	-	-	-	1.119	1.08	1.121	31	26	26	-	-	-	0.878	0.916	0.99	31	27	26	-	-	-	0.935	0.909	0.881	31
1049	comp120037_c0_seq1_1	89484	18|-|16	2.3|-|2.3	-|-|-	2|-|2	2|-|2	1|-|1	1|-|1	---	-	---	-	-	-	-	-	-	---	-	---	-	-	-	-	-	-	---	-	---	-	-	-	-	-	-	---	-	---	-	-	-	-	-	-	---	-	---	-
1050	comp146063_c1_seq8_1	20898	-|32|-	-|8.6|-	-|-|-	-|1|-	-|1|-	-|1|-	-|1|-	-	---	-	-	-	-	-	-	-	-	---	-	-	-	-	-	-	-	-	---	-	-	-	-	-	-	-	-	---	-	-	-	-	-	-	-	-	---	-	-
1051	comp100276_c0_seq1_1	132724	95|125|141	2.6|4.0|4.8	-|-|-	2|3|5	2|3|5	2|3|4	2|3|4	1.115	0.71	1.14	2	3	3	-	-	-	0.859	0.937	0.806	2	3	3	-	-	-	1.117	1.255	0.795	2	3	3	-	-	-	0.75	0.619	0.583	2	3	3	-	-	*	0.651	0.76	0.528	2
1052	comp11176_c0_seq1_1	38985	24|32|27	4.8|4.8|4.8	-|-|-	1|3|3	1|3|3	1|1|1	1|1|1	---	---	---	-	-	-	-	-	-	---	---	---	-	-	-	-	-	-	---	---	---	-	-	-	-	-	-	---	---	---	-	-	-	-	-	-	---	---	---	-
1053	comp144534_c0_seq4_1	63485	22|27|23	2.9|2.9|2.9	-|-|-	1|1|1	1|1|1	1|1|1	1|1|1	---	---	---	-	-	-	-	-	-	---	---	---	-	-	-	-	-	-	---	---	---	-	-	-	-	-	-	---	---	---	-	-	-	-	-	-	---	---	---	-
1054	comp129297_c0_seq2_1	43782	46|68|40	5.6|5.6|5.6	-|-|-	1|2|1	1|2|1	1|1|1	1|1|1	---	1.455	---	1	2	1	-	-	-	---	1.532	---	1	2	1	-	-	-	---	---	---	1	1	1	-	-	-	---	1.322	---	1	2	1	-	-	-	---	1.308	---	1
1055	comp146204_c1_seq2_1	73578	28|35|-	2.8|2.8|-	-|-|-	1|1|-	1|1|-	1|1|-	1|1|-	---	---	-	-	-	-	-	-	-	---	---	-	-	-	-	-	-	-	---	---	-	-	-	-	-	-	-	---	---	-	-	-	-	-	-	-	---	---	-	-
1056	comp140172_c0_seq1_1	163830	97|76|26	2.3|2.7|0.8	-|-|-	2|2|1	2|2|1	2|2|1	2|2|1	---	---	---	1	1	-	-	-	-	---	---	---	1	1	-	-	-	-	---	---	---	1	1	-	-	-	-	---	---	---	1	1	-	-	-	-	---	---	---	1
1057	comp108134_c0_seq1_1	184247	-|-|21	-|-|1.4	-|-|2	-|-|1	-|-|1	-|-|1	-|-|1	-	-	---	-	-	-	-	-	-	-	-	---	-	-	-	-	-	-	-	-	---	-	-	-	-	-	-	-	-	---	-	-	-	-	-	-	-	-	---	-
1058	comp79793_c0_seq2_1	149048	29|-|-	1.3|-|-	-|-|-	1|-|-	1|-|-	1|-|-	1|-|-	---	-	-	-	-	-	-	-	-	---	-	-	-	-	-	-	-	-	---	-	-	-	-	-	-	-	-	---	-	-	-	-	-	-	-	-	---	-	-	-
1059	comp91222_c0_seq1_1	33977	-|-|33	-|-|3.1	-|-|-	-|-|1	-|-|1	-|-|1	-|-|1	-	-	---	-	-	-	-	-	-	-	-	---	-	-	-	-	-	-	-	-	---	-	-	-	-	-	-	-	-	---	-	-	-	-	-	-	-	-	---	-
1060	comp125732_c1_seq3_1	93080	-|26|-	-|1.9|-	-|-|-	-|1|-	-|1|-	-|1|-	-|1|-	-	---	-	-	-	-	-	-	-	-	---	-	-	-	-	-	-	-	-	---	-	-	-	-	-	-	-	-	---	-	-	-	-	-	-	-	-	---	-	-
1061	comp83167_c0_seq1_1	35290	-|28|25	-|3.3|3.3	-|-|-	-|1|1	-|1|1	-|1|1	-|1|1	-	---	---	-	-	-	-	-	-	-	---	---	-	-	-	-	-	-	-	---	---	-	-	-	-	-	-	-	---	---	-	-	-	-	-	-	-	---	---	-
1062	comp138755_c0_seq3_1	22951	-|-|18	-|-|6.4	-|-|-	-|-|1	-|-|1	-|-|1	-|-|1	-	-	---	-	-	-	-	-	-	-	-	---	-	-	-	-	-	-	-	-	---	-	-	-	-	-	-	-	-	---	-	-	-	-	-	-	-	-	---	-
1063	comp123405_c0_seq2_1	65519	50|65|38	3.0|5.6|3.0	-|-|-	2|2|1	2|2|1	1|2|1	1|2|1	---	0.983	---	1	2	1	-	-	-	---	1.435	---	1	2	1	-	-	-	---	1.394	---	1	2	1	-	-	-	---	1.629	---	1	2	1	-	-	-	---	1.813	---	1
1064	comp139763_c0_seq1_1	148185	128|203|131	5.3|6.4|5.4	-|-|-	8|12|8	8|12|8	5|6|5	5|6|5	0.695	0.764	0.737	4	5	2	-	-	-	0.724	0.803	0.968	4	5	2	*	-	-	0.991	0.81	0.635	4	5	2	-	-	-	0.857	0.996	0.882	4	5	2	-	-	-	1.091	1.117	0.907	4
1065	comp125272_c0_seq1_1	121484	127|107|92	2.0|2.0|2.0	-|-|-	2|2|2	2|2|2	1|1|1	1|1|1	1.014	1.124	0.815	2	2	2	-	-	-	1.164	1.575	1.196	2	2	2	-	-	-	1.25	1.766	1.119	2	2	2	-	-	-	1.449	2.226	1.597	2	2	2	-	-	-	1.386	2.17	1.415	2
1066	comp11918_c0_seq1_1	19269	-|-|24	-|-|6.6	-|-|-	-|-|1	-|-|1	-|-|1	-|-|1	-	-	---	-	-	-	-	-	-	-	-	---	-	-	-	-	-	-	-	-	---	-	-	-	-	-	-	-	-	---	-	-	-	-	-	-	-	-	---	-
1067	comp105683_c0_seq1_1	39268	38|31|30	4.2|4.2|4.2	-|-|-	1|1|2	1|1|2	1|1|1	1|1|1	---	---	---	-	-	-	-	-	-	---	---	---	-	-	-	-	-	-	---	---	---	-	-	-	-	-	-	---	---	---	-	-	-	-	-	-	---	---	---	-
1068	comp141662_c0_seq2_1	415992	2328|-|2300	15.5|-|13.1	-|-|1	102|-|94	102|-|94	36|-|30	36|-|30	1.065	-	1.126	69	-	65	-	-	-	1.25	-	1.232	69	-	65	-	-	-	1.081	-	1.119	69	-	65	-	-	-	1.136	-	1.188	69	-	65	-	-	-	1.118	-	1.092	69
1069	comp127458_c0_seq1_1	128691	1159|964|1134	15.9|13.0|10.9	1|1|1	40|30|30	40|30|30	13|10|8	13|10|8	0.974	1.013	1.068	27	19	23	-	-	-	0.853	0.785	0.956	27	19	23	*	*	-	0.947	0.91	1.019	27	18	23	-	-	-	0.882	0.812	0.962	27	19	22	*	*	-	1.022	1.022	1.095	27
1070	comp124193_c0_seq2_1	67422	60|-|-	3.2|-|-	-|-|-	1|-|-	1|-|-	1|-|-	1|-|-	---	-	-	1	-	-	-	-	-	---	-	-	1	-	-	-	-	-	---	-	-	1	-	-	-	-	-	---	-	-	1	-	-	-	-	-	---	-	-	1
1071	comp143589_c0_seq1_1	177841	-|-|29	-|-|0.8	-|-|1	-|-|1	-|-|1	-|-|1	-|-|1	-	-	---	-	-	-	-	-	-	-	-	---	-	-	-	-	-	-	-	-	---	-	-	-	-	-	-	-	-	---	-	-	-	-	-	-	-	-	---	-
1072	comp117615_c0_seq3_1	25873	-|32|-	-|8.5|-	-|-|-	-|1|-	-|1|-	-|1|-	-|1|-	-	---	-	-	-	-	-	-	-	-	---	-	-	-	-	-	-	-	-	---	-	-	-	-	-	-	-	-	---	-	-	-	-	-	-	-	-	---	-	-
1073	comp125901_c0_seq1_1	110585	34|30|-	2.8|1.2|-	-|-|-	3|1|-	3|1|-	2|1|-	2|1|-	---	---	-	-	-	-	-	-	-	---	---	-	-	-	-	-	-	-	---	---	-	-	-	-	-	-	-	---	---	-	-	-	-	-	-	-	---	---	-	-
1074	comp132739_c1_seq1_1	16299	-|35|-	-|8.5|-	-|-|-	-|1|-	-|1|-	-|1|-	-|1|-	-	---	-	-	-	-	-	-	-	-	---	-	-	-	-	-	-	-	-	---	-	-	-	-	-	-	-	-	---	-	-	-	-	-	-	-	-	---	-	-
1075	comp145403_c0_seq8_1	64592	-|18|-	-|3.3|-	-|-|-	-|1|-	-|1|-	-|1|-	-|1|-	-	---	-	-	-	-	-	-	-	-	---	-	-	-	-	-	-	-	-	---	-	-	-	-	-	-	-	-	---	-	-	-	-	-	-	-	-	---	-	-
1076	comp81568_c0_seq2_1	74065	49|33|37	1.9|4.3|1.9	1|1|1	2|2|1	2|2|1	1|2|1	1|2|1	---	---	---	1	-	-	-	-	-	---	---	---	1	-	-	-	-	-	---	---	---	1	-	-	-	-	-	---	---	---	1	-	-	-	-	-	---	---	---	1
1077	comp134455_c0_seq1_1	84074	35|-|-	2.0|-|-	-|-|-	1|-|-	1|-|-	1|-|-	1|-|-	---	-	-	-	-	-	-	-	-	---	-	-	-	-	-	-	-	-	---	-	-	-	-	-	-	-	-	---	-	-	-	-	-	-	-	-	---	-	-	-
1078	comp125044_c0_seq2_1	41034	131|149|140	14.0|14.0|14.0	-|-|-	8|11|11	8|11|11	4|4|4	4|4|4	1.017	0.906	0.895	3	5	5	-	-	-	0.732	0.707	0.634	3	5	5	-	-	*	0.441	0.523	0.455	3	5	5	-	-	*	0.668	0.619	0.7	3	5	5	-	*	*	0.885	1.003	1.255	3
1079	comp139877_c1_seq17_1	34149	-|27|-	-|4.6|-	-|-|-	-|1|-	-|1|-	-|1|-	-|1|-	-	---	-	-	-	-	-	-	-	-	---	-	-	-	-	-	-	-	-	---	-	-	-	-	-	-	-	-	---	-	-	-	-	-	-	-	-	---	-	-
1080	comp60671_c0_seq1_1	52252	-|-|30	-|-|2.6	-|-|-	-|-|1	-|-|1	-|-|1	-|-|1	-	-	---	-	-	-	-	-	-	-	-	---	-	-	-	-	-	-	-	-	---	-	-	-	-	-	-	-	-	---	-	-	-	-	-	-	-	-	---	-
1081	comp65279_c0_seq1_1	36538	-|15|-	-|3.5|-	-|-|-	-|1|-	-|1|-	-|1|-	-|1|-	-	---	-	-	-	-	-	-	-	-	---	-	-	-	-	-	-	-	-	---	-	-	-	-	-	-	-	-	---	-	-	-	-	-	-	-	-	---	-	-
1082	comp88197_c0_seq1_1	14104	-|25|33	-|13.0|13.0	-|-|-	-|1|1	-|1|1	-|1|1	-|1|1	-	---	---	-	-	-	-	-	-	-	---	---	-	-	-	-	-	-	-	---	---	-	-	-	-	-	-	-	---	---	-	-	-	-	-	-	-	---	---	-
1083	comp120172_c0_seq1_1	173459	57|75|39	1.4|1.4|0.7	-|-|-	3|3|2	3|3|2	2|2|1	2|2|1	---	60.839	---	1	2	-	-	-	-	---	114.819	---	1	2	-	-	-	-	---	86.622	---	1	2	-	-	-	-	---	56.878	---	1	2	-	-	-	-	---	55.574	---	1
1084	comp117380_c0_seq1_1	105209	611|711|477	15.4|15.9|12.4	-|-|-	30|33|22	30|33|22	10|12|9	10|12|9	1.119	1.203	1.157	16	19	10	-	-	-	1.237	1.193	1.266	17	19	9	*	*	-	1.386	1.346	1.117	17	19	10	*	-	-	1.202	1.228	1.216	17	19	10	-	-	-	1.235	1.254	1.348	17
1085	comp135059_c0_seq1_1	168462	441|480|344	5.3|7.4|7.9	-|-|-	13|14|9	13|14|9	4|6|6	4|6|6	1.229	1.448	1.132	7	10	6	-	-	-	1.437	1.813	1.328	7	10	6	-	-	*	1.507	2.179	2.14	7	10	6	-	-	-	1.019	1.34	1.232	7	10	6	-	-	-	1.072	1.33	1.351	7
1086	comp119698_c0_seq1_1	148145	-|-|15	-|-|1.0	-|-|-	-|-|1	-|-|1	-|-|1	-|-|1	-	-	---	-	-	-	-	-	-	-	-	---	-	-	-	-	-	-	-	-	---	-	-	-	-	-	-	-	-	---	-	-	-	-	-	-	-	-	---	-
1087	comp79650_c0_seq1_1	19411	27|-|-	7.2|-|-	-|-|-	1|-|-	1|-|-	1|-|-	1|-|-	---	-	-	-	-	-	-	-	-	---	-	-	-	-	-	-	-	-	---	-	-	-	-	-	-	-	-	---	-	-	-	-	-	-	-	-	---	-	-	-
1088	comp139798_c1_seq3_1	92203	-|19|-	-|3.3|-	-|-|-	-|1|-	-|1|-	-|1|-	-|1|-	-	---	-	-	-	-	-	-	-	-	---	-	-	-	-	-	-	-	-	---	-	-	-	-	-	-	-	-	---	-	-	-	-	-	-	-	-	---	-	-
1089	comp144561_c1_seq2_1	28068	1512|1494|770	23.0|14.8|14.8	-|-|-	51|48|23	51|48|23	3|2|2	3|2|2	1.019	0.991	1.049	37	40	18	-	-	-	1.128	1.146	1.275	37	40	19	*	-	-	0.744	0.764	0.852	37	39	19	*	*	*	0.967	1.033	1.149	37	40	18	-	-	*	0.701	0.736	0.795	37
1090	comp139958_c0_seq2_1	109145	300|355|332	6.6|3.8|5.1	-|-|-	7|10|8	7|10|8	3|2|3	3|2|3	0.164	0.169	0.194	5	7	6	*	*	*	0.177	0.168	0.186	6	7	6	*	*	*	0.215	0.24	0.239	6	7	5	*	*	*	0.172	0.157	0.146	6	7	6	*	*	*	0.268	0.221	0.224	6
1091	comp139670_c0_seq1_1	106537	24|-|-	2.0|-|-	-|-|-	1|-|-	1|-|-	1|-|-	1|-|-	---	-	-	-	-	-	-	-	-	---	-	-	-	-	-	-	-	-	---	-	-	-	-	-	-	-	-	---	-	-	-	-	-	-	-	-	---	-	-	-
1092	comp4449_c0_seq1_1	9288	49|46|31	13.0|13.0|13.0	-|-|-	5|6|2	5|6|2	1|1|1	1|1|1	---	---	---	1	-	-	-	-	-	---	---	---	1	-	-	-	-	-	---	---	---	1	-	-	-	-	-	---	---	---	1	-	-	-	-	-	---	---	---	1
1093	comp108853_c0_seq1_1	44175	52|47|57	4.1|3.4|3.4	-|-|-	2|1|2	2|1|2	2|1|1	2|1|1	---	---	---	1	1	1	-	-	-	---	---	---	1	1	1	-	-	-	---	---	---	1	1	1	-	-	-	---	---	---	1	1	1	-	-	-	---	---	---	1
1094	comp140675_c1_seq1_1	70232	234|293|117	14.3|11.4|8.9	-|-|-	14|13|7	14|13|7	6|5|4	6|5|4	0.94	0.866	0.861	6	10	3	-	-	-	0.82	0.841	0.778	5	10	3	*	-	-	0.937	0.909	1.009	6	10	3	-	-	-	0.75	0.853	0.957	6	10	3	-	-	-	0.926	0.94	0.927	6
1095	comp6007_c0_seq1_1	14471	15|-|-	14.7|-|-	-|-|-	1|-|-	1|-|-	1|-|-	1|-|-	---	-	-	-	-	-	-	-	-	---	-	-	-	-	-	-	-	-	---	-	-	-	-	-	-	-	-	---	-	-	-	-	-	-	-	-	---	-	-	-
1096	comp76895_c0_seq1_1	12266	18|-|-	12.6|-|-	-|-|-	1|-|-	1|-|-	1|-|-	1|-|-	---	-	-	-	-	-	-	-	-	---	-	-	-	-	-	-	-	-	---	-	-	-	-	-	-	-	-	---	-	-	-	-	-	-	-	-	---	-	-	-
1097	comp135491_c1_seq10_1	224409	26|-|-	0.5|-|-	-|-|-	1|-|-	1|-|-	1|-|-	1|-|-	---	-	-	-	-	-	-	-	-	---	-	-	-	-	-	-	-	-	---	-	-	-	-	-	-	-	-	---	-	-	-	-	-	-	-	-	---	-	-	-
1098	comp139777_c0_seq2_1	116553	113|140|153	4.2|4.2|3.4	-|-|-	6|6|7	6|6|7	3|3|2	3|3|2	1.082	1.085	1.906	3	4	3	-	-	-	0.914	1.068	1.868	3	4	3	-	-	-	1.051	0.959	1.067	3	4	3	-	-	-	0.774	1.17	1.721	3	4	3	-	-	*	1.207	0.996	1.218	3
1099	comp129067_c0_seq2_1	102125	44|41|34	1.6|1.6|1.6	-|-|-	1|1|1	1|1|1	1|1|1	1|1|1	---	---	---	1	1	-	-	-	-	---	---	---	1	1	-	-	-	-	---	---	---	1	1	-	-	-	-	---	---	---	1	1	-	-	-	-	---	---	---	1
1100	comp143199_c0_seq11_1	133667	75|48|70	2.3|3.1|2.3	3|3|3	3|3|3	3|3|3	2|3|2	2|3|2	---	---	0.777	1	1	2	-	-	-	---	---	0.751	1	1	2	-	-	-	---	---	0.723	1	1	2	-	-	-	---	---	0.609	1	1	2	-	-	-	---	---	0.604	1
1101	comp123782_c0_seq1_1	128328	25|-|-	1.2|-|-	-|-|-	1|-|-	1|-|-	1|-|-	1|-|-	---	-	-	-	-	-	-	-	-	---	-	-	-	-	-	-	-	-	---	-	-	-	-	-	-	-	-	---	-	-	-	-	-	-	-	-	---	-	-	-
1102	comp74898_c0_seq1_1	51079	-|23|28	-|3.1|3.1	-|-|-	-|1|1	-|1|1	-|1|1	-|1|1	-	---	---	-	-	-	-	-	-	-	---	---	-	-	-	-	-	-	-	---	---	-	-	-	-	-	-	-	---	---	-	-	-	-	-	-	-	---	---	-
1103	comp147110_c0_seq1_1	234562	67|-|-	0.7|-|-	2|-|-	1|-|-	1|-|-	1|-|-	1|-|-	---	-	-	1	-	-	-	-	-	---	-	-	1	-	-	-	-	-	---	-	-	1	-	-	-	-	-	---	-	-	1	-	-	-	-	-	---	-	-	1
1104	comp137029_c0_seq1_1	82540	-|28|-	-|1.2|-	-|-|-	-|1|-	-|1|-	-|1|-	-|1|-	-	---	-	-	-	-	-	-	-	-	---	-	-	-	-	-	-	-	-	---	-	-	-	-	-	-	-	-	---	-	-	-	-	-	-	-	-	---	-	-
1105	comp137554_c0_seq1_1	205986	-|-|15	-|-|0.5	-|-|-	-|-|1	-|-|1	-|-|1	-|-|1	-	-	---	-	-	-	-	-	-	-	-	---	-	-	-	-	-	-	-	-	---	-	-	-	-	-	-	-	-	---	-	-	-	-	-	-	-	-	---	-
1106	comp118354_c0_seq3_1	159920	25|-|-	0.8|-|-	-|-|-	1|-|-	1|-|-	1|-|-	1|-|-	---	-	-	-	-	-	-	-	-	---	-	-	-	-	-	-	-	-	---	-	-	-	-	-	-	-	-	---	-	-	-	-	-	-	-	-	---	-	-	-
1107	comp118523_c0_seq1_1	58444	-|25|-	-|2.2|-	-|-|-	-|1|-	-|1|-	-|1|-	-|1|-	-	---	-	-	-	-	-	-	-	-	---	-	-	-	-	-	-	-	-	---	-	-	-	-	-	-	-	-	---	-	-	-	-	-	-	-	-	---	-	-
1108	comp141787_c0_seq1_1	65217	23|-|-	1.7|-|-	-|-|-	1|-|-	1|-|-	1|-|-	1|-|-	---	-	-	-	-	-	-	-	-	---	-	-	-	-	-	-	-	-	---	-	-	-	-	-	-	-	-	---	-	-	-	-	-	-	-	-	---	-	-	-
1109	comp48872_c0_seq1_1	9974	-|-|17	-|-|10.8	-|-|-	-|-|1	-|-|1	-|-|1	-|-|1	-	-	---	-	-	-	-	-	-	-	-	---	-	-	-	-	-	-	-	-	---	-	-	-	-	-	-	-	-	---	-	-	-	-	-	-	-	-	---	-
1110	comp147033_c0_seq6_1	174444	380|311|331	9.9|6.4|10.5	-|-|-	15|13|13	15|13|13	9|6|10	9|6|10	0.929	0.863	1.061	8	6	8	-	-	-	1.052	1.037	1.008	8	6	8	-	-	-	1.093	1.091	1.1	8	6	8	-	-	-	1.016	0.945	0.992	8	6	8	-	-	-	1.24	1.129	1.268	8
1111	comp125152_c0_seq1_1	90266	116|143|203	3.5|8.1|8.3	1|1|1	4|9|12	4|9|12	2|5|5	2|5|5	1.162	1.013	1.126	3	2	5	-	-	-	1.097	1.78	1.537	3	2	5	-	-	-	1.594	2.418	1.152	3	2	5	-	-	-	1.324	1.583	1.698	3	2	5	-	-	*	1.909	2.157	1.909	3
1112	comp57589_c0_seq1_1	31272	16|-|-	6.1|-|-	-|-|-	1|-|-	1|-|-	1|-|-	1|-|-	---	-	-	-	-	-	-	-	-	---	-	-	-	-	-	-	-	-	---	-	-	-	-	-	-	-	-	---	-	-	-	-	-	-	-	-	---	-	-	-
1113	comp29456_c0_seq1_1	22010	15|17|-	5.8|5.8|-	-|-|-	1|1|-	1|1|-	1|1|-	1|1|-	---	---	-	-	-	-	-	-	-	---	---	-	-	-	-	-	-	-	---	---	-	-	-	-	-	-	-	---	---	-	-	-	-	-	-	-	---	---	-	-
1114	comp87049_c0_seq1_1	14759	26|25|25	10.8|10.8|10.8	-|-|-	1|1|1	1|1|1	1|1|1	1|1|1	---	---	---	-	-	-	-	-	-	---	---	---	-	-	-	-	-	-	---	---	---	-	-	-	-	-	-	---	---	---	-	-	-	-	-	-	---	---	---	-
1115	comp132755_c0_seq1_1	100855	50|71|63	1.5|2.8|1.5	-|-|-	2|3|2	2|3|2	1|2|1	1|2|1	1.666	0.932	---	2	2	1	-	-	-	1.036	0.652	---	2	2	1	-	-	-	1.49	0.872	---	2	2	1	-	-	-	1.144	0.978	---	2	2	1	-	-	-	1.541	0.941	---	2
1116	comp86636_c0_seq1_1	23382	883|892|666	44.7|44.7|44.7	-|-|-	45|51|36	45|51|36	6|6|6	6|6|6	0.826	0.781	0.84	25	25	18	*	*	*	0.882	0.837	0.927	25	23	18	*	*	-	1.042	0.98	0.916	24	25	18	-	-	-	0.985	0.902	0.965	25	25	18	-	*	-	0.97	0.97	1.07	25
1117	comp123924_c0_seq1_1	70524	91|89|45	3.8|3.8|3.8	-|-|-	2|4|1	2|4|1	1|1|1	1|1|1	0.591	0.82	---	2	2	1	-	-	-	0.963	1.328	---	2	2	1	-	-	-	0.461	0.803	---	2	2	1	-	-	-	0.711	0.834	---	2	2	1	-	-	-	0.682	0.759	---	2
1118	comp71333_c0_seq1_1	30953	-|-|64	-|-|6.9	-|-|-	-|-|1	-|-|1	-|-|1	-|-|1	-	-	---	-	-	1	-	-	-	-	-	---	-	-	1	-	-	-	-	-	---	-	-	1	-	-	-	-	-	---	-	-	1	-	-	-	-	-	---	-
1119	comp124545_c0_seq2_1	78786	52|41|85	3.5|2.0|2.0	-|-|-	2|2|3	2|2|3	2|1|1	2|1|1	---	---	0.991	1	-	2	-	-	-	---	---	1.119	1	-	2	-	-	-	---	---	1.116	1	-	2	-	-	-	---	---	1.57	1	-	2	-	-	-	---	---	1.436	1
1120	comp63923_c0_seq1_1	13093	-|-|17	-|-|20.8	-|-|-	-|-|1	-|-|1	-|-|1	-|-|1	-	-	---	-	-	-	-	-	-	-	-	---	-	-	-	-	-	-	-	-	---	-	-	-	-	-	-	-	-	---	-	-	-	-	-	-	-	-	---	-
1121	comp85286_c0_seq1_1	56194	79|103|36	3.3|3.3|3.3	-|-|-	2|4|1	2|4|1	1|1|1	1|1|1	---	1.332	---	1	3	-	-	-	-	---	1.808	---	1	3	-	-	*	-	---	1.084	---	1	3	-	-	-	-	---	1.59	---	1	3	-	-	-	-	---	1.87	---	1
1122	comp126049_c0_seq2_1	50872	-|21|51	-|3.1|7.0	-|-|-	-|1|2	-|1|2	-|1|2	-|1|2	-	---	---	-	-	1	-	-	-	-	---	---	-	-	1	-	-	-	-	---	---	-	-	1	-	-	-	-	---	---	-	-	1	-	-	-	-	---	---	-
1123	comp91505_c0_seq1_1	18790	-|-|16	-|-|11.9	-|-|-	-|-|1	-|-|1	-|-|1	-|-|1	-	-	---	-	-	-	-	-	-	-	-	---	-	-	-	-	-	-	-	-	---	-	-	-	-	-	-	-	-	---	-	-	-	-	-	-	-	-	---	-
1124	comp123674_c0_seq6_1	184013	15|-|-	1.0|-|-	-|-|-	1|-|-	1|-|-	1|-|-	1|-|-	---	-	-	-	-	-	-	-	-	---	-	-	-	-	-	-	-	-	---	-	-	-	-	-	-	-	-	---	-	-	-	-	-	-	-	-	---	-	-	-
1125	comp118621_c0_seq1_1	117405	-|-|17	-|-|1.2	-|-|-	-|-|1	-|-|1	-|-|1	-|-|1	-	-	---	-	-	-	-	-	-	-	-	---	-	-	-	-	-	-	-	-	---	-	-	-	-	-	-	-	-	---	-	-	-	-	-	-	-	-	---	-
1126	comp142783_c0_seq1_1	15084	14|-|-	15.2|-|-	-|-|-	1|-|-	1|-|-	1|-|-	1|-|-	---	-	-	-	-	-	-	-	-	---	-	-	-	-	-	-	-	-	---	-	-	-	-	-	-	-	-	---	-	-	-	-	-	-	-	-	---	-	-	-
1127	comp62418_c0_seq1_1	107389	-|-|33	-|-|0.9	-|-|-	-|-|1	-|-|1	-|-|1	-|-|1	-	-	---	-	-	-	-	-	-	-	-	---	-	-	-	-	-	-	-	-	---	-	-	-	-	-	-	-	-	---	-	-	-	-	-	-	-	-	---	-
1128	comp141822_c4_seq1_1	52532	-|-|19	-|-|2.4	-|-|-	-|-|1	-|-|1	-|-|1	-|-|1	-	-	---	-	-	-	-	-	-	-	-	---	-	-	-	-	-	-	-	-	---	-	-	-	-	-	-	-	-	---	-	-	-	-	-	-	-	-	---	-
1129	comp135009_c0_seq9_1	177633	-|17|-	-|1.6|-	-|-|-	-|1|-	-|1|-	-|1|-	-|1|-	-	---	-	-	-	-	-	-	-	-	---	-	-	-	-	-	-	-	-	---	-	-	-	-	-	-	-	-	---	-	-	-	-	-	-	-	-	---	-	-
1130	comp87877_c0_seq1_1	12056	-|-|15	-|-|7.8	-|-|-	-|-|1	-|-|1	-|-|1	-|-|1	-	-	---	-	-	-	-	-	-	-	-	---	-	-	-	-	-	-	-	-	---	-	-	-	-	-	-	-	-	---	-	-	-	-	-	-	-	-	---	-
1131	comp82815_c0_seq1_1	42985	-|19|-	-|4.3|-	-|-|-	-|1|-	-|1|-	-|1|-	-|1|-	-	---	-	-	-	-	-	-	-	-	---	-	-	-	-	-	-	-	-	---	-	-	-	-	-	-	-	-	---	-	-	-	-	-	-	-	-	---	-	-
1132	comp132319_c0_seq1_1	95455	57|-|-	2.1|-|-	-|-|-	1|-|-	1|-|-	1|-|-	1|-|-	---	-	-	1	-	-	-	-	-	---	-	-	1	-	-	-	-	-	---	-	-	1	-	-	-	-	-	---	-	-	1	-	-	-	-	-	---	-	-	1
1133	comp139183_c0_seq4_1	9337	66|77|65	26.8|26.8|26.8	-|-|-	3|3|2	1|2|1	2|2|2	1|1|1	---	---	---	1	1	1	-	-	-	---	---	---	1	1	1	-	-	-	---	---	---	1	1	1	-	-	-	---	---	---	1	1	1	-	-	-	---	---	---	1
1134	comp11828_c0_seq1_1	8441	-|17|-	-|33.8|-	-|-|-	-|1|-	-|1|-	-|1|-	-|1|-	-	---	-	-	-	-	-	-	-	-	---	-	-	-	-	-	-	-	-	---	-	-	-	-	-	-	-	-	---	-	-	-	-	-	-	-	-	---	-	-
1135	comp70606_c0_seq1_1	30383	96|41|46	7.3|6.4|13.7	-|-|-	1|1|2	1|1|2	1|1|2	1|1|2	---	---	---	1	1	-	-	-	-	---	---	---	1	1	-	-	-	-	---	---	---	1	1	-	-	-	-	---	---	---	1	1	-	-	-	-	---	---	---	1
1136	comp59327_c0_seq1_1	12049	32|25|-	12.6|12.6|-	-|-|-	3|2|-	3|2|-	1|1|-	1|1|-	---	---	-	-	-	-	-	-	-	---	---	-	-	-	-	-	-	-	---	---	-	-	-	-	-	-	-	---	---	-	-	-	-	-	-	-	---	---	-	-
1137	comp78669_c1_seq1_1	17174	17|16|-	13.0|13.0|-	-|-|-	1|1|-	1|1|-	1|1|-	1|1|-	---	---	-	-	-	-	-	-	-	---	---	-	-	-	-	-	-	-	---	---	-	-	-	-	-	-	-	---	---	-	-	-	-	-	-	-	---	---	-	-
1138	comp62204_c0_seq1_1	47703	-|15|-	-|4.1|-	-|-|-	-|1|-	-|1|-	-|1|-	-|1|-	-	---	-	-	-	-	-	-	-	-	---	-	-	-	-	-	-	-	-	---	-	-	-	-	-	-	-	-	---	-	-	-	-	-	-	-	-	---	-	-
1139	comp136603_c1_seq3_1	145799	-|-|40	-|-|1.4	-|-|-	-|-|1	-|-|1	-|-|1	-|-|1	-	-	---	-	-	1	-	-	-	-	-	---	-	-	1	-	-	-	-	-	---	-	-	1	-	-	-	-	-	---	-	-	1	-	-	-	-	-	---	-
1140	comp137447_c0_seq1_1	57467	412|323|313	13.3|8.9|13.3	-|-|-	17|14|13	17|14|13	4|3|4	4|3|4	1.308	1.167	1.237	11	9	9	-	-	*	2.162	1.845	1.97	11	9	9	-	*	*	2.149	1.891	1.748	11	9	9	-	*	*	2.896	2.581	2.676	11	9	9	-	*	*	2.216	1.935	1.865	11
1141	comp15680_c0_seq1_1	19259	-|33|-	-|7.3|-	-|-|-	-|1|-	-|1|-	-|1|-	-|1|-	-	---	-	-	-	-	-	-	-	-	---	-	-	-	-	-	-	-	-	---	-	-	-	-	-	-	-	-	---	-	-	-	-	-	-	-	-	---	-	-
1142	comp132576_c0_seq4_1	209002	-|-|34	-|-|0.7	-|-|1	-|-|2	-|-|2	-|-|1	-|-|1	-	-	---	-	-	-	-	-	-	-	-	---	-	-	-	-	-	-	-	-	---	-	-	-	-	-	-	-	-	---	-	-	-	-	-	-	-	-	---	-
1143	comp130943_c0_seq1_1	167822	25|27|27	1.2|1.2|1.2	-|-|-	1|1|1	1|1|1	1|1|1	1|1|1	---	---	---	-	-	-	-	-	-	---	---	---	-	-	-	-	-	-	---	---	---	-	-	-	-	-	-	---	---	---	-	-	-	-	-	-	---	---	---	-
1144	comp65701_c0_seq1_1	26204	-|-|19	-|-|5.1	-|-|-	-|-|1	-|-|1	-|-|1	-|-|1	-	-	---	-	-	-	-	-	-	-	-	---	-	-	-	-	-	-	-	-	---	-	-	-	-	-	-	-	-	---	-	-	-	-	-	-	-	-	---	-
1145	comp124735_c0_seq1_1	200188	-|26|23	-|0.7|0.7	-|-|-	-|1|1	-|1|1	-|1|1	-|1|1	-	---	---	-	-	-	-	-	-	-	---	---	-	-	-	-	-	-	-	---	---	-	-	-	-	-	-	-	---	---	-	-	-	-	-	-	-	---	---	-
1146	comp130530_c0_seq1_1	182559	50|49|84	0.9|1.8|2.9	-|-|-	2|4|5	2|4|5	1|2|3	1|2|3	---	---	1.307	-	-	2	-	-	-	---	---	1.296	-	-	2	-	-	-	---	---	1.067	-	-	2	-	-	-	---	---	1.697	-	-	2	-	-	-	---	---	1.511	-
1147	comp62634_c0_seq1_1	50357	13|-|-	3.6|-|-	-|-|-	1|-|-	1|-|-	1|-|-	1|-|-	---	-	-	-	-	-	-	-	-	---	-	-	-	-	-	-	-	-	---	-	-	-	-	-	-	-	-	---	-	-	-	-	-	-	-	-	---	-	-	-
1148	comp112984_c0_seq1_1	61157	16|18|-	3.8|3.8|-	-|-|-	1|1|-	1|1|-	1|1|-	1|1|-	---	---	-	-	-	-	-	-	-	---	---	-	-	-	-	-	-	-	---	---	-	-	-	-	-	-	-	---	---	-	-	-	-	-	-	-	---	---	-	-
1149	comp139322_c0_seq1_1	118499	86|27|53	3.3|2.1|3.3	3|3|3	3|1|2	3|1|2	2|1|2	2|1|2	1.461	---	---	2	-	1	-	-	-	1.67	---	---	2	-	1	-	-	-	1.997	---	---	2	-	1	-	-	-	1.816	---	---	2	-	1	*	-	-	1.711	---	---	2
1150	comp108568_c0_seq2_1	9524	-|-|25	-|-|22.2	-|-|-	-|-|1	-|-|1	-|-|1	-|-|1	-	-	---	-	-	-	-	-	-	-	-	---	-	-	-	-	-	-	-	-	---	-	-	-	-	-	-	-	-	---	-	-	-	-	-	-	-	-	---	-
1151	comp112896_c0_seq1_1	67881	-|14|-	-|2.2|-	-|-|-	-|1|-	-|1|-	-|1|-	-|1|-	-	---	-	-	-	-	-	-	-	-	---	-	-	-	-	-	-	-	-	---	-	-	-	-	-	-	-	-	---	-	-	-	-	-	-	-	-	---	-	-
1152	comp138154_c0_seq2_1	132051	-|-|28	-|-|1.2	-|-|-	-|-|1	-|-|1	-|-|1	-|-|1	-	-	---	-	-	-	-	-	-	-	-	---	-	-	-	-	-	-	-	-	---	-	-	-	-	-	-	-	-	---	-	-	-	-	-	-	-	-	---	-
1153	comp67431_c0_seq1_1	10312	22|-|-	9.8|-|-	-|-|-	1|-|-	1|-|-	1|-|-	1|-|-	---	-	-	-	-	-	-	-	-	---	-	-	-	-	-	-	-	-	---	-	-	-	-	-	-	-	-	---	-	-	-	-	-	-	-	-	---	-	-	-
1154	comp133041_c0_seq3_1	26933	29|29|29	7.8|7.8|7.8	1|1|1	2|1|3	2|1|3	1|1|1	1|1|1	---	---	---	-	-	-	-	-	-	---	---	---	-	-	-	-	-	-	---	---	---	-	-	-	-	-	-	---	---	---	-	-	-	-	-	-	---	---	---	-
1155	comp139060_c0_seq1_1	84198	20|-|-	2.6|-|-	-|-|-	1|-|-	1|-|-	1|-|-	1|-|-	---	-	-	-	-	-	-	-	-	---	-	-	-	-	-	-	-	-	---	-	-	-	-	-	-	-	-	---	-	-	-	-	-	-	-	-	---	-	-	-
1156	comp126226_c0_seq1_1	164568	16|-|-	0.6|-|-	-|-|-	1|-|-	1|-|-	1|-|-	1|-|-	---	-	-	-	-	-	-	-	-	---	-	-	-	-	-	-	-	-	---	-	-	-	-	-	-	-	-	---	-	-	-	-	-	-	-	-	---	-	-	-
1157	comp143991_c1_seq21_1	108184	38|32|45	1.5|1.5|1.5	-|-|-	1|2|3	1|2|3	1|1|1	1|1|1	---	---	---	1	-	-	-	-	-	---	---	---	1	-	-	-	-	-	---	---	---	1	-	-	-	-	-	---	---	---	1	-	-	-	-	-	---	---	---	1
1158	comp129079_c0_seq2_1	53935	18|-|-	3.1|-|-	1|-|-	1|-|-	1|-|-	1|-|-	1|-|-	---	-	-	-	-	-	-	-	-	---	-	-	-	-	-	-	-	-	---	-	-	-	-	-	-	-	-	---	-	-	-	-	-	-	-	-	---	-	-	-
1159	comp111783_c0_seq1_1	37903	-|38|-	-|4.7|-	-|1|-	-|1|-	-|1|-	-|1|-	-|1|-	-	---	-	-	1	-	-	-	-	-	---	-	-	1	-	-	-	-	-	---	-	-	1	-	-	-	-	-	---	-	-	1	-	-	-	-	-	---	-	-
1160	comp127703_c0_seq2_1	110675	59|47|56	3.1|4.7|4.7	-|-|-	3|3|3	3|3|3	2|3|3	2|3|3	---	---	---	-	-	-	-	-	-	---	---	---	-	-	-	-	-	-	---	---	---	-	-	-	-	-	-	---	---	---	-	-	-	-	-	-	---	---	---	-
1161	comp105866_c0_seq1_1	25165	23|-|-	5.0|-|-	-|-|-	1|-|-	1|-|-	1|-|-	1|-|-	---	-	-	-	-	-	-	-	-	---	-	-	-	-	-	-	-	-	---	-	-	-	-	-	-	-	-	---	-	-	-	-	-	-	-	-	---	-	-	-
1162	comp136505_c0_seq2_1	212938	20|-|-	0.7|-|-	-|-|-	1|-|-	1|-|-	1|-|-	1|-|-	---	-	-	-	-	-	-	-	-	---	-	-	-	-	-	-	-	-	---	-	-	-	-	-	-	-	-	---	-	-	-	-	-	-	-	-	---	-	-	-
1163	comp64575_c0_seq1_1	16803	59|60|70	8.8|8.8|8.8	-|-|-	3|2|2	3|2|2	1|1|1	1|1|1	---	0.51	0.399	1	2	2	-	-	-	---	0.428	0.363	1	2	2	-	*	*	---	0.485	0.421	1	2	2	-	*	-	---	0.585	0.533	1	2	2	-	*	*	---	0.4	0.331	1
1164	comp74949_c0_seq1_1	108347	-|25|28	-|1.5|1.5	-|-|-	-|1|3	-|1|3	-|1|1	-|1|1	-	---	---	-	-	-	-	-	-	-	---	---	-	-	-	-	-	-	-	---	---	-	-	-	-	-	-	-	---	---	-	-	-	-	-	-	-	---	---	-
1165	comp129811_c0_seq5_1	174482	1590|1624|-	15.9|17.4|-	-|-|-	54|53|-	54|53|-	15|16|-	15|16|-	0.937	0.85	-	38	41	-	-	*	-	0.883	0.883	-	38	41	-	-	*	-	0.803	0.803	-	38	41	-	*	*	-	1.169	1.246	-	38	41	-	*	*	-	1.812	1.751	-	37
1166	comp124036_c0_seq1_1	125383	21|-|-	1.2|-|-	-|-|-	1|-|-	1|-|-	1|-|-	1|-|-	---	-	-	-	-	-	-	-	-	---	-	-	-	-	-	-	-	-	---	-	-	-	-	-	-	-	-	---	-	-	-	-	-	-	-	-	---	-	-	-
1167	comp116670_c1_seq1_1	63013	410|527|451	11.5|11.5|11.5	-|-|-	19|19|17	19|19|17	4|4|4	4|4|4	0.995	1.032	1.04	8	11	8	-	-	-	1.427	1.551	1.309	8	11	9	*	*	*	1.159	1.034	0.963	8	11	9	-	-	-	1.237	1.501	1.308	8	11	9	*	*	*	1.469	1.381	1.605	8
1168	comp133691_c0_seq1_1	272908	-|15|-	-|0.8|-	-|1|-	-|1|-	-|1|-	-|1|-	-|1|-	-	---	-	-	-	-	-	-	-	-	---	-	-	-	-	-	-	-	-	---	-	-	-	-	-	-	-	-	---	-	-	-	-	-	-	-	-	---	-	-
1169	comp141840_c0_seq12_1	214551	-|636|-	-|10.9|-	-|1|-	-|25|-	-|25|-	-|14|-	-|14|-	-	1.562	-	-	18	-	-	*	-	-	1.591	-	-	18	-	-	*	-	-	1.819	-	-	18	-	-	*	-	-	1.88	-	-	18	-	-	*	-	-	1.572	-	-
1170	comp130560_c0_seq2_1	167101	58|57|-	1.2|1.2|-	1|1|-	1|1|-	1|1|-	1|1|-	1|1|-	---	---	-	1	1	-	-	-	-	---	---	-	1	1	-	-	-	-	---	---	-	1	1	-	-	-	-	---	---	-	1	1	-	-	-	-	---	---	-	1
1171	comp138161_c1_seq1_1	233339	17|-|-	1.3|-|-	-|-|-	1|-|-	1|-|-	1|-|-	1|-|-	---	-	-	-	-	-	-	-	-	---	-	-	-	-	-	-	-	-	---	-	-	-	-	-	-	-	-	---	-	-	-	-	-	-	-	-	---	-	-	-
1172	comp141856_c1_seq6_1	274140	17|-|-	0.6|-|-	-|-|-	1|-|-	1|-|-	1|-|-	1|-|-	---	-	-	-	-	-	-	-	-	---	-	-	-	-	-	-	-	-	---	-	-	-	-	-	-	-	-	---	-	-	-	-	-	-	-	-	---	-	-	-
1173	comp141218_c1_seq5_1	29395	-|18|-	-|5.0|-	-|-|-	-|1|-	-|1|-	-|1|-	-|1|-	-	---	-	-	-	-	-	-	-	-	---	-	-	-	-	-	-	-	-	---	-	-	-	-	-	-	-	-	---	-	-	-	-	-	-	-	-	---	-	-
1174	comp96175_c0_seq1_1	21416	155|218|234	25.4|25.4|25.4	-|-|-	14|10|10	14|10|10	3|3|3	3|3|3	1.116	1.489	1.447	5	6	8	-	-	*	0.703	1.21	1.249	5	6	8	-	-	-	0.816	1.321	1.199	5	6	8	-	-	-	0.702	1.329	1.854	5	6	8	-	-	*	0.726	1.347	1.486	5
1175	comp106458_c1_seq1_1	46045	-|28|-	-|3.6|-	-|-|-	-|1|-	-|1|-	-|1|-	-|1|-	-	---	-	-	-	-	-	-	-	-	---	-	-	-	-	-	-	-	-	---	-	-	-	-	-	-	-	-	---	-	-	-	-	-	-	-	-	---	-	-
1176	comp138612_c0_seq3_1	124280	162|138|69	4.8|6.5|3.5	-|-|-	9|8|5	9|8|5	4|5|3	4|5|3	1.203	1.141	---	6	3	1	-	-	-	1.338	1.197	---	6	3	1	*	-	-	1.349	1.055	---	6	3	1	-	-	-	1.328	1.27	---	6	3	1	*	-	-	1.231	1.155	---	6
1177	comp140629_c1_seq6_1	14880	-|-|18	-|-|13.0	-|-|-	-|-|1	-|-|1	-|-|1	-|-|1	-	-	---	-	-	-	-	-	-	-	-	---	-	-	-	-	-	-	-	-	---	-	-	-	-	-	-	-	-	---	-	-	-	-	-	-	-	-	---	-
1178	comp144896_c1_seq3_1	40032	-|78|24	-|8.7|4.5	-|-|-	-|3|1	-|3|1	-|2|1	-|2|1	-	---	---	-	1	-	-	-	-	-	---	---	-	1	-	-	-	-	-	---	---	-	1	-	-	-	-	-	---	---	-	1	-	-	-	-	-	---	---	-
1179	comp95331_c0_seq1_1	60700	-|25|-	-|1.5|-	-|-|-	-|1|-	-|1|-	-|1|-	-|1|-	-	---	-	-	-	-	-	-	-	-	---	-	-	-	-	-	-	-	-	---	-	-	-	-	-	-	-	-	---	-	-	-	-	-	-	-	-	---	-	-
1180	comp138317_c0_seq1_1	156352	23|-|-	0.6|-|-	-|-|-	1|-|-	1|-|-	1|-|-	1|-|-	---	-	-	-	-	-	-	-	-	---	-	-	-	-	-	-	-	-	---	-	-	-	-	-	-	-	-	---	-	-	-	-	-	-	-	-	---	-	-	-
1181	comp96835_c0_seq1_1	78397	28|-|-	1.6|-|-	-|-|-	1|-|-	1|-|-	1|-|-	1|-|-	---	-	-	-	-	-	-	-	-	---	-	-	-	-	-	-	-	-	---	-	-	-	-	-	-	-	-	---	-	-	-	-	-	-	-	-	---	-	-	-
1182	comp106892_c0_seq1_1	8865	18|-|-	29.9|-|-	-|-|-	1|-|-	1|-|-	1|-|-	1|-|-	---	-	-	-	-	-	-	-	-	---	-	-	-	-	-	-	-	-	---	-	-	-	-	-	-	-	-	---	-	-	-	-	-	-	-	-	---	-	-	-
1183	comp136182_c0_seq2_1	126067	54|34|45	1.6|3.4|1.6	3|3|3	1|2|1	1|2|1	1|2|1	1|2|1	---	---	---	1	-	1	-	-	-	---	---	---	1	-	1	-	-	-	---	---	---	1	-	1	-	-	-	---	---	---	1	-	1	-	-	-	---	---	---	1
1184	comp143980_c0_seq16_1	289961	71|51|65	1.5|1.5|1.5	-|-|-	2|3|2	2|3|2	2|2|2	2|2|2	---	---	---	1	1	1	-	-	-	---	---	---	1	1	1	-	-	-	---	---	---	1	1	1	-	-	-	---	---	---	1	1	1	-	-	-	---	---	---	1
1185	comp146737_c0_seq8_1	207676	31|18|-	1.8|1.1|-	-|-|-	3|3|-	3|3|-	2|1|-	2|1|-	---	---	-	-	-	-	-	-	-	---	---	-	-	-	-	-	-	-	---	---	-	-	-	-	-	-	-	---	---	-	-	-	-	-	-	-	---	---	-	-
1186	comp144351_c0_seq1_1	36270	57|50|42	0.8|0.9|0.8	1|3|1	2|1|1	2|1|1	1|1|1	1|1|1	1.508	---	---	2	1	1	-	-	-	1.307	---	---	2	1	1	*	-	-	1.346	---	---	2	1	1	-	-	-	0.887	---	---	2	1	1	-	-	-	1.054	---	---	2
1187	comp142792_c0_seq3_1	221463	47|-|-	0.8|-|-	1|-|-	1|-|-	1|-|-	1|-|-	1|-|-	---	-	-	1	-	-	-	-	-	---	-	-	1	-	-	-	-	-	---	-	-	1	-	-	-	-	-	---	-	-	1	-	-	-	-	-	---	-	-	1
1188	comp130736_c0_seq1_1	224624	69|113|110	1.8|1.8|1.8	-|-|-	3|4|3	3|4|3	2|2|2	2|2|2	---	0.77	0.735	1	4	2	-	-	-	---	1.423	1.056	1	4	2	-	-	-	---	0.859	0.999	1	4	2	-	-	-	---	1.483	0.613	1	4	2	-	-	*	---	1.779	1.14	1
1189	comp130662_c0_seq1_1	147156	50|56|40	3.2|3.9|3.9	-|-|-	2|2|2	1|2|2	2|2|2	1|2|2	---	---	---	-	1	-	-	-	-	---	---	---	-	1	-	-	-	-	---	---	---	-	1	-	-	-	-	---	---	---	-	1	-	-	-	-	---	---	---	-
1190	comp113737_c0_seq2_1	138845	216|209|121	9.3|7.7|6.1	-|-|-	14|9|9	14|9|9	8|6|5	8|6|5	1.19	0.953	1.11	4	7	4	*	-	-	1.052	1.131	1.192	4	6	4	-	*	-	1.218	1.144	1.321	5	6	4	-	-	-	1.471	1.308	1.001	5	7	4	-	*	-	1.367	1.234	1.353	5
1191	comp107093_c0_seq2_1	34552	-|-|16	-|-|7.3	-|-|-	-|-|1	-|-|1	-|-|1	-|-|1	-	-	---	-	-	-	-	-	-	-	-	---	-	-	-	-	-	-	-	-	---	-	-	-	-	-	-	-	-	---	-	-	-	-	-	-	-	-	---	-
1192	comp57164_c0_seq1_1	54234	-|19|-	-|2.8|-	-|-|-	-|1|-	-|1|-	-|1|-	-|1|-	-	---	-	-	-	-	-	-	-	-	---	-	-	-	-	-	-	-	-	---	-	-	-	-	-	-	-	-	---	-	-	-	-	-	-	-	-	---	-	-
1193	comp145182_c1_seq14_1	139909	19|-|-	2.1|-|-	-|-|-	1|-|-	1|-|-	1|-|-	1|-|-	---	-	-	-	-	-	-	-	-	---	-	-	-	-	-	-	-	-	---	-	-	-	-	-	-	-	-	---	-	-	-	-	-	-	-	-	---	-	-	-
1194	comp136628_c1_seq9_1	18116	-|-|20	-|-|12.1	-|-|-	-|-|1	-|-|1	-|-|1	-|-|1	-	-	---	-	-	-	-	-	-	-	-	---	-	-	-	-	-	-	-	-	---	-	-	-	-	-	-	-	-	---	-	-	-	-	-	-	-	-	---	-
1195	comp120441_c0_seq1_1	101061	19|-|-	1.6|-|-	-|-|-	1|-|-	1|-|-	1|-|-	1|-|-	---	-	-	-	-	-	-	-	-	---	-	-	-	-	-	-	-	-	---	-	-	-	-	-	-	-	-	---	-	-	-	-	-	-	-	-	---	-	-	-
1196	comp122443_c0_seq1_1	142393	-|16|-	-|1.6|-	-|-|-	-|1|-	-|1|-	-|1|-	-|1|-	-	---	-	-	-	-	-	-	-	-	---	-	-	-	-	-	-	-	-	---	-	-	-	-	-	-	-	-	---	-	-	-	-	-	-	-	-	---	-	-
1197	comp136429_c0_seq1_1	22888	28|34|36	5.8|12.8|5.8	-|-|-	1|3|1	1|3|1	1|2|1	1|2|1	---	---	---	-	-	-	-	-	-	---	---	---	-	-	-	-	-	-	---	---	---	-	-	-	-	-	-	---	---	---	-	-	-	-	-	-	---	---	---	-
1198	comp135024_c0_seq1_1	147874	-|34|-	-|1.4|-	-|-|-	-|1|-	-|1|-	-|1|-	-|1|-	-	---	-	-	-	-	-	-	-	-	---	-	-	-	-	-	-	-	-	---	-	-	-	-	-	-	-	-	---	-	-	-	-	-	-	-	-	---	-	-
1199	comp128707_c0_seq4_1	35504	26|-|-	3.0|-|-	-|-|-	1|-|-	1|-|-	1|-|-	1|-|-	---	-	-	-	-	-	-	-	-	---	-	-	-	-	-	-	-	-	---	-	-	-	-	-	-	-	-	---	-	-	-	-	-	-	-	-	---	-	-	-
1200	comp137728_c3_seq2_1	102336	-|55|-	-|1.2|-	-|1|-	-|1|-	-|1|-	-|1|-	-|1|-	-	---	-	-	1	-	-	-	-	-	---	-	-	1	-	-	-	-	-	---	-	-	1	-	-	-	-	-	---	-	-	1	-	-	-	-	-	---	-	-
1201	comp114241_c0_seq1_1	54469	-|15|-	-|2.6|-	-|-|-	-|1|-	-|1|-	-|1|-	-|1|-	-	---	-	-	-	-	-	-	-	-	---	-	-	-	-	-	-	-	-	---	-	-	-	-	-	-	-	-	---	-	-	-	-	-	-	-	-	---	-	-
1202	comp140832_c0_seq1_1	114846	15|-|-	2.1|-|-	-|-|-	1|-|-	1|-|-	1|-|-	1|-|-	---	-	-	-	-	-	-	-	-	---	-	-	-	-	-	-	-	-	---	-	-	-	-	-	-	-	-	---	-	-	-	-	-	-	-	-	---	-	-	-
1203	comp137936_c0_seq1_1	131869	-|-|39	-|-|1.8	-|-|-	-|-|2	-|-|2	-|-|2	-|-|2	-	-	---	-	-	1	-	-	-	-	-	---	-	-	1	-	-	-	-	-	---	-	-	1	-	-	-	-	-	---	-	-	1	-	-	-	-	-	---	-
1204	comp146384_c0_seq2_1	140610	16|-|-	1.5|-|-	-|-|-	1|-|-	1|-|-	1|-|-	1|-|-	---	-	-	-	-	-	-	-	-	---	-	-	-	-	-	-	-	-	---	-	-	-	-	-	-	-	-	---	-	-	-	-	-	-	-	-	---	-	-	-
1205	comp122984_c0_seq3_1	153235	-|-|29	-|-|0.8	-|-|-	-|-|1	-|-|1	-|-|1	-|-|1	-	-	---	-	-	-	-	-	-	-	-	---	-	-	-	-	-	-	-	-	---	-	-	-	-	-	-	-	-	---	-	-	-	-	-	-	-	-	---	-
1206	comp145500_c0_seq10_1	131159	-|23|-	-|2.6|-	-|1|-	-|1|-	-|1|-	-|1|-	-|1|-	-	---	-	-	-	-	-	-	-	-	---	-	-	-	-	-	-	-	-	---	-	-	-	-	-	-	-	-	---	-	-	-	-	-	-	-	-	---	-	-
1207	comp128933_c0_seq1_1	212312	19|-|-	1.4|-|-	-|-|-	1|-|-	1|-|-	1|-|-	1|-|-	---	-	-	-	-	-	-	-	-	---	-	-	-	-	-	-	-	-	---	-	-	-	-	-	-	-	-	---	-	-	-	-	-	-	-	-	---	-	-	-
1208	comp80559_c1_seq1_1	24182	44|-|-	5.0|-|-	-|-|-	2|-|-	2|-|-	1|-|-	1|-|-	---	-	-	1	-	-	-	-	-	---	-	-	1	-	-	-	-	-	---	-	-	1	-	-	-	-	-	---	-	-	1	-	-	-	-	-	---	-	-	1
1209	comp139789_c0_seq2_1	173349	107|146|55	0.9|0.9|0.9	-|-|-	6|11|2	6|11|2	1|1|1	1|1|1	1.322	1.277	---	4	6	1	*	*	-	1.554	1.45	---	4	6	1	*	*	-	1.191	1.108	---	4	6	1	*	-	-	1.303	1.325	---	4	4	1	-	*	-	1.132	1.131	---	4
1210	comp67804_c0_seq1_1	11496	23|-|-	9.1|-|-	-|-|-	1|-|-	1|-|-	1|-|-	1|-|-	---	-	-	-	-	-	-	-	-	---	-	-	-	-	-	-	-	-	---	-	-	-	-	-	-	-	-	---	-	-	-	-	-	-	-	-	---	-	-	-
1211	comp63039_c0_seq1_1	39817	-|21|-	-|4.2|-	-|-|-	-|1|-	-|1|-	-|1|-	-|1|-	-	---	-	-	-	-	-	-	-	-	---	-	-	-	-	-	-	-	-	---	-	-	-	-	-	-	-	-	---	-	-	-	-	-	-	-	-	---	-	-
1212	comp72425_c0_seq1_1	21271	-|17|-	-|12.1|-	-|-|-	-|1|-	-|1|-	-|1|-	-|1|-	-	---	-	-	-	-	-	-	-	-	---	-	-	-	-	-	-	-	-	---	-	-	-	-	-	-	-	-	---	-	-	-	-	-	-	-	-	---	-	-
1213	comp144314_c0_seq3_1	506324	19|-|-	0.8|-|-	-|-|-	1|-|-	1|-|-	1|-|-	1|-|-	---	-	-	-	-	-	-	-	-	---	-	-	-	-	-	-	-	-	---	-	-	-	-	-	-	-	-	---	-	-	-	-	-	-	-	-	---	-	-	-
1214	comp107557_c0_seq1_1	196762	-|-|30	-|-|2.0	-|-|1	-|-|1	-|-|1	-|-|1	-|-|1	-	-	---	-	-	-	-	-	-	-	-	---	-	-	-	-	-	-	-	-	---	-	-	-	-	-	-	-	-	---	-	-	-	-	-	-	-	-	---	-
1215	comp143802_c0_seq5_1	103742	-|25|-	-|1.2|-	-|-|-	-|1|-	-|1|-	-|1|-	-|1|-	-	---	-	-	-	-	-	-	-	-	---	-	-	-	-	-	-	-	-	---	-	-	-	-	-	-	-	-	---	-	-	-	-	-	-	-	-	---	-	-
1216	comp127762_c0_seq2_1	152737	249|218|130	3.7|3.7|3.7	-|-|-	8|9|6	8|9|6	3|3|3	3|3|3	1.146	1.05	1.151	7	4	5	-	-	-	1.438	1.16	1.468	7	4	5	*	-	-	1.437	0.842	1.401	7	4	5	*	-	-	1.601	1.127	1.593	7	3	5	*	-	-	1.448	1.428	1.745	7
1217	comp124910_c0_seq1_1	109733	102|136|60	2.6|2.6|1.5	-|-|-	3|4|1	3|4|1	2|2|1	2|2|1	1.011	1.997	---	2	3	1	-	-	-	0.902	2.202	---	2	3	1	-	-	-	0.996	1.84	---	2	3	1	-	-	-	0.803	3.325	---	2	3	1	-	-	-	0.979	2.411	---	2
1218	comp53430_c0_seq1_1	9545	-|-|32	-|-|13.3	-|-|-	-|-|1	-|-|1	-|-|1	-|-|1	-	-	---	-	-	-	-	-	-	-	-	---	-	-	-	-	-	-	-	-	---	-	-	-	-	-	-	-	-	---	-	-	-	-	-	-	-	-	---	-
1219	comp78954_c0_seq1_1	66410	78|106|139	14.3|10.9|11.8	-|-|-	10|12|13	10|12|13	6|5|5	6|5|5	1.008	0.986	0.967	2	3	7	-	-	-	1.213	1.119	1.272	2	3	7	-	-	*	1.155	1.066	1.203	2	3	7	-	-	*	1.134	1.099	1.302	2	3	7	-	-	*	1.319	1.228	1.197	2
1220	comp124943_c0_seq1_1	34444	-|19|-	-|3.5|-	-|-|-	-|1|-	-|1|-	-|1|-	-|1|-	-	---	-	-	-	-	-	-	-	-	---	-	-	-	-	-	-	-	-	---	-	-	-	-	-	-	-	-	---	-	-	-	-	-	-	-	-	---	-	-
1221	comp89584_c0_seq1_1	49339	32|-|-	2.7|-|-	-|-|-	1|-|-	1|-|-	1|-|-	1|-|-	---	-	-	-	-	-	-	-	-	---	-	-	-	-	-	-	-	-	---	-	-	-	-	-	-	-	-	---	-	-	-	-	-	-	-	-	---	-	-	-
1222	comp127299_c2_seq6_1	125166	92|99|-	3.2|4.3|-	-|-|-	3|3|-	3|3|-	2|3|-	2|3|-	0.983	0.846	-	2	2	-	-	-	-	0.923	0.95	-	2	2	-	-	-	-	0.855	0.883	-	2	2	-	-	-	-	0.73	0.898	-	2	2	-	-	-	-	0.949	0.941	-	2
1223	comp85346_c1_seq1_1	20108	25|-|-	7.4|-|-	-|-|-	1|-|-	1|-|-	1|-|-	1|-|-	---	-	-	-	-	-	-	-	-	---	-	-	-	-	-	-	-	-	---	-	-	-	-	-	-	-	-	---	-	-	-	-	-	-	-	-	---	-	-	-
1224	comp23602_c0_seq1_1	14513	-|29|-	-|12.4|-	-|-|-	-|1|-	-|1|-	-|1|-	-|1|-	-	---	-	-	-	-	-	-	-	-	---	-	-	-	-	-	-	-	-	---	-	-	-	-	-	-	-	-	---	-	-	-	-	-	-	-	-	---	-	-
1225	comp146662_c1_seq1_1	28211	-|-|37	-|-|5.8	-|-|-	-|-|1	-|-|1	-|-|1	-|-|1	-	-	---	-	-	-	-	-	-	-	-	---	-	-	-	-	-	-	-	-	---	-	-	-	-	-	-	-	-	---	-	-	-	-	-	-	-	-	---	-
1226	comp146481_c0_seq10_1	120644	26|25|-	0.9|0.9|-	2|2|-	1|1|-	1|1|-	1|1|-	1|1|-	---	---	-	-	-	-	-	-	-	---	---	-	-	-	-	-	-	-	---	---	-	-	-	-	-	-	-	---	---	-	-	-	-	-	-	-	---	---	-	-
1227	comp123667_c0_seq1_1	1583838	14|-|-	1.6|-|-	-|-|-	1|-|-	1|-|-	1|-|-	1|-|-	---	-	-	-	-	-	-	-	-	---	-	-	-	-	-	-	-	-	---	-	-	-	-	-	-	-	-	---	-	-	-	-	-	-	-	-	---	-	-	-
1228	comp128516_c0_seq2_1	143224	184|99|105	5.2|3.2|3.4	-|-|-	10|5|7	10|5|7	5|3|3	5|3|3	0.892	0.57	0.989	4	2	2	-	-	-	0.954	0.741	1.143	4	2	2	-	-	-	0.826	0.874	0.983	4	2	2	-	-	-	1.034	0.708	0.963	4	2	2	-	-	-	1.406	0.92	1.314	4
1229	comp123587_c0_seq1_1	27424	-|-|30	-|-|5.2	-|-|-	-|-|1	-|-|1	-|-|1	-|-|1	-	-	---	-	-	-	-	-	-	-	-	---	-	-	-	-	-	-	-	-	---	-	-	-	-	-	-	-	-	---	-	-	-	-	-	-	-	-	---	-
1230	comp116421_c0_seq1_1	36041	-|27|-	-|4.4|-	-|-|-	-|1|-	-|1|-	-|1|-	-|1|-	-	---	-	-	-	-	-	-	-	-	---	-	-	-	-	-	-	-	-	---	-	-	-	-	-	-	-	-	---	-	-	-	-	-	-	-	-	---	-	-
1231	comp121590_c0_seq1_1	81682	-|16|-	-|2.2|-	-|-|-	-|1|-	-|1|-	-|1|-	-|1|-	-	---	-	-	-	-	-	-	-	-	---	-	-	-	-	-	-	-	-	---	-	-	-	-	-	-	-	-	---	-	-	-	-	-	-	-	-	---	-	-
1232	comp108580_c0_seq2_1	93982	41|-|-	2.1|-|-	-|-|-	1|-|-	1|-|-	1|-|-	1|-|-	---	-	-	1	-	-	-	-	-	---	-	-	1	-	-	-	-	-	---	-	-	1	-	-	-	-	-	---	-	-	1	-	-	-	-	-	---	-	-	1
1233	comp146664_c0_seq1_1	223758	739|624|462	2.9|2.1|2.9	-|-|-	46|40|27	46|40|27	4|3|4	4|3|4	1.099	1.1	1.023	24	18	13	-	-	-	1.562	1.547	1.599	24	18	13	*	-	*	1.395	1.255	1.203	24	18	14	*	*	*	1.925	1.965	1.937	24	18	14	*	*	-	2.186	1.962	2.156	24
1234	comp117338_c0_seq1_1	289481	20|-|-	0.7|-|-	-|-|-	1|-|-	1|-|-	1|-|-	1|-|-	---	-	-	-	-	-	-	-	-	---	-	-	-	-	-	-	-	-	---	-	-	-	-	-	-	-	-	---	-	-	-	-	-	-	-	-	---	-	-	-
1235	comp131327_c0_seq1_1	91498	805|755|818	15.0|17.7|16.1	-|-|-	28|28|28	28|28|28	8|9|8	8|9|8	0.663	0.698	0.746	18	16	20	*	*	*	1.069	1.2	1.251	18	16	20	-	*	*	0.938	1.127	1.109	18	16	20	-	-	-	1.685	1.826	1.667	18	16	20	-	*	*	1.833	1.662	1.753	17
1236	comp127079_c0_seq4_1	90670	65|77|106	2.1|8.3|3.2	-|-|-	3|7|5	3|7|5	1|5|2	1|5|2	---	---	1.05	1	-	3	-	-	-	---	---	1.415	1	-	3	-	-	-	---	---	0.889	1	-	3	-	-	-	---	---	1.342	1	-	3	-	-	-	---	---	1.248	1
1237	comp138246_c0_seq5_1	153163	17|-|-	0.9|-|-	-|-|-	1|-|-	1|-|-	1|-|-	1|-|-	---	-	-	-	-	-	-	-	-	---	-	-	-	-	-	-	-	-	---	-	-	-	-	-	-	-	-	---	-	-	-	-	-	-	-	-	---	-	-	-
1238	comp114537_c0_seq1_1	32661	-|-|18	-|-|4.6	-|-|-	-|-|1	-|-|1	-|-|1	-|-|1	-	-	---	-	-	-	-	-	-	-	-	---	-	-	-	-	-	-	-	-	---	-	-	-	-	-	-	-	-	---	-	-	-	-	-	-	-	-	---	-
1239	comp143046_c0_seq1_1	172909	29|35|29	0.8|1.5|0.8	-|-|-	1|2|1	1|2|1	1|2|1	1|2|1	---	---	---	-	-	-	-	-	-	---	---	---	-	-	-	-	-	-	---	---	---	-	-	-	-	-	-	---	---	---	-	-	-	-	-	-	---	---	---	-
1240	comp129047_c0_seq1_1	138610	-|39|-	-|0.7|-	-|-|-	-|1|-	-|1|-	-|1|-	-|1|-	-	---	-	-	1	-	-	-	-	-	---	-	-	1	-	-	-	-	-	---	-	-	1	-	-	-	-	-	---	-	-	1	-	-	-	-	-	---	-	-
1241	comp122236_c0_seq1_1	340359	31|94|80	0.9|3.1|3.1	-|-|-	1|3|2	1|3|2	1|2|2	1|2|2	---	1.722	1.264	-	2	2	-	-	-	---	1.636	1.13	-	2	2	-	-	-	---	1.537	1.381	-	2	2	-	*	-	---	1.655	1.444	-	2	2	-	-	-	---	1.738	1.427	-
1242	comp127977_c0_seq1_1	816	49|52|39	4.8|3.6|2.5	-|-|-	3|2|2	3|2|2	3|2|2	3|2|2	---	---	---	-	1	-	-	-	-	---	---	---	-	1	-	-	-	-	---	---	---	-	1	-	-	-	-	---	---	---	-	1	-	-	-	-	---	---	---	-
1243	comp146542_c1_seq1_1	180200	452|314|326	6.1|6.0|6.1	1|1|1	15|10|10	15|10|10	6|5|6	6|5|6	0.886	1.183	1.221	8	6	7	-	-	-	1.061	1.155	1.375	8	6	7	-	-	-	1.034	1.087	1.12	7	6	7	-	-	-	1.551	1.806	1.61	8	6	6	*	*	*	1.286	1.774	1.616	8
1244	comp133812_c0_seq1_1	153449	185|212|-	1.4|1.4|-	-|-|-	3|4|-	3|4|-	1|1|-	1|1|-	0.99	1.104	-	3	4	-	-	-	-	1.236	1.367	-	3	4	-	*	*	-	1.503	1.424	-	3	4	-	*	*	-	1.135	1.266	-	3	4	-	*	-	-	1.258	1.561	-	3
1245	comp118728_c0_seq1_1	84549	3001|2941|2711	26.0|26.2|27.3	-|-|-	128|121|117	128|121|117	15|15|16	15|15|16	1.677	1.649	1.652	78	81	75	*	-	-	1.765	1.82	1.814	77	81	76	*	-	-	1.15	1.15	1.076	78	80	76	*	-	-	1.305	1.269	1.383	78	81	76	*	-	-	1.169	1.171	1.21	78
1246	comp142010_c0_seq2_1	109996	111|252|207	3.6|5.3|2.9	-|-|-	6|10|5	6|10|5	3|4|2	3|4|2	0.869	1.036	0.941	3	5	5	-	-	-	1.353	1.479	1.83	3	5	5	*	-	-	1.467	1.453	1.625	3	5	5	-	*	*	1.519	1.614	1.723	3	5	5	-	*	*	1.6	1.864	1.795	3
1247	comp145931_c0_seq1_1	226590	359|320|220	3.3|3.3|1.9	-|-|-	22|16|12	5|5|1	5|5|3	3|3|1	0.577	0.693	---	3	3	1	-	-	-	0.886	0.789	---	3	3	1	-	-	-	0.596	0.864	---	3	3	1	-	-	-	0.797	0.743	---	3	3	1	-	-	-	0.594	0.964	---	3
1248	comp144734_c0_seq1_1	105278	-|-|43	-|-|1.4	-|-|-	-|-|1	-|-|1	-|-|1	-|-|1	-	-	---	-	-	1	-	-	-	-	-	---	-	-	1	-	-	-	-	-	---	-	-	1	-	-	-	-	-	---	-	-	1	-	-	-	-	-	---	-
1249	comp139443_c0_seq6_1	87718	-|27|-	-|4.2|-	-|-|-	-|2|-	-|2|-	-|2|-	-|2|-	-	---	-	-	-	-	-	-	-	-	---	-	-	-	-	-	-	-	-	---	-	-	-	-	-	-	-	-	---	-	-	-	-	-	-	-	-	---	-	-
1250	comp89794_c0_seq1_1	46307	-|25|-	-|2.9|-	-|-|-	-|1|-	-|1|-	-|1|-	-|1|-	-	---	-	-	-	-	-	-	-	-	---	-	-	-	-	-	-	-	-	---	-	-	-	-	-	-	-	-	---	-	-	-	-	-	-	-	-	---	-	-
1251	comp139755_c0_seq5_1	26741	-|-|18	-|-|8.7	-|-|-	-|-|1	-|-|1	-|-|1	-|-|1	-	-	---	-	-	-	-	-	-	-	-	---	-	-	-	-	-	-	-	-	---	-	-	-	-	-	-	-	-	---	-	-	-	-	-	-	-	-	---	-
1252	comp142333_c2_seq4_1	68472	125|107|132	6.1|6.1|6.1	-|-|-	5|4|5	5|4|5	3|3|3	3|3|3	0.775	0.907	0.729	3	2	2	-	-	-	0.754	1.141	0.942	3	2	2	-	-	-	0.872	0.735	0.843	3	2	2	-	-	*	0.936	0.836	0.892	3	2	2	-	-	-	1.092	0.68	0.789	3
1253	comp113606_c0_seq1_1	194059	-|18|-	-|1.1|-	-|-|-	-|1|-	-|1|-	-|1|-	-|1|-	-	---	-	-	-	-	-	-	-	-	---	-	-	-	-	-	-	-	-	---	-	-	-	-	-	-	-	-	---	-	-	-	-	-	-	-	-	---	-	-
1254	comp146381_c0_seq2_1	67555	726|885|630	15.1|16.8|16.8	-|-|-	33|37|33	33|37|33	5|6|6	5|6|6	0.903	0.888	0.824	17	25	17	*	-	-	0.704	0.684	0.703	18	25	17	*	*	*	0.808	0.747	0.758	18	25	17	*	-	*	0.545	0.533	0.504	18	25	17	*	-	*	0.585	0.612	0.59	18
1255	comp133418_c1_seq1_1	170812	-|-|22	-|-|1.0	-|-|-	-|-|1	-|-|1	-|-|1	-|-|1	-	-	---	-	-	-	-	-	-	-	-	---	-	-	-	-	-	-	-	-	---	-	-	-	-	-	-	-	-	---	-	-	-	-	-	-	-	-	---	-
1256	comp139732_c0_seq14_1	241082	59|41|36	0.7|0.7|0.7	-|-|-	1|1|1	1|1|1	1|1|1	1|1|1	---	---	---	1	1	-	-	-	-	---	---	---	1	1	-	-	-	-	---	---	---	1	1	-	-	-	-	---	---	---	1	1	-	-	-	-	---	---	---	1
1257	comp141841_c0_seq2_1	201080	37|29|34	0.7|0.7|0.7	-|-|-	2|1|1	2|1|1	1|1|1	1|1|1	---	---	---	-	-	-	-	-	-	---	---	---	-	-	-	-	-	-	---	---	---	-	-	-	-	-	-	---	---	---	-	-	-	-	-	-	---	---	---	-
1258	comp137231_c0_seq1_1	453786	157|139|161	2.5|1.5|2.5	-|-|-	10|9|8	10|9|8	4|3|4	4|3|4	0.832	0.981	0.834	3	4	3	-	-	-	0.994	0.998	1.066	3	3	3	-	-	-	1.126	1.256	1.122	3	4	3	-	-	-	1.037	0.786	0.94	3	4	3	-	-	-	1.153	1.012	0.944	3
1259	comp43955_c0_seq1_1	17901	20|-|-	9.6|-|-	-|-|-	1|-|-	1|-|-	1|-|-	1|-|-	---	-	-	-	-	-	-	-	-	---	-	-	-	-	-	-	-	-	---	-	-	-	-	-	-	-	-	---	-	-	-	-	-	-	-	-	---	-	-	-
1260	comp118222_c0_seq4_1	58233	30|-|-	3.1|-|-	-|-|-	2|-|-	2|-|-	1|-|-	1|-|-	---	-	-	-	-	-	-	-	-	---	-	-	-	-	-	-	-	-	---	-	-	-	-	-	-	-	-	---	-	-	-	-	-	-	-	-	---	-	-	-
1261	comp79645_c0_seq1_1	11133	30|-|-	21.4|-|-	-|-|-	2|-|-	2|-|-	1|-|-	1|-|-	---	-	-	-	-	-	-	-	-	---	-	-	-	-	-	-	-	-	---	-	-	-	-	-	-	-	-	---	-	-	-	-	-	-	-	-	---	-	-	-
1262	comp144899_c0_seq4_1	12535	492|1015|985	31.4|31.4|31.4	-|-|-	12|27|27	8|23|23	2|2|2	1|1|1	0.44	0.352	0.329	7	21	23	-	*	*	0.402	0.577	0.506	8	22	22	*	*	*	0.337	0.55	0.529	8	21	22	*	*	*	0.586	0.611	0.668	8	22	22	*	-	*	0.62	0.673	0.644	8
1263	comp69615_c0_seq1_1	23268	-|24|-	-|5.1|-	-|-|-	-|1|-	-|1|-	-|1|-	-|1|-	-	---	-	-	-	-	-	-	-	-	---	-	-	-	-	-	-	-	-	---	-	-	-	-	-	-	-	-	---	-	-	-	-	-	-	-	-	---	-	-
1264	comp140342_c2_seq1_1	285089	25|-|-	0.9|-|-	-|-|-	1|-|-	1|-|-	1|-|-	1|-|-	---	-	-	-	-	-	-	-	-	---	-	-	-	-	-	-	-	-	---	-	-	-	-	-	-	-	-	---	-	-	-	-	-	-	-	-	---	-	-	-
1265	comp60691_c0_seq1_1	18552	-|-|29	-|-|8.2	-|-|-	-|-|1	-|-|1	-|-|1	-|-|1	-	-	---	-	-	-	-	-	-	-	-	---	-	-	-	-	-	-	-	-	---	-	-	-	-	-	-	-	-	---	-	-	-	-	-	-	-	-	---	-
1266	comp145363_c1_seq4_1	94294	15|-|-	1.0|-|-	-|-|-	1|-|-	1|-|-	1|-|-	1|-|-	---	-	-	-	-	-	-	-	-	---	-	-	-	-	-	-	-	-	---	-	-	-	-	-	-	-	-	---	-	-	-	-	-	-	-	-	---	-	-	-
1267	comp139558_c0_seq3_1	191358	-|18|-	-|0.6|-	-|-|-	-|1|-	-|1|-	-|1|-	-|1|-	-	---	-	-	-	-	-	-	-	-	---	-	-	-	-	-	-	-	-	---	-	-	-	-	-	-	-	-	---	-	-	-	-	-	-	-	-	---	-	-
1268	comp144953_c1_seq5_1	221019	-|-|23	-|-|1.2	-|-|-	-|-|1	-|-|1	-|-|1	-|-|1	-	-	---	-	-	-	-	-	-	-	-	---	-	-	-	-	-	-	-	-	---	-	-	-	-	-	-	-	-	---	-	-	-	-	-	-	-	-	---	-
1269	comp125461_c0_seq2_1	113760	-|22|21	-|0.6|0.6	-|-|-	-|2|1	-|2|1	-|1|1	-|1|1	-	---	---	-	-	-	-	-	-	-	---	---	-	-	-	-	-	-	-	---	---	-	-	-	-	-	-	-	---	---	-	-	-	-	-	-	-	---	---	-
1270	comp134019_c0_seq1_1	59831	30|-|-	3.4|-|-	-|-|-	2|-|-	2|-|-	1|-|-	1|-|-	---	-	-	-	-	-	-	-	-	---	-	-	-	-	-	-	-	-	---	-	-	-	-	-	-	-	-	---	-	-	-	-	-	-	-	-	---	-	-	-
1271	comp125299_c0_seq1_1	84574	673|594|584	20.1|18.2|18.4	-|-|-	25|27|20	25|27|20	9|8|8	9|8|8	0.954	1.038	1.078	16	12	14	-	-	-	0.827	0.814	0.765	16	13	14	*	-	*	0.729	0.761	0.604	16	13	14	*	*	*	0.778	0.755	0.825	16	13	14	*	*	*	0.899	0.88	0.904	16
1272	comp95996_c0_seq1_1	82157	14|-|-	1.7|-|-	-|-|-	1|-|-	1|-|-	1|-|-	1|-|-	---	-	-	-	-	-	-	-	-	---	-	-	-	-	-	-	-	-	---	-	-	-	-	-	-	-	-	---	-	-	-	-	-	-	-	-	---	-	-	-
1273	comp105329_c0_seq1_1	43311	20|-|-	5.4|-|-	-|-|-	1|-|-	1|-|-	1|-|-	1|-|-	---	-	-	-	-	-	-	-	-	---	-	-	-	-	-	-	-	-	---	-	-	-	-	-	-	-	-	---	-	-	-	-	-	-	-	-	---	-	-	-
1274	comp145390_c1_seq2_1	84333	-|23|-	-|2.6|-	-|-|-	-|1|-	-|1|-	-|1|-	-|1|-	-	---	-	-	-	-	-	-	-	-	---	-	-	-	-	-	-	-	-	---	-	-	-	-	-	-	-	-	---	-	-	-	-	-	-	-	-	---	-	-
1275	comp116932_c0_seq1_1	111956	286|422|348	5.1|5.1|6.6	-|-|-	22|27|25	22|27|25	5|5|6	5|5|6	1.401	1.029	1.125	7	12	11	*	-	-	0.748	0.638	0.682	7	11	10	-	-	*	1.235	0.884	1.04	7	12	11	-	-	-	0.79	0.724	0.64	7	12	11	-	-	*	0.458	0.517	0.57	6
1276	comp132317_c0_seq1_1	111869	448|600|518	9.9|9.8|8.7	-|-|-	14|20|16	14|20|16	6|6|5	6|6|5	1.031	1.091	1.091	12	17	13	-	-	-	1.094	1.412	1.169	12	16	13	-	*	*	1.319	1.15	1.143	11	16	13	-	-	-	1.075	1.079	1.167	12	17	13	-	-	-	1.186	1.154	1.223	12
1277	comp143378_c0_seq1_1	130968	25|-|-	1.1|-|-	-|-|-	1|-|-	1|-|-	1|-|-	1|-|-	---	-	-	-	-	-	-	-	-	---	-	-	-	-	-	-	-	-	---	-	-	-	-	-	-	-	-	---	-	-	-	-	-	-	-	-	---	-	-	-
1278	comp98454_c0_seq1_1	61065	197|130|108	5.4|5.4|5.4	1|1|1	11|8|7	11|8|7	2|2|2	2|2|2	1.139	0.925	1.168	6	3	2	*	-	-	1.19	1.081	1.46	6	3	2	-	-	-	1.208	1.265	1.367	6	3	2	-	-	-	1.28	1.245	1.366	6	3	2	*	-	-	1.471	1.509	1.886	6
1279	comp98792_c0_seq1_1	78121	18|41|-	2.7|5.1|-	1|1|-	1|2|-	1|2|-	1|2|-	1|2|-	---	---	-	-	1	-	-	-	-	---	---	-	-	1	-	-	-	-	---	---	-	-	1	-	-	-	-	---	---	-	-	1	-	-	-	-	---	---	-	-
1280	comp145511_c0_seq1_1	1100873	69|103|66	1.5|0.5|1.2	-|-|-	4|2|3	4|2|3	4|1|3	4|1|3	1.407	0.789	---	2	2	1	-	-	-	1.343	1.06	---	2	2	1	-	-	-	1.672	0.919	---	2	2	1	-	-	-	1.683	1.012	---	2	2	1	-	-	-	1.38	1.117	---	2
1281	comp114559_c0_seq1_1	82292	29|-|-	1.8|-|-	-|-|-	1|-|-	1|-|-	1|-|-	1|-|-	---	-	-	-	-	-	-	-	-	---	-	-	-	-	-	-	-	-	---	-	-	-	-	-	-	-	-	---	-	-	-	-	-	-	-	-	---	-	-	-
1282	comp144184_c0_seq10_1	228576	24|-|-	1.0|-|-	4|-|-	2|-|-	2|-|-	1|-|-	1|-|-	---	-	-	-	-	-	-	-	-	---	-	-	-	-	-	-	-	-	---	-	-	-	-	-	-	-	-	---	-	-	-	-	-	-	-	-	---	-	-	-
1283	comp140390_c0_seq6_1	27478	-|-|15	-|-|4.2	-|-|-	-|-|1	-|-|1	-|-|1	-|-|1	-	-	---	-	-	-	-	-	-	-	-	---	-	-	-	-	-	-	-	-	---	-	-	-	-	-	-	-	-	---	-	-	-	-	-	-	-	-	---	-
1284	comp98579_c0_seq1_1	25948	74|93|65	11.7|5.1|5.1	-|-|-	4|4|3	4|4|3	2|1|1	2|1|1	1.153	1.191	---	2	3	1	*	-	-	1.041	1.062	---	2	3	1	-	-	-	1.087	1.067	---	2	3	1	-	-	-	1.042	0.992	---	2	3	1	-	-	-	0.975	1.011	---	2
1285	comp146445_c0_seq3_1	12527	33|-|-	13.0|-|-	-|-|-	2|-|-	2|-|-	1|-|-	1|-|-	---	-	-	-	-	-	-	-	-	---	-	-	-	-	-	-	-	-	---	-	-	-	-	-	-	-	-	---	-	-	-	-	-	-	-	-	---	-	-	-
1286	comp146913_c0_seq12_1	58707	-|39|-	-|2.1|-	-|-|-	-|1|-	-|1|-	-|1|-	-|1|-	-	---	-	-	-	-	-	-	-	-	---	-	-	-	-	-	-	-	-	---	-	-	-	-	-	-	-	-	---	-	-	-	-	-	-	-	-	---	-	-
1287	comp74144_c0_seq1_1	13800	38|40|22	9.7|9.7|9.7	-|-|-	1|2|1	1|2|1	1|1|1	1|1|1	---	---	---	-	-	-	-	-	-	---	---	---	-	-	-	-	-	-	---	---	---	-	-	-	-	-	-	---	---	---	-	-	-	-	-	-	---	---	---	-
1288	comp144493_c0_seq2_1	64158	-|-|21	-|-|3.4	-|-|-	-|-|1	-|-|1	-|-|1	-|-|1	-	-	---	-	-	-	-	-	-	-	-	---	-	-	-	-	-	-	-	-	---	-	-	-	-	-	-	-	-	---	-	-	-	-	-	-	-	-	---	-
1289	comp115175_c0_seq2_1	30585	18|-|25	4.7|-|4.7	-|-|-	1|-|1	1|-|1	1|-|1	1|-|1	---	-	---	-	-	-	-	-	-	---	-	---	-	-	-	-	-	-	---	-	---	-	-	-	-	-	-	---	-	---	-	-	-	-	-	-	---	-	---	-
1290	comp133715_c0_seq2_1	231592	-|31|43	-|0.6|0.6	-|-|-	-|1|1	-|1|1	-|1|1	-|1|1	-	---	---	-	-	1	-	-	-	-	---	---	-	-	1	-	-	-	-	---	---	-	-	1	-	-	-	-	---	---	-	-	1	-	-	-	-	---	---	-
1291	comp144382_c0_seq23_1	28996	40|40|39	5.5|5.5|5.5	-|-|-	1|2|1	1|2|1	1|1|1	1|1|1	---	---	---	1	1	1	-	-	-	---	---	---	1	1	1	-	-	-	---	---	---	1	1	1	-	-	-	---	---	---	1	1	1	-	-	-	---	---	---	1
1292	comp40327_c0_seq1_1	8841	-|21|-	-|18.8|-	-|-|-	-|1|-	-|1|-	-|1|-	-|1|-	-	---	-	-	-	-	-	-	-	-	---	-	-	-	-	-	-	-	-	---	-	-	-	-	-	-	-	-	---	-	-	-	-	-	-	-	-	---	-	-
1293	comp120946_c0_seq1_1	136739	21|-|-	1.6|-|-	-|-|-	1|-|-	1|-|-	1|-|-	1|-|-	---	-	-	-	-	-	-	-	-	---	-	-	-	-	-	-	-	-	---	-	-	-	-	-	-	-	-	---	-	-	-	-	-	-	-	-	---	-	-	-
1294	comp70889_c0_seq1_1	18203	30|74|-	8.0|8.0|-	-|-|-	1|2|-	1|2|-	1|1|-	1|1|-	---	1.759	-	-	2	-	-	-	-	---	1.276	-	-	2	-	-	-	-	---	1.959	-	-	2	-	-	*	-	---	1.251	-	-	2	-	-	-	-	---	1.227	-	-
1295	comp96522_c0_seq1_1	39292	17|-|-	5.0|-|-	-|-|-	1|-|-	1|-|-	1|-|-	1|-|-	---	-	-	-	-	-	-	-	-	---	-	-	-	-	-	-	-	-	---	-	-	-	-	-	-	-	-	---	-	-	-	-	-	-	-	-	---	-	-	-
1296	comp144041_c2_seq2_1	152980	218|188|153	4.5|5.1|4.5	-|-|-	6|7|6	6|7|6	4|4|4	4|4|4	0.878	1	0.985	5	4	4	-	-	-	1.138	1.02	1.316	6	4	3	-	-	*	1.1	1.292	1.369	5	4	4	-	-	-	1.309	1.2	1.232	4	4	4	*	-	-	1.391	1.351	1.661	5
1297	comp135621_c0_seq2_1	262197	99|91|66	0.5|0.9|0.5	-|-|-	5|5|3	5|5|3	1|2|1	1|2|1	0.803	1.042	1.083	4	2	3	-	-	-	0.998	0.999	1.08	4	2	3	-	-	-	1.034	1.155	1.251	4	2	3	-	-	-	1.311	1.309	1.271	3	2	3	-	-	*	1.064	1.204	1.354	4
1298	comp146900_c0_seq2_1	522454	14|-|-	0.4|-|-	-|-|-	1|-|-	1|-|-	1|-|-	1|-|-	---	-	-	-	-	-	-	-	-	---	-	-	-	-	-	-	-	-	---	-	-	-	-	-	-	-	-	---	-	-	-	-	-	-	-	-	---	-	-	-
1299	comp144338_c0_seq10_1	278214	-|-|21	-|-|0.6	-|-|7	-|-|1	-|-|1	-|-|1	-|-|1	-	-	---	-	-	-	-	-	-	-	-	---	-	-	-	-	-	-	-	-	---	-	-	-	-	-	-	-	-	---	-	-	-	-	-	-	-	-	---	-
1300	comp117506_c0_seq1_1	126843	35|37|29	1.0|1.0|1.0	-|-|-	1|2|1	1|2|1	1|1|1	1|1|1	---	---	---	-	-	-	-	-	-	---	---	---	-	-	-	-	-	-	---	---	---	-	-	-	-	-	-	---	---	---	-	-	-	-	-	-	---	---	---	-
1301	comp145695_c2_seq3_1	9115	50|33|35	13.2|13.2|13.2	-|-|-	4|2|1	4|2|1	1|1|1	1|1|1	---	---	---	-	-	-	-	-	-	---	---	---	-	-	-	-	-	-	---	---	---	-	-	-	-	-	-	---	---	---	-	-	-	-	-	-	---	---	---	-
1302	comp119251_c0_seq1_1	107322	102|93|83	4.2|4.1|5.8	-|-|-	3|2|3	3|2|3	3|2|3	3|2|3	4.936	1.582	---	3	2	1	-	-	-	7.948	2.626	---	3	2	1	-	-	-	3.427	1.715	---	3	2	1	-	-	-	1.7	0.813	---	3	2	1	-	-	-	1.004	0.801	---	3
1303	comp136905_c0_seq1_1	992224	-|-|16	-|-|0.6	-|-|-	-|-|1	-|-|1	-|-|1	-|-|1	-	-	---	-	-	-	-	-	-	-	-	---	-	-	-	-	-	-	-	-	---	-	-	-	-	-	-	-	-	---	-	-	-	-	-	-	-	-	---	-
1304	comp117631_c1_seq1_1	63512	25|-|-	5.1|-|-	-|-|-	1|-|-	1|-|-	1|-|-	1|-|-	---	-	-	-	-	-	-	-	-	---	-	-	-	-	-	-	-	-	---	-	-	-	-	-	-	-	-	---	-	-	-	-	-	-	-	-	---	-	-	-
1305	comp133217_c0_seq1_1	156874	52|-|-	0.9|-|-	-|-|-	1|-|-	1|-|-	1|-|-	1|-|-	---	-	-	1	-	-	-	-	-	---	-	-	1	-	-	-	-	-	---	-	-	1	-	-	-	-	-	---	-	-	1	-	-	-	-	-	---	-	-	1
1306	comp141874_c0_seq3_1	11005	27|-|-	12.7|-|-	-|-|-	1|-|-	1|-|-	1|-|-	1|-|-	---	-	-	-	-	-	-	-	-	---	-	-	-	-	-	-	-	-	---	-	-	-	-	-	-	-	-	---	-	-	-	-	-	-	-	-	---	-	-	-
1307	comp140031_c0_seq1_1	178646	428|437|467	7.3|8.4|8.4	-|-|-	26|26|25	26|26|25	9|10|10	9|10|10	0.578	0.496	0.524	12	13	13	*	*	*	0.446	0.475	0.463	13	13	13	*	*	*	0.604	0.59	0.535	13	13	13	-	-	*	0.393	0.447	0.449	13	13	13	-	*	*	0.407	0.382	0.43	13
1308	comp145110_c0_seq4_1	77108	-|17|-	-|2.4|-	-|1|-	-|1|-	-|1|-	-|1|-	-|1|-	-	---	-	-	-	-	-	-	-	-	---	-	-	-	-	-	-	-	-	---	-	-	-	-	-	-	-	-	---	-	-	-	-	-	-	-	-	---	-	-
1309	comp136452_c0_seq2_1	301436	-|-|16	-|-|0.7	-|-|-	-|-|1	-|-|1	-|-|1	-|-|1	-	-	---	-	-	-	-	-	-	-	-	---	-	-	-	-	-	-	-	-	---	-	-	-	-	-	-	-	-	---	-	-	-	-	-	-	-	-	---	-
1310	comp136942_c0_seq5_1	178056	28|-|-	1.1|-|-	-|-|-	1|-|-	1|-|-	1|-|-	1|-|-	---	-	-	-	-	-	-	-	-	---	-	-	-	-	-	-	-	-	---	-	-	-	-	-	-	-	-	---	-	-	-	-	-	-	-	-	---	-	-	-
1311	comp135379_c1_seq1_1	146202	25|23|28	1.5|1.5|1.5	1|1|1	1|1|2	1|1|2	1|1|1	1|1|1	---	---	---	-	-	-	-	-	-	---	---	---	-	-	-	-	-	-	---	---	---	-	-	-	-	-	-	---	---	---	-	-	-	-	-	-	---	---	---	-
1312	comp136479_c0_seq1_1	22212	-|17|-	-|5.6|-	-|-|-	-|1|-	-|1|-	-|1|-	-|1|-	-	---	-	-	-	-	-	-	-	-	---	-	-	-	-	-	-	-	-	---	-	-	-	-	-	-	-	-	---	-	-	-	-	-	-	-	-	---	-	-
1313	comp58515_c0_seq1_1	84211	-|-|15	-|-|1.9	-|-|-	-|-|1	-|-|1	-|-|1	-|-|1	-	-	---	-	-	-	-	-	-	-	-	---	-	-	-	-	-	-	-	-	---	-	-	-	-	-	-	-	-	---	-	-	-	-	-	-	-	-	---	-
1314	comp85729_c0_seq2_1	50966	665|717|612	25.6|25.6|31.8	-|-|-	24|24|21	24|24|21	7|7|9	7|7|9	1.051	1.058	0.929	17	19	16	-	-	-	1.526	1.349	1.267	17	19	16	*	*	*	1.335	1.222	1.201	17	19	16	*	*	*	1.288	1.212	1.18	17	19	16	*	*	*	1.337	1.133	1.218	17
1315	comp113660_c0_seq2_1	44161	44|72|47	4.0|4.0|4.0	-|-|-	3|6|3	3|6|3	2|3|1	2|3|1	0.855	0.881	1.129	2	5	2	-	-	-	0.705	0.66	0.75	2	5	2	-	*	-	1.026	0.867	0.937	2	4	2	-	-	-	0.716	0.736	0.634	2	3	2	*	*	-	0.77	0.734	0.696	2
1316	comp142778_c0_seq7_1	188627	80|-|33	1.1|-|1.1	-|-|-	3|-|1	3|-|1	1|-|1	1|-|1	---	-	---	1	-	-	-	-	-	---	-	---	1	-	-	-	-	-	---	-	---	1	-	-	-	-	-	---	-	---	1	-	-	-	-	-	---	-	---	1
1317	comp143175_c0_seq9_1	17919	17|-|-	8.5|-|-	-|-|-	1|-|-	1|-|-	1|-|-	1|-|-	---	-	-	-	-	-	-	-	-	---	-	-	-	-	-	-	-	-	---	-	-	-	-	-	-	-	-	---	-	-	-	-	-	-	-	-	---	-	-	-
1318	comp7106_c1_seq1_1	44182	-|-|17	-|-|5.9	-|-|-	-|-|1	-|-|1	-|-|1	-|-|1	-	-	---	-	-	-	-	-	-	-	-	---	-	-	-	-	-	-	-	-	---	-	-	-	-	-	-	-	-	---	-	-	-	-	-	-	-	-	---	-
1319	comp125220_c1_seq1_1	98762	244|203|203	4.9|7.1|6.0	-|-|-	11|9|12	11|9|12	4|5|4	4|5|4	1.076	1.012	0.813	3	4	2	-	-	-	1.089	1.152	1.041	3	4	2	-	-	-	1.691	1.52	2.035	3	4	2	-	*	-	0.702	0.864	0.99	3	4	2	-	*	-	1.157	1.014	1.18	3
1320	comp122588_c0_seq1_1	163430	20|-|-	0.9|-|-	-|-|-	1|-|-	1|-|-	1|-|-	1|-|-	---	-	-	-	-	-	-	-	-	---	-	-	-	-	-	-	-	-	---	-	-	-	-	-	-	-	-	---	-	-	-	-	-	-	-	-	---	-	-	-
1321	comp129900_c0_seq1_1	126529	57|41|36	1.1|1.1|1.1	-|-|-	2|3|1	2|3|1	1|1|1	1|1|1	---	---	---	1	1	-	-	-	-	---	---	---	1	1	-	-	-	-	---	---	---	-	1	-	-	-	-	---	---	---	1	1	-	-	-	-	---	---	---	1
1322	comp135989_c0_seq1_1	167635	184|171|240	4.6|3.0|5.4	1|1|-	9|7|15	9|7|15	5|3|5	5|3|5	0.835	0.798	0.915	4	4	4	-	-	-	1.097	1.187	1.207	4	4	5	-	-	-	1.019	1.005	1.073	4	4	5	-	-	-	1.254	1.056	1.045	4	3	5	-	-	-	1.137	1.318	1.223	4
1323	comp126311_c0_seq3_1	82592	24|17|24	2.2|2.2|2.2	-|-|-	1|2|1	1|2|1	1|1|1	1|1|1	---	---	---	-	-	-	-	-	-	---	---	---	-	-	-	-	-	-	---	---	---	-	-	-	-	-	-	---	---	---	-	-	-	-	-	-	---	---	---	-
1324	comp124207_c0_seq1_1	70397	23|-|-	1.9|-|-	1|-|-	1|-|-	1|-|-	1|-|-	1|-|-	---	-	-	-	-	-	-	-	-	---	-	-	-	-	-	-	-	-	---	-	-	-	-	-	-	-	-	---	-	-	-	-	-	-	-	-	---	-	-	-
1325	comp100215_c0_seq1_1	10080	-|20|-	-|17.5|-	-|-|-	-|1|-	-|1|-	-|1|-	-|1|-	-	---	-	-	-	-	-	-	-	-	---	-	-	-	-	-	-	-	-	---	-	-	-	-	-	-	-	-	---	-	-	-	-	-	-	-	-	---	-	-
1326	comp141379_c0_seq1_1	225475	-|36|-	-|1.4|-	-|-|-	-|2|-	-|2|-	-|2|-	-|2|-	-	---	-	-	1	-	-	-	-	-	---	-	-	1	-	-	-	-	-	---	-	-	1	-	-	-	-	-	---	-	-	1	-	-	-	-	-	---	-	-
1327	comp91693_c0_seq1_1	206730	-|-|18	-|-|1.0	-|-|-	-|-|1	-|-|1	-|-|1	-|-|1	-	-	---	-	-	-	-	-	-	-	-	---	-	-	-	-	-	-	-	-	---	-	-	-	-	-	-	-	-	---	-	-	-	-	-	-	-	-	---	-
1328	comp144879_c1_seq4_1	14104	-|24|-	-|6.7|-	-|-|-	-|1|-	-|1|-	-|1|-	-|1|-	-	---	-	-	-	-	-	-	-	-	---	-	-	-	-	-	-	-	-	---	-	-	-	-	-	-	-	-	---	-	-	-	-	-	-	-	-	---	-	-
1329	comp68666_c1_seq1_1	17273	21|-|19	6.9|-|6.9	-|-|-	1|-|1	1|-|1	1|-|1	1|-|1	---	-	---	-	-	-	-	-	-	---	-	---	-	-	-	-	-	-	---	-	---	-	-	-	-	-	-	---	-	---	-	-	-	-	-	-	---	-	---	-
1330	comp124112_c0_seq2_1	64586	19|32|37	2.8|2.8|4.4	-|-|-	1|2|2	1|2|2	1|1|2	1|1|2	---	---	---	-	-	-	-	-	-	---	---	---	-	-	-	-	-	-	---	---	---	-	-	-	-	-	-	---	---	---	-	-	-	-	-	-	---	---	---	-
1331	comp135853_c0_seq1_1	185234	81|78|41	4.9|3.1|3.1	-|-|-	8|4|4	8|4|4	5|3|3	5|3|3	---	---	---	-	-	-	-	-	-	---	---	---	-	-	-	-	-	-	---	---	---	-	-	-	-	-	-	---	---	---	-	-	-	-	-	-	---	---	---	-
1332	comp137364_c0_seq2_1	106071	20|-|-	2.0|-|-	-|-|-	1|-|-	1|-|-	1|-|-	1|-|-	---	-	-	-	-	-	-	-	-	---	-	-	-	-	-	-	-	-	---	-	-	-	-	-	-	-	-	---	-	-	-	-	-	-	-	-	---	-	-	-
1333	comp8060_c1_seq1_1	10099	17|-|-	21.4|-|-	-|-|-	1|-|-	1|-|-	1|-|-	1|-|-	---	-	-	-	-	-	-	-	-	---	-	-	-	-	-	-	-	-	---	-	-	-	-	-	-	-	-	---	-	-	-	-	-	-	-	-	---	-	-	-
1334	comp137890_c0_seq1_1	70967	32|-|-	2.8|-|-	-|-|-	1|-|-	1|-|-	1|-|-	1|-|-	---	-	-	-	-	-	-	-	-	---	-	-	-	-	-	-	-	-	---	-	-	-	-	-	-	-	-	---	-	-	-	-	-	-	-	-	---	-	-	-
1335	comp3516_c0_seq1_1	22841	31|31|39	9.0|9.0|9.0	-|-|-	4|5|7	4|5|7	2|2|3	2|2|3	---	---	---	-	-	-	-	-	-	---	---	---	-	-	-	-	-	-	---	---	---	-	-	-	-	-	-	---	---	---	-	-	-	-	-	-	---	---	---	-
1336	comp134514_c1_seq9_1	9527	14|-|-	23.3|-|-	-|-|-	1|-|-	1|-|-	1|-|-	1|-|-	---	-	-	-	-	-	-	-	-	---	-	-	-	-	-	-	-	-	---	-	-	-	-	-	-	-	-	---	-	-	-	-	-	-	-	-	---	-	-	-
1337	comp99046_c0_seq1_1	166597	-|15|-	-|1.4|-	-|-|-	-|1|-	-|1|-	-|1|-	-|1|-	-	---	-	-	-	-	-	-	-	-	---	-	-	-	-	-	-	-	-	---	-	-	-	-	-	-	-	-	---	-	-	-	-	-	-	-	-	---	-	-
1338	comp143809_c0_seq2_1	221121	-|-|45	-|-|1.1	-|-|-	-|-|1	-|-|1	-|-|1	-|-|1	-	-	---	-	-	1	-	-	-	-	-	---	-	-	1	-	-	-	-	-	---	-	-	1	-	-	-	-	-	---	-	-	1	-	-	-	-	-	---	-
1339	comp129098_c0_seq1_1	102448	25|24|32	1.1|1.1|1.1	-|-|-	2|2|2	2|2|2	1|1|1	1|1|1	---	---	---	-	-	-	-	-	-	---	---	---	-	-	-	-	-	-	---	---	---	-	-	-	-	-	-	---	---	---	-	-	-	-	-	-	---	---	---	-
1340	comp1647_c0_seq1_1	19145	24|-|-	6.1|-|-	-|-|-	1|-|-	1|-|-	1|-|-	1|-|-	---	-	-	-	-	-	-	-	-	---	-	-	-	-	-	-	-	-	---	-	-	-	-	-	-	-	-	---	-	-	-	-	-	-	-	-	---	-	-	-
1341	comp135652_c1_seq12_1	61480	27|-|-	3.0|-|-	-|-|-	1|-|-	1|-|-	1|-|-	1|-|-	---	-	-	-	-	-	-	-	-	---	-	-	-	-	-	-	-	-	---	-	-	-	-	-	-	-	-	---	-	-	-	-	-	-	-	-	---	-	-	-
1342	comp130863_c0_seq1_1	190238	-|25|22	-|0.6|0.6	-|-|-	-|1|1	-|1|1	-|1|1	-|1|1	-	---	---	-	-	-	-	-	-	-	---	---	-	-	-	-	-	-	-	---	---	-	-	-	-	-	-	-	---	---	-	-	-	-	-	-	-	---	---	-
1343	comp82492_c1_seq1_1	23133	30|35|33	4.4|4.4|4.4	-|-|-	1|3|1	1|3|1	1|1|1	1|1|1	---	1.131	---	1	3	1	-	-	-	---	1.05	---	1	3	1	-	-	-	---	1.031	---	1	3	1	-	-	-	---	1.401	---	1	3	1	-	-	-	---	1.477	---	1
1344	comp88985_c0_seq1_1	17271	-|30|-	-|5.2|-	-|-|-	-|1|-	-|1|-	-|1|-	-|1|-	-	---	-	-	-	-	-	-	-	-	---	-	-	-	-	-	-	-	-	---	-	-	-	-	-	-	-	-	---	-	-	-	-	-	-	-	-	---	-	-
1345	comp56285_c0_seq1_1	11726	35|-|-	8.8|-|-	-|-|-	2|-|-	2|-|-	1|-|-	1|-|-	---	-	-	-	-	-	-	-	-	---	-	-	-	-	-	-	-	-	---	-	-	-	-	-	-	-	-	---	-	-	-	-	-	-	-	-	---	-	-	-
1346	comp87195_c0_seq1_1	20461	-|17|-	-|16.3|-	-|-|-	-|1|-	-|1|-	-|1|-	-|1|-	-	---	-	-	-	-	-	-	-	-	---	-	-	-	-	-	-	-	-	---	-	-	-	-	-	-	-	-	---	-	-	-	-	-	-	-	-	---	-	-
1347	comp92467_c0_seq1_1	47990	517|552|323	27.9|31.0|23.3	-|-|-	22|22|12	22|22|12	8|8|6	8|8|6	1.075	1.03	1.048	13	14	8	*	-	-	0.993	0.983	0.953	13	14	8	-	-	-	0.919	0.922	0.835	13	13	8	-	-	*	1.041	1.196	0.957	13	14	8	-	*	-	1.261	1.241	1.231	13
1348	comp129142_c0_seq1_1	49402	25|-|-	2.9|-|-	-|-|-	1|-|-	1|-|-	1|-|-	1|-|-	---	-	-	-	-	-	-	-	-	---	-	-	-	-	-	-	-	-	---	-	-	-	-	-	-	-	-	---	-	-	-	-	-	-	-	-	---	-	-	-
1349	comp145567_c1_seq1_1	27417	198|228|285	14.5|14.5|14.5	-|-|-	4|5|8	4|5|8	2|2|2	2|2|2	0.978	1.04	0.781	4	5	5	-	-	-	0.905	0.93	0.824	4	5	4	-	-	*	0.807	1.037	0.891	4	5	5	-	-	-	0.833	0.901	0.848	4	5	5	-	-	-	0.898	1.031	1.114	4
1350	comp66279_c0_seq1_1	57091	-|-|49	-|-|3.5	-|-|-	-|-|1	-|-|1	-|-|1	-|-|1	-	-	---	-	-	1	-	-	-	-	-	---	-	-	1	-	-	-	-	-	---	-	-	1	-	-	-	-	-	---	-	-	1	-	-	-	-	-	---	-
1351	comp142468_c1_seq1_1	24311	21|-|-	7.5|-|-	-|-|-	1|-|-	1|-|-	1|-|-	1|-|-	---	-	-	-	-	-	-	-	-	---	-	-	-	-	-	-	-	-	---	-	-	-	-	-	-	-	-	---	-	-	-	-	-	-	-	-	---	-	-	-
1352	comp114308_c0_seq1_1	17987	22|21|28	10.6|10.6|10.6	-|-|-	2|1|1	2|1|1	2|1|1	2|1|1	---	---	---	-	-	-	-	-	-	---	---	---	-	-	-	-	-	-	---	---	---	-	-	-	-	-	-	---	---	---	-	-	-	-	-	-	---	---	---	-
1353	comp145428_c0_seq2_1	305083	88|55|52	1.5|1.1|0.6	-|-|-	4|3|2	4|3|2	3|2|1	3|2|1	1.242	---	---	2	1	1	-	-	-	1.778	---	---	2	1	1	-	-	-	1.701	---	---	2	1	1	-	-	-	1.467	---	---	2	1	1	-	-	-	1.258	---	---	2
1354	comp144545_c0_seq7_1	70687	122|133|71	14.6|16.5|7.0	-|-|-	7|9|2	7|9|2	5|6|2	5|6|2	---	---	---	1	1	1	-	-	-	---	---	---	1	1	1	-	-	-	---	---	---	1	1	1	-	-	-	---	---	---	1	1	1	-	-	-	---	---	---	1
1355	comp139088_c0_seq1_1	138920	785|695|733	9.6|9.5|10.3	-|-|-	28|24|30	28|24|30	10|9|9	10|9|9	0.903	1.084	1.042	18	18	17	-	-	-	1.168	1.287	1.321	18	18	17	-	*	*	1.47	1.539	1.387	18	18	17	*	*	*	1.249	1.44	1.551	18	18	17	*	*	*	1.368	1.649	1.683	18
1356	comp96374_c0_seq2_1	42604	23|-|-	2.8|-|-	-|-|-	1|-|-	1|-|-	1|-|-	1|-|-	---	-	-	-	-	-	-	-	-	---	-	-	-	-	-	-	-	-	---	-	-	-	-	-	-	-	-	---	-	-	-	-	-	-	-	-	---	-	-	-
1357	comp131740_c0_seq2_1	20249	454|552|486	42.7|46.6|38.9	-|-|-	27|34|30	27|34|30	7|7|6	7|7|6	2.393	2	2.133	13	16	13	-	*	-	1.075	1.197	1.157	13	16	13	-	*	*	0.3	0.457	0.282	13	16	12	*	*	*	1.559	1.529	1.52	11	16	13	*	-	*	1.587	1.438	1.62	13
1358	comp142997_c0_seq3_1	165225	30|28|61	0.9|0.9|0.9	-|-|-	1|1|2	1|1|2	1|1|1	1|1|1	---	---	---	-	-	1	-	-	-	---	---	---	-	-	1	-	-	-	---	---	---	-	-	1	-	-	-	---	---	---	-	-	1	-	-	-	---	---	---	-
1359	comp127834_c0_seq1_1	242740	-|28|25	-|0.6|0.6	-|-|-	-|1|1	-|1|1	-|1|1	-|1|1	-	---	---	-	-	-	-	-	-	-	---	---	-	-	-	-	-	-	-	---	---	-	-	-	-	-	-	-	---	---	-	-	-	-	-	-	-	---	---	-
1360	comp141229_c0_seq2_1	306641	-|-|18	-|-|0.7	-|-|-	-|-|1	-|-|1	-|-|1	-|-|1	-	-	---	-	-	-	-	-	-	-	-	---	-	-	-	-	-	-	-	-	---	-	-	-	-	-	-	-	-	---	-	-	-	-	-	-	-	-	---	-
1361	comp141035_c5_seq1_1	10757	43|49|39	11.6|11.6|11.6	-|-|-	2|1|2	2|1|2	2|1|2	2|1|2	---	---	---	1	1	1	-	-	-	---	---	---	1	1	1	-	-	-	---	---	---	1	1	1	-	-	-	---	---	---	1	1	-	-	-	-	---	---	---	1
1362	comp145605_c1_seq13_1	171125	-|19|-	-|1.3|-	-|-|-	-|1|-	-|1|-	-|1|-	-|1|-	-	---	-	-	-	-	-	-	-	-	---	-	-	-	-	-	-	-	-	---	-	-	-	-	-	-	-	-	---	-	-	-	-	-	-	-	-	---	-	-
1363	comp118919_c0_seq1_1	233950	39|-|-	0.6|-|-	-|-|-	1|-|-	1|-|-	1|-|-	1|-|-	---	-	-	-	-	-	-	-	-	---	-	-	-	-	-	-	-	-	---	-	-	-	-	-	-	-	-	---	-	-	-	-	-	-	-	-	---	-	-	-
1364	comp127514_c0_seq1_1	542554	34|-|-	0.6|-|-	-|-|-	1|-|-	1|-|-	1|-|-	1|-|-	---	-	-	-	-	-	-	-	-	---	-	-	-	-	-	-	-	-	---	-	-	-	-	-	-	-	-	---	-	-	-	-	-	-	-	-	---	-	-	-
1365	comp46005_c1_seq1_1	13452	-|22|-	-|9.8|-	-|-|-	-|1|-	-|1|-	-|1|-	-|1|-	-	---	-	-	-	-	-	-	-	-	---	-	-	-	-	-	-	-	-	---	-	-	-	-	-	-	-	-	---	-	-	-	-	-	-	-	-	---	-	-
1366	comp123700_c0_seq1_1	86682	36|-|-	1.4|-|-	-|-|-	1|-|-	1|-|-	1|-|-	1|-|-	---	-	-	-	-	-	-	-	-	---	-	-	-	-	-	-	-	-	---	-	-	-	-	-	-	-	-	---	-	-	-	-	-	-	-	-	---	-	-	-
1367	comp115790_c0_seq1_1	79181	-|-|18	-|-|1.9	-|-|-	-|-|1	-|-|1	-|-|1	-|-|1	-	-	---	-	-	-	-	-	-	-	-	---	-	-	-	-	-	-	-	-	---	-	-	-	-	-	-	-	-	---	-	-	-	-	-	-	-	-	---	-
1368	comp119217_c0_seq1_1	152603	18|28|-	1.3|1.3|-	-|-|-	1|1|-	1|1|-	1|1|-	1|1|-	---	---	-	-	-	-	-	-	-	---	---	-	-	-	-	-	-	-	---	---	-	-	-	-	-	-	-	---	---	-	-	-	-	-	-	-	---	---	-	-
1369	comp137068_c0_seq1_1	133277	25|-|-	1.2|-|-	-|-|-	1|-|-	1|-|-	1|-|-	1|-|-	---	-	-	-	-	-	-	-	-	---	-	-	-	-	-	-	-	-	---	-	-	-	-	-	-	-	-	---	-	-	-	-	-	-	-	-	---	-	-	-
1370	comp136001_c0_seq11_1	91713	601|416|287	7.9|8.9|7.9	3|3|3	29|28|18	29|28|18	5|6|5	5|6|5	1.862	2.136	1.855	18	12	10	*	*	*	2.559	3.141	2.179	18	12	10	*	*	*	1.664	1.968	1.658	18	12	10	*	-	*	3.302	3.275	2.716	17	11	10	*	*	*	2.477	3.162	2.147	18
1371	comp123672_c0_seq1_1	25394	29|19|-	6.4|6.4|-	-|-|-	2|3|-	2|3|-	1|1|-	1|1|-	---	---	-	-	-	-	-	-	-	---	---	-	-	-	-	-	-	-	---	---	-	-	-	-	-	-	-	---	---	-	-	-	-	-	-	-	---	---	-	-
1372	comp146888_c1_seq4_1	84819	-|-|40	-|-|1.9	-|-|-	-|-|1	-|-|1	-|-|1	-|-|1	-	-	---	-	-	-	-	-	-	-	-	---	-	-	-	-	-	-	-	-	---	-	-	-	-	-	-	-	-	---	-	-	-	-	-	-	-	-	---	-
1373	comp123581_c0_seq1_1	72781	-|26|-	-|2.4|-	-|-|-	-|2|-	-|2|-	-|1|-	-|1|-	-	---	-	-	-	-	-	-	-	-	---	-	-	-	-	-	-	-	-	---	-	-	-	-	-	-	-	-	---	-	-	-	-	-	-	-	-	---	-	-
1374	comp143450_c0_seq2_1	160794	24|-|-	0.8|-|-	-|-|-	1|-|-	1|-|-	1|-|-	1|-|-	---	-	-	-	-	-	-	-	-	---	-	-	-	-	-	-	-	-	---	-	-	-	-	-	-	-	-	---	-	-	-	-	-	-	-	-	---	-	-	-
1375	comp66016_c1_seq1_1	12287	13245|13358|12797	17.6|17.6|17.6	-|-|-	339|359|344	339|359|344	1|1|1	1|1|1	1.048	1.033	1	256	277	261	-	-	-	0.858	0.844	0.862	253	274	256	-	-	-	0.992	0.98	0.958	259	276	264	-	-	-	0.807	0.809	0.794	264	283	270	-	-	-	0.777	0.774	0.756	263
1376	comp126064_c0_seq1_1	34690	-|53|43	-|4.1|4.1	-|-|-	-|2|1	-|2|1	-|1|1	-|1|1	-	---	---	-	1	1	-	-	-	-	---	---	-	1	1	-	-	-	-	---	---	-	1	1	-	-	-	-	---	---	-	1	1	-	-	-	-	---	---	-
1377	comp128864_c0_seq1_1	98845	19|-|-	1.9|-|-	-|-|-	1|-|-	1|-|-	1|-|-	1|-|-	---	-	-	-	-	-	-	-	-	---	-	-	-	-	-	-	-	-	---	-	-	-	-	-	-	-	-	---	-	-	-	-	-	-	-	-	---	-	-	-
1378	comp113769_c0_seq2_1	142006	-|-|25	-|-|0.9	-|-|1	-|-|1	-|-|1	-|-|1	-|-|1	-	-	---	-	-	-	-	-	-	-	-	---	-	-	-	-	-	-	-	-	---	-	-	-	-	-	-	-	-	---	-	-	-	-	-	-	-	-	---	-
1379	comp130410_c0_seq1_1	98839	611|593|173	10.7|11.9|9.8	-|-|-	37|40|16	37|40|16	7|10|8	7|10|8	0.938	1.119	1.223	21	18	7	-	-	-	1.392	1.589	1.746	21	18	6	*	*	*	1.232	1.046	1.227	21	18	7	*	-	-	1.526	1.484	1.944	21	17	7	*	*	*	1.611	1.835	2.05	21
1380	comp146628_c0_seq1_1	181331	25|-|-	1.3|-|-	-|-|-	1|-|-	1|-|-	1|-|-	1|-|-	---	-	-	-	-	-	-	-	-	---	-	-	-	-	-	-	-	-	---	-	-	-	-	-	-	-	-	---	-	-	-	-	-	-	-	-	---	-	-	-
1381	comp116646_c0_seq1_1	370649	-|19|-	-|1.3|-	-|-|-	-|1|-	-|1|-	-|1|-	-|1|-	-	---	-	-	-	-	-	-	-	-	---	-	-	-	-	-	-	-	-	---	-	-	-	-	-	-	-	-	---	-	-	-	-	-	-	-	-	---	-	-
1382	comp134578_c0_seq1_1	99292	-|19|-	-|2.6|-	-|-|-	-|1|-	-|1|-	-|1|-	-|1|-	-	---	-	-	-	-	-	-	-	-	---	-	-	-	-	-	-	-	-	---	-	-	-	-	-	-	-	-	---	-	-	-	-	-	-	-	-	---	-	-
1383	comp130760_c0_seq2_1	178801	-|-|18	-|-|0.9	-|-|-	-|-|1	-|-|1	-|-|1	-|-|1	-	-	---	-	-	-	-	-	-	-	-	---	-	-	-	-	-	-	-	-	---	-	-	-	-	-	-	-	-	---	-	-	-	-	-	-	-	-	---	-
1384	comp32705_c0_seq1_1	17162	-|18|-	-|13.6|-	-|-|-	-|1|-	-|1|-	-|1|-	-|1|-	-	---	-	-	-	-	-	-	-	-	---	-	-	-	-	-	-	-	-	---	-	-	-	-	-	-	-	-	---	-	-	-	-	-	-	-	-	---	-	-
1385	comp133070_c0_seq1_1	202845	-|22|-	-|0.5|-	-|3|-	-|1|-	-|1|-	-|1|-	-|1|-	-	---	-	-	-	-	-	-	-	-	---	-	-	-	-	-	-	-	-	---	-	-	-	-	-	-	-	-	---	-	-	-	-	-	-	-	-	---	-	-
1386	comp103709_c0_seq2_1	8895	-|-|17	-|-|18.9	-|-|-	-|-|1	-|-|1	-|-|1	-|-|1	-	-	---	-	-	-	-	-	-	-	-	---	-	-	-	-	-	-	-	-	---	-	-	-	-	-	-	-	-	---	-	-	-	-	-	-	-	-	---	-
1387	comp108090_c0_seq1_1	60098	27|30|-	2.8|2.8|-	-|-|-	1|2|-	1|2|-	1|1|-	1|1|-	---	---	-	-	-	-	-	-	-	---	---	-	-	-	-	-	-	-	---	---	-	-	-	-	-	-	-	---	---	-	-	-	-	-	-	-	---	---	-	-
1388	comp140622_c0_seq1_1	279334	-|20|-	-|0.8|-	-|1|-	-|1|-	-|1|-	-|1|-	-|1|-	-	---	-	-	-	-	-	-	-	-	---	-	-	-	-	-	-	-	-	---	-	-	-	-	-	-	-	-	---	-	-	-	-	-	-	-	-	---	-	-
1389	comp125347_c0_seq1_1	99460	1705|1819|1376	32.8|32.2|31.1	-|-|-	103|103|94	97|96|87	22|23|22	21|22|21	1.157	1.12	1.112	45	47	40	*	*	*	1.397	1.467	1.477	46	48	40	-	-	-	1.38	1.394	1.374	46	48	40	*	*	*	1.448	1.447	1.418	46	48	40	*	*	-	1.297	1.422	1.341	46
1390	comp136389_c2_seq5_1	73665	31|40|-	2.0|2.0|-	-|-|-	2|1|-	2|1|-	1|1|-	1|1|-	---	---	-	-	1	-	-	-	-	---	---	-	-	1	-	-	-	-	---	---	-	-	1	-	-	-	-	---	---	-	-	1	-	-	-	-	---	---	-	-
1391	comp135863_c0_seq1_1	172515	66|108|61	3.1|2.9|3.1	-|-|-	4|5|4	4|5|4	3|3|3	3|3|3	0.827	0.905	---	2	2	-	-	-	-	0.993	1.011	---	2	2	-	-	*	-	1.073	1.432	---	2	2	-	-	-	-	0.975	1.115	---	2	2	-	-	-	-	1.117	1.505	---	2
1392	comp119772_c0_seq1_1	54041	489|464|452	23.9|23.9|21.9	-|-|-	18|18|20	18|18|20	8|8|7	8|8|7	0.922	0.971	0.767	10	10	10	-	-	*	1.262	1.031	1.072	10	10	9	-	-	-	1.255	1.108	1.116	10	10	10	-	-	-	1.137	1.197	1.181	10	10	10	-	*	-	1.375	1.315	1.155	10
1393	comp74659_c0_seq1_1	67545	-|-|19	-|-|3.0	-|-|-	-|-|1	-|-|1	-|-|1	-|-|1	-	-	---	-	-	-	-	-	-	-	-	---	-	-	-	-	-	-	-	-	---	-	-	-	-	-	-	-	-	---	-	-	-	-	-	-	-	-	---	-
1394	comp142728_c1_seq5_1	34587	-|-|19	-|-|2.8	-|-|-	-|-|1	-|-|1	-|-|1	-|-|1	-	-	---	-	-	-	-	-	-	-	-	---	-	-	-	-	-	-	-	-	---	-	-	-	-	-	-	-	-	---	-	-	-	-	-	-	-	-	---	-
1395	comp60151_c0_seq1_1	47615	-|22|22	-|3.7|3.7	-|-|-	-|1|1	-|1|1	-|1|1	-|1|1	-	---	---	-	-	-	-	-	-	-	---	---	-	-	-	-	-	-	-	---	---	-	-	-	-	-	-	-	---	---	-	-	-	-	-	-	-	---	---	-
1396	comp142161_c1_seq1_1	230826	21|-|-	0.6|-|-	-|-|-	1|-|-	1|-|-	1|-|-	1|-|-	---	-	-	-	-	-	-	-	-	---	-	-	-	-	-	-	-	-	---	-	-	-	-	-	-	-	-	---	-	-	-	-	-	-	-	-	---	-	-	-
1397	comp141143_c0_seq4_1	98217	36|-|-	1.8|-|-	-|-|-	1|-|-	1|-|-	1|-|-	1|-|-	---	-	-	-	-	-	-	-	-	---	-	-	-	-	-	-	-	-	---	-	-	-	-	-	-	-	-	---	-	-	-	-	-	-	-	-	---	-	-	-
1398	comp135906_c0_seq1_1	109361	60|-|-	2.1|-|-	1|-|-	1|-|-	1|-|-	1|-|-	1|-|-	---	-	-	1	-	-	-	-	-	---	-	-	1	-	-	-	-	-	---	-	-	1	-	-	-	-	-	---	-	-	1	-	-	-	-	-	---	-	-	1
1399	comp105566_c0_seq1_1	44395	-|-|16	-|-|4.5	-|-|-	-|-|1	-|-|1	-|-|1	-|-|1	-	-	---	-	-	-	-	-	-	-	-	---	-	-	-	-	-	-	-	-	---	-	-	-	-	-	-	-	-	---	-	-	-	-	-	-	-	-	---	-
1400	comp143047_c0_seq3_1	114274	6321|5977|4749	24.7|22.5|22.8	1|1|1	314|306|247	242|236|182	22|19|20	21|18|19	1.627	1.714	1.683	127	118	91	-	-	-	1.161	1.17	1.18	127	117	91	-	-	-	0.657	0.677	0.686	127	115	92	-	*	-	1.315	1.362	1.321	127	118	92	-	-	-	1.498	1.588	1.56	127
1401	comp101704_c0_seq1_1	33235	-|-|27	-|-|3.6	-|-|-	-|-|1	-|-|1	-|-|1	-|-|1	-	-	---	-	-	-	-	-	-	-	-	---	-	-	-	-	-	-	-	-	---	-	-	-	-	-	-	-	-	---	-	-	-	-	-	-	-	-	---	-
1402	comp125509_c0_seq1_1	98204	112|99|35	2.4|2.3|2.4	-|-|-	5|3|2	5|3|2	2|1|2	2|1|2	0.646	0.819	---	3	2	-	-	-	-	0.761	0.84	---	3	2	-	-	-	-	0.556	0.62	---	3	2	-	-	-	-	0.761	0.732	---	3	2	-	-	-	-	0.662	0.807	---	3
1403	comp85973_c0_seq1_1	45331	-|-|14	-|-|3.2	-|-|-	-|-|1	-|-|1	-|-|1	-|-|1	-	-	---	-	-	-	-	-	-	-	-	---	-	-	-	-	-	-	-	-	---	-	-	-	-	-	-	-	-	---	-	-	-	-	-	-	-	-	---	-
1404	comp141912_c2_seq11_1	218912	50|75|59	0.9|0.9|0.9	-|-|-	1|1|1	1|1|1	1|1|1	1|1|1	---	---	---	1	1	1	-	-	-	---	---	---	1	1	1	-	-	-	---	---	---	1	1	1	-	-	-	---	---	---	1	1	1	-	-	-	---	---	---	1
1405	comp130478_c0_seq1_1	25027	25|-|-	6.6|-|-	-|-|-	1|-|-	1|-|-	1|-|-	1|-|-	---	-	-	-	-	-	-	-	-	---	-	-	-	-	-	-	-	-	---	-	-	-	-	-	-	-	-	---	-	-	-	-	-	-	-	-	---	-	-	-
1406	comp141858_c0_seq1_1	190571	37|55|45	1.4|0.8|0.8	1|1|1	2|1|1	2|1|1	2|1|1	2|1|1	---	---	---	-	1	1	-	-	-	---	---	---	-	1	1	-	-	-	---	---	---	-	1	1	-	-	-	---	---	---	-	1	1	-	-	-	---	---	---	-
1407	comp117023_c0_seq1_1	34533	517|453|446	20.6|20.6|16.2	-|-|-	12|8|10	12|8|10	3|3|3	3|3|3	1.231	0.944	0.964	7	6	8	-	-	-	1.293	1.27	1.229	7	5	8	-	-	*	1.775	1.186	1.186	7	6	7	-	-	*	1.476	1.257	1.221	7	6	8	-	-	-	1.774	1.306	1.312	7
1408	comp142196_c0_seq7_1	89272	18|-|-	2.0|-|-	-|-|-	1|-|-	1|-|-	1|-|-	1|-|-	---	-	-	-	-	-	-	-	-	---	-	-	-	-	-	-	-	-	---	-	-	-	-	-	-	-	-	---	-	-	-	-	-	-	-	-	---	-	-	-
1409	comp146135_c0_seq1_1	201339	-|18|-	-|0.9|-	-|-|-	-|1|-	-|1|-	-|1|-	-|1|-	-	---	-	-	-	-	-	-	-	-	---	-	-	-	-	-	-	-	-	---	-	-	-	-	-	-	-	-	---	-	-	-	-	-	-	-	-	---	-	-
1410	comp118729_c0_seq1_1	77078	26|-|-	1.3|-|-	-|-|-	1|-|-	1|-|-	1|-|-	1|-|-	---	-	-	-	-	-	-	-	-	---	-	-	-	-	-	-	-	-	---	-	-	-	-	-	-	-	-	---	-	-	-	-	-	-	-	-	---	-	-	-
1411	comp129157_c1_seq1_1	69833	45|-|-	2.4|-|-	-|-|-	1|-|-	1|-|-	1|-|-	1|-|-	---	-	-	1	-	-	-	-	-	---	-	-	1	-	-	-	-	-	---	-	-	1	-	-	-	-	-	---	-	-	1	-	-	-	-	-	---	-	-	1
1412	comp144902_c1_seq17_1	173717	-|-|17	-|-|1.2	-|-|-	-|-|1	-|-|1	-|-|1	-|-|1	-	-	---	-	-	-	-	-	-	-	-	---	-	-	-	-	-	-	-	-	---	-	-	-	-	-	-	-	-	---	-	-	-	-	-	-	-	-	---	-
1413	comp136273_c0_seq1_1	157860	-|19|-	-|1.1|-	-|-|-	-|1|-	-|1|-	-|1|-	-|1|-	-	---	-	-	-	-	-	-	-	-	---	-	-	-	-	-	-	-	-	---	-	-	-	-	-	-	-	-	---	-	-	-	-	-	-	-	-	---	-	-
1414	comp123245_c0_seq1_1	54988	44|39|-	1.8|1.8|-	-|-|-	1|1|-	1|1|-	1|1|-	1|1|-	---	---	-	1	-	-	-	-	-	---	---	-	1	-	-	-	-	-	---	---	-	1	-	-	-	-	-	---	---	-	1	-	-	-	-	-	---	---	-	1
1415	comp121015_c0_seq1_1	133032	17|18|-	1.5|1.5|-	-|-|-	1|1|-	1|1|-	1|1|-	1|1|-	---	---	-	-	-	-	-	-	-	---	---	-	-	-	-	-	-	-	---	---	-	-	-	-	-	-	-	---	---	-	-	-	-	-	-	-	---	---	-	-
1416	comp111149_c0_seq1_1	51250	18|-|-	2.6|-|-	-|-|-	1|-|-	1|-|-	1|-|-	1|-|-	---	-	-	-	-	-	-	-	-	---	-	-	-	-	-	-	-	-	---	-	-	-	-	-	-	-	-	---	-	-	-	-	-	-	-	-	---	-	-	-
1417	comp118078_c0_seq1_1	75808	27|-|-	2.5|-|-	-|-|-	1|-|-	1|-|-	1|-|-	1|-|-	---	-	-	-	-	-	-	-	-	---	-	-	-	-	-	-	-	-	---	-	-	-	-	-	-	-	-	---	-	-	-	-	-	-	-	-	---	-	-	-
1418	comp83112_c0_seq1_1	29867	26|-|-	4.1|-|-	-|-|-	1|-|-	1|-|-	1|-|-	1|-|-	---	-	-	-	-	-	-	-	-	---	-	-	-	-	-	-	-	-	---	-	-	-	-	-	-	-	-	---	-	-	-	-	-	-	-	-	---	-	-	-
1419	comp131832_c0_seq3_1	55218	30|81|45	1.7|5.2|5.2	1|1|1	2|2|2	2|2|2	1|2|2	1|2|2	---	---	---	-	1	-	-	-	-	---	---	---	-	1	-	-	-	-	---	---	---	-	1	-	-	-	-	---	---	---	-	1	-	-	-	-	---	---	---	-
1420	comp134110_c0_seq2_1	52015	-|17|-	-|4.2|-	-|-|-	-|1|-	-|1|-	-|1|-	-|1|-	-	---	-	-	-	-	-	-	-	-	---	-	-	-	-	-	-	-	-	---	-	-	-	-	-	-	-	-	---	-	-	-	-	-	-	-	-	---	-	-
1421	comp8700_c0_seq1_1	11719	-|-|18	-|-|12.9	-|-|-	-|-|1	-|-|1	-|-|1	-|-|1	-	-	---	-	-	-	-	-	-	-	-	---	-	-	-	-	-	-	-	-	---	-	-	-	-	-	-	-	-	---	-	-	-	-	-	-	-	-	---	-
1422	comp71677_c0_seq1_1	26679	10030|8973|9222	41.1|41.1|36.0	-|-|-	403|369|395	403|369|395	7|7|7	7|7|7	1.212	1.227	1.213	270	240	246	-	-	-	1.319	1.318	1.357	270	240	245	-	-	-	1.228	1.216	1.19	270	239	247	-	*	-	1.152	1.17	1.153	270	240	246	-	-	-	1.13	1.132	1.14	269
1423	comp8160_c1_seq1_1	13592	-|31|-	-|10.0|-	-|-|-	-|1|-	-|1|-	-|1|-	-|1|-	-	---	-	-	-	-	-	-	-	-	---	-	-	-	-	-	-	-	-	---	-	-	-	-	-	-	-	-	---	-	-	-	-	-	-	-	-	---	-	-
1424	comp106131_c0_seq2_1	14178	-|-|18	-|-|11.5	-|-|-	-|-|1	-|-|1	-|-|1	-|-|1	-	-	---	-	-	-	-	-	-	-	-	---	-	-	-	-	-	-	-	-	---	-	-	-	-	-	-	-	-	---	-	-	-	-	-	-	-	-	---	-
1425	comp127460_c0_seq1_1	59577	82|74|68	5.2|2.5|2.5	-|-|-	3|2|2	3|2|2	2|1|1	2|1|1	0.778	---	1.033	2	1	2	-	-	-	0.933	---	0.832	2	1	2	-	-	-	0.947	---	1.052	2	1	2	-	-	-	0.752	---	0.749	2	1	2	-	-	-	1.015	---	0.881	2
1426	comp142990_c0_seq3_1	151254	122|61|76	3.7|3.6|1.8	-|-|-	6|7|4	6|7|4	4|4|2	4|4|2	0.982	---	0.897	3	1	2	-	-	-	0.932	---	0.912	3	1	2	-	-	-	0.864	---	0.868	3	1	2	-	-	-	0.933	---	1.038	3	1	2	-	-	-	0.82	---	1.512	3
1427	comp143763_c0_seq8_1	327337	-|-|15	-|-|1.5	-|-|-	-|-|1	-|-|1	-|-|1	-|-|1	-	-	---	-	-	-	-	-	-	-	-	---	-	-	-	-	-	-	-	-	---	-	-	-	-	-	-	-	-	---	-	-	-	-	-	-	-	-	---	-
1428	comp8187_c1_seq1_1	10338	16|-|-	29.7|-|-	-|-|-	1|-|-	1|-|-	1|-|-	1|-|-	---	-	-	-	-	-	-	-	-	---	-	-	-	-	-	-	-	-	---	-	-	-	-	-	-	-	-	---	-	-	-	-	-	-	-	-	---	-	-	-
1429	comp142797_c0_seq6_1	96999	31|34|-	2.0|2.0|-	-|-|-	3|5|-	3|5|-	1|1|-	1|1|-	---	---	-	-	-	-	-	-	-	---	---	-	-	-	-	-	-	-	---	---	-	-	-	-	-	-	-	---	---	-	-	-	-	-	-	-	---	---	-	-
1430	comp110277_c1_seq3_1	11023	30|-|-	9.3|-|-	-|-|-	1|-|-	1|-|-	1|-|-	1|-|-	---	-	-	-	-	-	-	-	-	---	-	-	-	-	-	-	-	-	---	-	-	-	-	-	-	-	-	---	-	-	-	-	-	-	-	-	---	-	-	-
1431	comp55630_c1_seq1_1	8153	-|28|-	-|20.3|-	-|-|-	-|1|-	-|1|-	-|1|-	-|1|-	-	---	-	-	-	-	-	-	-	-	---	-	-	-	-	-	-	-	-	---	-	-	-	-	-	-	-	-	---	-	-	-	-	-	-	-	-	---	-	-
1432	comp134226_c1_seq5_1	34817	-|16|15	-|8.4|8.4	-|-|-	-|1|1	-|1|1	-|1|1	-|1|1	-	---	---	-	-	-	-	-	-	-	---	---	-	-	-	-	-	-	-	---	---	-	-	-	-	-	-	-	---	---	-	-	-	-	-	-	-	---	---	-
1433	comp144585_c0_seq5_1	119911	61|49|43	1.6|1.6|1.6	-|-|-	2|1|1	2|1|1	1|1|1	1|1|1	---	---	---	1	1	1	-	-	-	---	---	---	1	1	1	-	-	-	---	---	---	1	1	1	-	-	-	---	---	---	1	1	1	-	-	-	---	---	---	1
1434	comp122819_c0_seq1_1	99348	30|30|32	1.3|1.3|1.3	-|-|-	3|1|1	3|1|1	1|1|1	1|1|1	---	---	---	-	-	-	-	-	-	---	---	---	-	-	-	-	-	-	---	---	---	-	-	-	-	-	-	---	---	---	-	-	-	-	-	-	---	---	---	-
1435	comp43992_c0_seq1_1	17855	-|-|25	-|-|7.8	-|-|-	-|-|1	-|-|1	-|-|1	-|-|1	-	-	---	-	-	-	-	-	-	-	-	---	-	-	-	-	-	-	-	-	---	-	-	-	-	-	-	-	-	---	-	-	-	-	-	-	-	-	---	-
1436	comp132607_c1_seq2_1	170387	1918|1750|1670	9.4|10.6|9.4	-|-|-	65|57|53	65|57|53	9|10|9	9|10|9	1.623	1.726	1.748	44	43	42	*	*	-	1.952	1.961	1.979	44	43	42	*	*	*	1.582	1.619	1.612	44	43	42	*	-	*	1.414	1.525	1.521	44	43	42	*	*	*	1.157	1.245	1.209	44
1437	comp106330_c0_seq1_1	42370	37|37|-	3.1|3.1|-	-|-|-	2|2|-	2|2|-	1|1|-	1|1|-	---	---	-	-	-	-	-	-	-	---	---	-	-	-	-	-	-	-	---	---	-	-	-	-	-	-	-	---	---	-	-	-	-	-	-	-	---	---	-	-
1438	comp125688_c0_seq2_1	185648	42|41|43	0.8|0.8|0.8	1|1|1	1|2|1	1|2|1	1|1|1	1|1|1	---	---	---	1	-	1	-	-	-	---	---	---	1	-	1	-	-	-	---	---	---	1	-	1	-	-	-	---	---	---	1	-	1	-	-	-	---	---	---	1
1439	comp139721_c0_seq1_1	217293	-|22|-	-|1.0|-	-|-|-	-|1|-	-|1|-	-|1|-	-|1|-	-	---	-	-	-	-	-	-	-	-	---	-	-	-	-	-	-	-	-	---	-	-	-	-	-	-	-	-	---	-	-	-	-	-	-	-	-	---	-	-
1440	comp130375_c0_seq1_1	137524	76|33|66	4.9|4.0|4.7	-|-|-	8|3|6	8|3|6	4|3|4	4|3|4	---	---	---	1	-	1	-	-	-	---	---	---	1	-	1	-	-	-	---	---	---	1	-	1	-	-	-	---	---	---	1	-	1	-	-	-	---	---	---	1
1441	comp123481_c0_seq1_1	130147	29|-|33	1.4|-|1.4	-|-|-	1|-|1	1|-|1	1|-|1	1|-|1	---	-	---	-	-	-	-	-	-	---	-	---	-	-	-	-	-	-	---	-	---	-	-	-	-	-	-	---	-	---	-	-	-	-	-	-	---	-	---	-
1442	comp130190_c1_seq2_1	70451	-|-|23	-|-|1.4	-|-|-	-|-|1	-|-|1	-|-|1	-|-|1	-	-	---	-	-	-	-	-	-	-	-	---	-	-	-	-	-	-	-	-	---	-	-	-	-	-	-	-	-	---	-	-	-	-	-	-	-	-	---	-
1443	comp137214_c0_seq1_1	159951	29|-|-	1.3|-|-	-|-|-	1|-|-	1|-|-	1|-|-	1|-|-	---	-	-	-	-	-	-	-	-	---	-	-	-	-	-	-	-	-	---	-	-	-	-	-	-	-	-	---	-	-	-	-	-	-	-	-	---	-	-	-
1444	comp93158_c0_seq1_1	42466	-|22|-	-|2.9|-	-|-|-	-|1|-	-|1|-	-|1|-	-|1|-	-	---	-	-	-	-	-	-	-	-	---	-	-	-	-	-	-	-	-	---	-	-	-	-	-	-	-	-	---	-	-	-	-	-	-	-	-	---	-	-
1445	comp78738_c0_seq1_1	86887	26|-|-	1.5|-|-	-|-|-	1|-|-	1|-|-	1|-|-	1|-|-	---	-	-	-	-	-	-	-	-	---	-	-	-	-	-	-	-	-	---	-	-	-	-	-	-	-	-	---	-	-	-	-	-	-	-	-	---	-	-	-
1446	comp128547_c0_seq1_1	180613	-|49|-	-|1.0|-	-|-|-	-|2|-	-|2|-	-|1|-	-|1|-	-	---	-	-	1	-	-	-	-	-	---	-	-	1	-	-	-	-	-	---	-	-	1	-	-	-	-	-	---	-	-	1	-	-	-	-	-	---	-	-
1447	comp143598_c0_seq7_1	42005	27|23|28	4.0|4.0|4.0	-|-|-	1|1|1	1|1|1	1|1|1	1|1|1	---	---	---	-	-	-	-	-	-	---	---	---	-	-	-	-	-	-	---	---	---	-	-	-	-	-	-	---	---	---	-	-	-	-	-	-	---	---	---	-
1448	comp8649_c0_seq1_1	14565	19|-|-	11.3|-|-	-|-|-	1|-|-	1|-|-	1|-|-	1|-|-	---	-	-	-	-	-	-	-	-	---	-	-	-	-	-	-	-	-	---	-	-	-	-	-	-	-	-	---	-	-	-	-	-	-	-	-	---	-	-	-
1449	comp140871_c0_seq1_1	138129	45|-|48	1.0|-|1.0	-|-|-	1|-|1	1|-|1	1|-|1	1|-|1	---	-	---	1	-	1	-	-	-	---	-	---	1	-	1	-	-	-	---	-	---	1	-	1	-	-	-	---	-	---	1	-	1	-	-	-	---	-	---	1
1450	comp107797_c0_seq1_1	62421	-|-|18	-|-|1.7	-|-|-	-|-|1	-|-|1	-|-|1	-|-|1	-	-	---	-	-	-	-	-	-	-	-	---	-	-	-	-	-	-	-	-	---	-	-	-	-	-	-	-	-	---	-	-	-	-	-	-	-	-	---	-
1451	comp83298_c1_seq1_1	16488	21|21|-	11.0|11.0|-	-|-|-	1|1|-	1|1|-	1|1|-	1|1|-	---	---	-	-	-	-	-	-	-	---	---	-	-	-	-	-	-	-	---	---	-	-	-	-	-	-	-	---	---	-	-	-	-	-	-	-	---	---	-	-
1452	comp76745_c0_seq1_1	32354	92|96|112	5.2|5.2|5.2	-|-|-	10|10|11	10|10|11	1|2|1	1|2|1	0.685	0.601	0.725	5	2	5	*	-	-	1.048	0.96	0.996	5	2	5	-	-	-	0.953	0.829	0.74	5	2	5	-	-	*	0.641	0.685	0.682	5	2	5	*	-	*	0.507	0.553	0.572	5
1453	comp134359_c1_seq2_1	66464	207|186|181	7.7|7.7|7.7	-|-|-	11|12|11	11|12|11	3|3|3	3|3|3	1.469	1.485	1.391	6	5	6	*	*	*	0.999	0.926	0.971	6	5	7	-	-	-	1.165	1.037	1.081	3	5	7	*	-	-	0.934	0.815	0.889	6	5	7	-	-	-	0.6	0.569	0.636	6
1454	comp139686_c1_seq7_1	25287	-|-|16	-|-|11.8	-|-|-	-|-|1	-|-|1	-|-|1	-|-|1	-	-	---	-	-	-	-	-	-	-	-	---	-	-	-	-	-	-	-	-	---	-	-	-	-	-	-	-	-	---	-	-	-	-	-	-	-	-	---	-
1455	comp90932_c0_seq2_1	39306	-|-|37	-|-|3.2	-|-|-	-|-|1	-|-|1	-|-|1	-|-|1	-	-	---	-	-	1	-	-	-	-	-	---	-	-	1	-	-	-	-	-	---	-	-	1	-	-	-	-	-	---	-	-	1	-	-	-	-	-	---	-
1456	comp116848_c0_seq8_1	89869	447|367|386	7.9|7.9|9.0	-|-|-	25|27|26	25|27|26	6|6|6	6|6|6	0.935	1.131	1.145	13	14	9	-	-	-	1.471	1.502	1.579	13	13	9	*	*	*	1.094	1.337	1.259	13	14	10	-	*	*	1.405	1.766	1.672	13	13	9	*	*	*	1.848	2.038	1.761	13
1457	comp98276_c0_seq1_1	99877	160|101|115	3.9|3.9|3.9	-|-|-	6|7|7	6|7|7	2|2|2	2|2|2	0.903	0.733	0.778	4	2	2	-	-	*	0.744	0.809	0.765	4	2	2	-	-	-	0.758	0.861	0.77	4	2	2	-	-	-	1.121	0.933	0.884	4	2	2	-	-	-	0.958	0.901	0.961	4
1458	comp130122_c2_seq4_1	8375	-|30|34	-|19.1|19.1	-|-|-	-|1|1	-|1|1	-|1|1	-|1|1	-	---	---	-	-	-	-	-	-	-	---	---	-	-	-	-	-	-	-	---	---	-	-	-	-	-	-	-	---	---	-	-	-	-	-	-	-	---	---	-
1459	comp146426_c0_seq7_1	78392	-|-|23	-|-|1.3	-|-|-	-|-|1	-|-|1	-|-|1	-|-|1	-	-	---	-	-	-	-	-	-	-	-	---	-	-	-	-	-	-	-	-	---	-	-	-	-	-	-	-	-	---	-	-	-	-	-	-	-	-	---	-
1460	comp111300_c0_seq1_1	39252	16|-|-	5.4|-|-	-|-|-	1|-|-	1|-|-	1|-|-	1|-|-	---	-	-	-	-	-	-	-	-	---	-	-	-	-	-	-	-	-	---	-	-	-	-	-	-	-	-	---	-	-	-	-	-	-	-	-	---	-	-	-
1461	comp144984_c1_seq1_1	384426	26|-|31	0.5|-|0.5	-|-|-	1|-|1	1|-|1	1|-|1	1|-|1	---	-	---	-	-	-	-	-	-	---	-	---	-	-	-	-	-	-	---	-	---	-	-	-	-	-	-	---	-	---	-	-	-	-	-	-	---	-	---	-
1462	comp130212_c1_seq1_1	64584	56|68|-	2.6|2.6|-	-|-|-	2|1|-	2|1|-	1|1|-	1|1|-	---	---	-	1	1	-	-	-	-	---	---	-	1	1	-	-	-	-	---	---	-	1	1	-	-	-	-	---	---	-	1	1	-	-	-	-	---	---	-	1
1463	comp88096_c0_seq1_1	17790	-|35|-	-|8.4|-	-|-|-	-|1|-	-|1|-	-|1|-	-|1|-	-	---	-	-	-	-	-	-	-	-	---	-	-	-	-	-	-	-	-	---	-	-	-	-	-	-	-	-	---	-	-	-	-	-	-	-	-	---	-	-
1464	comp141557_c0_seq1_1	304228	-|-|15	-|-|0.6	-|-|-	-|-|1	-|-|1	-|-|1	-|-|1	-	-	---	-	-	-	-	-	-	-	-	---	-	-	-	-	-	-	-	-	---	-	-	-	-	-	-	-	-	---	-	-	-	-	-	-	-	-	---	-
1465	comp147124_c0_seq1_1	132856	34|26|56	1.2|1.2|2.4	-|-|-	2|1|3	2|1|3	1|1|2	1|1|2	---	---	0.831	-	-	2	-	-	-	---	---	0.845	-	-	2	-	-	*	---	---	1.187	-	-	2	-	-	-	---	---	0.976	-	-	2	-	-	-	---	---	1.285	-
1466	comp120157_c0_seq1_1	125507	-|17|23	-|2.1|2.1	-|-|-	-|1|1	-|1|1	-|1|1	-|1|1	-	---	---	-	-	-	-	-	-	-	---	---	-	-	-	-	-	-	-	---	---	-	-	-	-	-	-	-	---	---	-	-	-	-	-	-	-	---	---	-
1467	comp133044_c0_seq1_1	84574	-|27|-	-|2.7|-	-|-|-	-|1|-	-|1|-	-|1|-	-|1|-	-	---	-	-	-	-	-	-	-	-	---	-	-	-	-	-	-	-	-	---	-	-	-	-	-	-	-	-	---	-	-	-	-	-	-	-	-	---	-	-
1468	comp125548_c0_seq1_1	92663	-|-|18	-|-|1.3	-|-|-	-|-|1	-|-|1	-|-|1	-|-|1	-	-	---	-	-	-	-	-	-	-	-	---	-	-	-	-	-	-	-	-	---	-	-	-	-	-	-	-	-	---	-	-	-	-	-	-	-	-	---	-
1469	comp70498_c0_seq1_1	30370	34|-|-	3.8|-|-	-|-|-	1|-|-	1|-|-	1|-|-	1|-|-	---	-	-	-	-	-	-	-	-	---	-	-	-	-	-	-	-	-	---	-	-	-	-	-	-	-	-	---	-	-	-	-	-	-	-	-	---	-	-	-
1470	comp133624_c0_seq5_1	225927	650|545|603	8.9|9.4|10.5	-|-|-	29|25|35	29|25|35	12|14|16	12|14|16	0.767	0.763	0.781	16	12	16	*	*	*	0.651	0.851	0.642	16	11	16	-	-	*	0.764	0.894	0.767	16	12	16	*	-	*	0.717	0.962	0.724	16	12	16	*	-	*	0.836	1.028	0.983	16
1471	comp118463_c0_seq1_1	239153	-|23|-	-|0.7|-	-|1|-	-|1|-	-|1|-	-|1|-	-|1|-	-	---	-	-	-	-	-	-	-	-	---	-	-	-	-	-	-	-	-	---	-	-	-	-	-	-	-	-	---	-	-	-	-	-	-	-	-	---	-	-
1472	comp127299_c2_seq2_1	72131	-|-|101	-|-|2.2	-|-|1	-|-|2	-|-|2	-|-|1	-|-|1	-	-	1.462	-	-	2	-	-	*	-	-	1.252	-	-	2	-	-	-	-	-	0.87	-	-	2	-	-	-	-	-	0.828	-	-	2	-	-	-	-	-	0.851	-
1473	comp134679_c0_seq1_1	62242	-|-|27	-|-|3.0	-|-|-	-|-|1	-|-|1	-|-|1	-|-|1	-	-	---	-	-	-	-	-	-	-	-	---	-	-	-	-	-	-	-	-	---	-	-	-	-	-	-	-	-	---	-	-	-	-	-	-	-	-	---	-
1474	comp69926_c0_seq1_1	30457	25|-|-	6.7|-|-	-|-|-	1|-|-	1|-|-	1|-|-	1|-|-	---	-	-	-	-	-	-	-	-	---	-	-	-	-	-	-	-	-	---	-	-	-	-	-	-	-	-	---	-	-	-	-	-	-	-	-	---	-	-	-
1475	comp117545_c0_seq2_1	25358	-|28|-	-|5.8|-	-|-|-	-|1|-	-|1|-	-|1|-	-|1|-	-	---	-	-	-	-	-	-	-	-	---	-	-	-	-	-	-	-	-	---	-	-	-	-	-	-	-	-	---	-	-	-	-	-	-	-	-	---	-	-
1476	comp110157_c0_seq1_1	115203	86|80|89	2.9|2.9|5.2	-|-|-	6|5|5	6|5|5	2|2|3	2|2|3	1.521	---	1.48	2	-	2	-	-	-	1.472	---	1.559	2	-	2	-	-	-	1.363	---	1.258	2	-	2	-	-	-	1.654	---	1.403	2	-	2	-	-	-	1.297	---	1.625	2
1477	comp132942_c0_seq1_1	109704	19|-|-	2.1|-|-	-|-|-	1|-|-	1|-|-	1|-|-	1|-|-	---	-	-	-	-	-	-	-	-	---	-	-	-	-	-	-	-	-	---	-	-	-	-	-	-	-	-	---	-	-	-	-	-	-	-	-	---	-	-	-
1478	comp132520_c0_seq3_1	95419	31|50|32	1.8|1.8|1.8	-|-|-	1|1|1	1|1|1	1|1|1	1|1|1	---	---	---	-	1	-	-	-	-	---	---	---	-	1	-	-	-	-	---	---	---	-	1	-	-	-	-	---	---	---	-	1	-	-	-	-	---	---	---	-
1479	comp126423_c0_seq1_1	82244	55|48|59	3.5|3.5|3.5	-|-|-	4|4|4	4|4|4	2|2|2	2|2|2	0.222	---	0.226	2	1	2	*	-	*	0.418	---	0.414	2	1	2	-	-	-	0.34	---	0.218	2	1	2	-	-	*	0.653	---	0.511	2	1	2	-	-	-	0.585	---	0.451	2
1480	comp147064_c0_seq3_1	141112	-|40|-	-|1.1|-	-|-|-	-|1|-	-|1|-	-|1|-	-|1|-	-	---	-	-	-	-	-	-	-	-	---	-	-	-	-	-	-	-	-	---	-	-	-	-	-	-	-	-	---	-	-	-	-	-	-	-	-	---	-	-
1481	comp60443_c0_seq1_1	14088	-|-|18	-|-|12.5	-|-|-	-|-|1	-|-|1	-|-|1	-|-|1	-	-	---	-	-	-	-	-	-	-	-	---	-	-	-	-	-	-	-	-	---	-	-	-	-	-	-	-	-	---	-	-	-	-	-	-	-	-	---	-
1482	comp116263_c0_seq1_1	46335	84|64|45	7.8|7.8|3.5	1|1|1	4|2|1	4|2|1	2|2|1	2|2|1	1.076	---	---	2	1	1	-	-	-	1.228	---	---	2	1	1	-	-	-	1.295	---	---	2	1	1	-	-	-	1.078	---	---	2	1	1	-	-	-	1.249	---	---	2
1483	comp125639_c0_seq1_1	42192	659|671|579	12.4|12.4|12.4	-|-|-	34|33|31	34|33|31	3|3|3	3|3|3	1.115	1.007	1.062	16	16	19	-	-	-	0.851	0.904	0.904	16	16	19	*	-	-	1.103	1.161	1.165	16	16	19	-	*	*	0.835	0.894	1.042	16	16	19	*	-	-	0.969	1.091	0.953	16
1484	comp60272_c0_seq2_1	193268	-|-|28	-|-|1.3	-|-|-	-|-|1	-|-|1	-|-|1	-|-|1	-	-	---	-	-	-	-	-	-	-	-	---	-	-	-	-	-	-	-	-	---	-	-	-	-	-	-	-	-	---	-	-	-	-	-	-	-	-	---	-
1485	comp98004_c0_seq1_1	62657	-|-|31	-|-|2.3	-|-|-	-|-|1	-|-|1	-|-|1	-|-|1	-	-	---	-	-	-	-	-	-	-	-	---	-	-	-	-	-	-	-	-	---	-	-	-	-	-	-	-	-	---	-	-	-	-	-	-	-	-	---	-
1486	comp97760_c0_seq1_1	52902	177|137|135	15.4|13.3|11.3	-|-|-	8|7|5	8|7|5	5|4|3	5|4|3	1.061	1.097	1.098	5	3	3	-	*	-	1.296	1.447	1.156	5	3	3	-	*	-	1.407	1.308	1.525	5	3	3	*	*	-	1.465	1.379	1.387	5	3	3	-	-	-	1.483	1.514	1.665	5
1487	comp129156_c0_seq4_1	44045	-|22|-	-|4.1|-	-|-|-	-|1|-	-|1|-	-|1|-	-|1|-	-	---	-	-	-	-	-	-	-	-	---	-	-	-	-	-	-	-	-	---	-	-	-	-	-	-	-	-	---	-	-	-	-	-	-	-	-	---	-	-
1488	comp142707_c1_seq3_1	786743	18|-|-	2.4|-|-	-|-|-	1|-|-	1|-|-	1|-|-	1|-|-	---	-	-	-	-	-	-	-	-	---	-	-	-	-	-	-	-	-	---	-	-	-	-	-	-	-	-	---	-	-	-	-	-	-	-	-	---	-	-	-
1489	comp138908_c1_seq2_1	46254	113|96|147	6.2|6.2|6.2	-|-|-	5|5|9	5|5|9	2|2|2	2|2|2	0.726	0.93	0.99	3	2	4	-	-	-	0.65	0.802	0.902	3	2	4	*	-	-	1.007	0.718	1.073	3	2	4	-	-	-	0.706	0.889	0.895	3	2	4	-	-	-	0.724	0.629	1.102	3
1490	comp17103_c0_seq1_1	26377	15|-|-	5.3|-|-	-|-|-	1|-|-	1|-|-	1|-|-	1|-|-	---	-	-	-	-	-	-	-	-	---	-	-	-	-	-	-	-	-	---	-	-	-	-	-	-	-	-	---	-	-	-	-	-	-	-	-	---	-	-	-
1491	comp138602_c0_seq3_1	66031	-|15|-	-|3.8|-	-|-|-	-|1|-	-|1|-	-|1|-	-|1|-	-	---	-	-	-	-	-	-	-	-	---	-	-	-	-	-	-	-	-	---	-	-	-	-	-	-	-	-	---	-	-	-	-	-	-	-	-	---	-	-
1492	comp84123_c0_seq1_1	47543	153|149|88	6.6|12.7|6.6	-|-|-	6|10|5	6|10|5	2|4|2	2|4|2	1.263	1.275	---	5	5	1	*	*	-	1.402	1.659	---	5	5	1	*	*	-	1.41	1.39	---	4	5	1	*	*	-	1.944	1.912	---	5	5	1	-	*	-	1.664	1.685	---	5
1493	comp89499_c0_seq1_1	98896	23|-|-	2.2|-|-	-|-|-	1|-|-	1|-|-	1|-|-	1|-|-	---	-	-	-	-	-	-	-	-	---	-	-	-	-	-	-	-	-	---	-	-	-	-	-	-	-	-	---	-	-	-	-	-	-	-	-	---	-	-	-
1494	comp132955_c0_seq1_1	109468	-|-|19	-|-|2.0	-|-|-	-|-|1	-|-|1	-|-|1	-|-|1	-	-	---	-	-	-	-	-	-	-	-	---	-	-	-	-	-	-	-	-	---	-	-	-	-	-	-	-	-	---	-	-	-	-	-	-	-	-	---	-
1495	comp23042_c0_seq1_1	25889	32|-|-	9.9|-|-	-|-|-	1|-|-	1|-|-	1|-|-	1|-|-	---	-	-	-	-	-	-	-	-	---	-	-	-	-	-	-	-	-	---	-	-	-	-	-	-	-	-	---	-	-	-	-	-	-	-	-	---	-	-	-
1496	comp131915_c0_seq3_1	153823	24|31|33	1.8|1.0|1.0	-|-|-	2|1|1	2|1|1	2|1|1	2|1|1	---	---	---	-	-	-	-	-	-	---	---	---	-	-	-	-	-	-	---	---	---	-	-	-	-	-	-	---	---	---	-	-	-	-	-	-	---	---	---	-
1497	comp138483_c0_seq1_1	253482	19|-|-	0.7|-|-	-|-|-	1|-|-	1|-|-	1|-|-	1|-|-	---	-	-	-	-	-	-	-	-	---	-	-	-	-	-	-	-	-	---	-	-	-	-	-	-	-	-	---	-	-	-	-	-	-	-	-	---	-	-	-
1498	comp128182_c0_seq1_1	66294	-|-|27	-|-|3.4	-|-|-	-|-|1	-|-|1	-|-|1	-|-|1	-	-	---	-	-	-	-	-	-	-	-	---	-	-	-	-	-	-	-	-	---	-	-	-	-	-	-	-	-	---	-	-	-	-	-	-	-	-	---	-
1499	comp130878_c0_seq1_1	25987	28|21|22	7.7|7.7|7.7	-|-|-	2|1|1	2|1|1	1|1|1	1|1|1	---	---	---	-	-	-	-	-	-	---	---	---	-	-	-	-	-	-	---	---	---	-	-	-	-	-	-	---	---	---	-	-	-	-	-	-	---	---	---	-
1500	comp145886_c0_seq1_1	298518	-|-|24	-|-|0.4	-|-|-	-|-|1	-|-|1	-|-|1	-|-|1	-	-	---	-	-	-	-	-	-	-	-	---	-	-	-	-	-	-	-	-	---	-	-	-	-	-	-	-	-	---	-	-	-	-	-	-	-	-	---	-
1501	comp128021_c0_seq1_1	18153	17|-|-	8.3|-|-	-|-|-	1|-|-	1|-|-	1|-|-	1|-|-	---	-	-	-	-	-	-	-	-	---	-	-	-	-	-	-	-	-	---	-	-	-	-	-	-	-	-	---	-	-	-	-	-	-	-	-	---	-	-	-
1502	comp137707_c0_seq2_1	153009	34|38|-	1.4|1.4|-	-|-|-	1|1|-	1|1|-	1|1|-	1|1|-	---	---	-	-	-	-	-	-	-	---	---	-	-	-	-	-	-	-	---	---	-	-	-	-	-	-	-	---	---	-	-	-	-	-	-	-	---	---	-	-
1503	comp136316_c1_seq1_1	189519	26|-|16	1.2|-|1.2	-|-|-	1|-|1	1|-|1	1|-|1	1|-|1	---	-	---	-	-	-	-	-	-	---	-	---	-	-	-	-	-	-	---	-	---	-	-	-	-	-	-	---	-	---	-	-	-	-	-	-	---	-	---	-
1504	comp21160_c0_seq1_1	16962	582|693|551	86.2|86.2|86.2	-|-|-	30|29|28	30|29|28	7|7|7	7|7|7	1.226	1.255	1.211	11	18	13	*	*	*	0.729	0.794	0.748	11	19	13	*	-	-	0.648	0.602	0.602	11	19	13	*	*	*	0.834	0.915	0.965	11	19	13	*	-	-	0.993	1.164	1.24	11
1505	comp122933_c0_seq1_1	76636	-|-|17	-|-|3.4	-|-|-	-|-|1	-|-|1	-|-|1	-|-|1	-	-	---	-	-	-	-	-	-	-	-	---	-	-	-	-	-	-	-	-	---	-	-	-	-	-	-	-	-	---	-	-	-	-	-	-	-	-	---	-
1506	comp58202_c0_seq1_1	16804	-|14|-	-|12.3|-	-|-|-	-|1|-	-|1|-	-|1|-	-|1|-	-	---	-	-	-	-	-	-	-	-	---	-	-	-	-	-	-	-	-	---	-	-	-	-	-	-	-	-	---	-	-	-	-	-	-	-	-	---	-	-
1507	comp144278_c0_seq1_1	374000	-|22|-	-|0.4|-	-|-|-	-|1|-	-|1|-	-|1|-	-|1|-	-	---	-	-	-	-	-	-	-	-	---	-	-	-	-	-	-	-	-	---	-	-	-	-	-	-	-	-	---	-	-	-	-	-	-	-	-	---	-	-
1508	comp138367_c0_seq10_1	89426	-|30|36	-|2.6|2.6	-|2|2	-|1|2	-|1|2	-|1|1	-|1|1	-	---	---	-	-	-	-	-	-	-	---	---	-	-	-	-	-	-	-	---	---	-	-	-	-	-	-	-	---	---	-	-	-	-	-	-	-	---	---	-
1509	comp146049_c0_seq10_1	11267	-|-|31	-|-|12.4	-|-|-	-|-|1	-|-|1	-|-|1	-|-|1	-	-	---	-	-	-	-	-	-	-	-	---	-	-	-	-	-	-	-	-	---	-	-	-	-	-	-	-	-	---	-	-	-	-	-	-	-	-	---	-
1510	comp32176_c0_seq1_1	10581	20|-|-	17.1|-|-	-|-|-	1|-|-	1|-|-	1|-|-	1|-|-	---	-	-	-	-	-	-	-	-	---	-	-	-	-	-	-	-	-	---	-	-	-	-	-	-	-	-	---	-	-	-	-	-	-	-	-	---	-	-	-
1511	comp132363_c0_seq2_1	127237	60|86|-	3.1|2.1|-	-|-|-	4|3|-	4|3|-	3|2|-	3|2|-	---	---	-	-	1	-	-	-	-	---	---	-	-	1	-	-	-	-	---	---	-	-	1	-	-	-	-	---	---	-	-	1	-	-	-	-	---	---	-	-
1512	comp145124_c0_seq3_1	73147	35|-|-	1.7|-|-	-|-|-	1|-|-	1|-|-	1|-|-	1|-|-	---	-	-	-	-	-	-	-	-	---	-	-	-	-	-	-	-	-	---	-	-	-	-	-	-	-	-	---	-	-	-	-	-	-	-	-	---	-	-	-
1513	comp119089_c0_seq1_1	32748	32|-|-	3.3|-|-	-|-|-	1|-|-	1|-|-	1|-|-	1|-|-	---	-	-	-	-	-	-	-	-	---	-	-	-	-	-	-	-	-	---	-	-	-	-	-	-	-	-	---	-	-	-	-	-	-	-	-	---	-	-	-
1514	comp5667_c1_seq1_1	20350	317|363|377	37.1|36.4|45.7	-|-|-	14|15|17	14|15|17	5|6|7	5|6|7	0.903	0.923	0.905	10	11	11	-	-	-	1.12	0.953	0.954	11	11	11	*	-	-	0.887	0.815	0.784	11	11	11	-	*	*	0.89	0.983	0.871	11	11	11	-	-	-	1.121	1.148	1.2	11
1515	comp128344_c0_seq1_1	344566	-|19|-	-|0.6|-	-|-|-	-|1|-	-|1|-	-|1|-	-|1|-	-	---	-	-	-	-	-	-	-	-	---	-	-	-	-	-	-	-	-	---	-	-	-	-	-	-	-	-	---	-	-	-	-	-	-	-	-	---	-	-
1516	comp135273_c0_seq1_1	144678	56|46|58	4.0|2.8|3.5	-|-|-	4|3|3	4|3|3	4|3|3	4|3|3	---	---	---	1	-	1	-	-	-	---	---	---	1	-	1	-	-	-	---	---	---	1	-	1	-	-	-	---	---	---	1	-	1	-	-	-	---	---	---	1
1517	comp82295_c0_seq1_1	229229	19|-|-	0.7|-|-	-|-|-	1|-|-	1|-|-	1|-|-	1|-|-	---	-	-	-	-	-	-	-	-	---	-	-	-	-	-	-	-	-	---	-	-	-	-	-	-	-	-	---	-	-	-	-	-	-	-	-	---	-	-	-
1518	comp134803_c0_seq2_1	303939	111|144|177	2.2|1.4|2.0	-|-|-	4|4|4	4|4|4	3|2|3	3|2|3	1.03	1.057	1.581	2	3	3	-	-	-	1.129	1.218	1.798	2	3	3	-	-	-	1.079	1.01	1.305	2	3	3	-	-	-	1.235	1.134	2.088	2	3	3	-	-	-	0.893	1.427	1.896	2
1519	comp142966_c1_seq1_1	48714	17|17|17	5.6|5.6|5.6	-|-|-	2|1|1	2|1|1	1|1|1	1|1|1	---	---	---	-	-	-	-	-	-	---	---	---	-	-	-	-	-	-	---	---	---	-	-	-	-	-	-	---	---	---	-	-	-	-	-	-	---	---	---	-
1520	comp138454_c0_seq1_1	276379	15|-|-	1.0|-|-	-|-|-	1|-|-	1|-|-	1|-|-	1|-|-	---	-	-	-	-	-	-	-	-	---	-	-	-	-	-	-	-	-	---	-	-	-	-	-	-	-	-	---	-	-	-	-	-	-	-	-	---	-	-	-
1521	comp120310_c0_seq1_1	126619	14|-|-	1.4|-|-	-|-|-	1|-|-	1|-|-	1|-|-	1|-|-	---	-	-	-	-	-	-	-	-	---	-	-	-	-	-	-	-	-	---	-	-	-	-	-	-	-	-	---	-	-	-	-	-	-	-	-	---	-	-	-
1522	comp140777_c0_seq6_1	506995	-|25|-	-|0.3|-	-|-|-	-|1|-	-|1|-	-|1|-	-|1|-	-	---	-	-	-	-	-	-	-	-	---	-	-	-	-	-	-	-	-	---	-	-	-	-	-	-	-	-	---	-	-	-	-	-	-	-	-	---	-	-
1523	comp145951_c0_seq7_1	155421	-|18|-	-|1.4|-	-|-|-	-|1|-	-|1|-	-|1|-	-|1|-	-	---	-	-	-	-	-	-	-	-	---	-	-	-	-	-	-	-	-	---	-	-	-	-	-	-	-	-	---	-	-	-	-	-	-	-	-	---	-	-
1524	comp139095_c2_seq14_1	58111	-|-|23	-|-|3.5	-|-|-	-|-|1	-|-|1	-|-|1	-|-|1	-	-	---	-	-	-	-	-	-	-	-	---	-	-	-	-	-	-	-	-	---	-	-	-	-	-	-	-	-	---	-	-	-	-	-	-	-	-	---	-
1525	comp140315_c0_seq1_1	251085	37|-|46	1.7|-|1.3	-|-|-	2|-|2	2|-|2	2|-|2	2|-|2	---	-	---	-	-	1	-	-	-	---	-	---	-	-	1	-	-	-	---	-	---	-	-	1	-	-	-	---	-	---	-	-	1	-	-	-	---	-	---	-
1526	comp119095_c0_seq1_1	14377	28|-|-	11.7|-|-	-|-|-	1|-|-	1|-|-	1|-|-	1|-|-	---	-	-	-	-	-	-	-	-	---	-	-	-	-	-	-	-	-	---	-	-	-	-	-	-	-	-	---	-	-	-	-	-	-	-	-	---	-	-	-
1527	comp87032_c0_seq1_1	137503	22|-|-	1.9|-|-	-|-|-	1|-|-	1|-|-	1|-|-	1|-|-	---	-	-	-	-	-	-	-	-	---	-	-	-	-	-	-	-	-	---	-	-	-	-	-	-	-	-	---	-	-	-	-	-	-	-	-	---	-	-	-
1528	comp135538_c0_seq1_1	99575	-|-|15	-|-|1.4	-|-|-	-|-|1	-|-|1	-|-|1	-|-|1	-	-	---	-	-	-	-	-	-	-	-	---	-	-	-	-	-	-	-	-	---	-	-	-	-	-	-	-	-	---	-	-	-	-	-	-	-	-	---	-
1529	comp58300_c0_seq1_1	65375	-|-|24	-|-|2.6	-|-|-	-|-|1	-|-|1	-|-|1	-|-|1	-	-	---	-	-	-	-	-	-	-	-	---	-	-	-	-	-	-	-	-	---	-	-	-	-	-	-	-	-	---	-	-	-	-	-	-	-	-	---	-
1530	comp142791_c1_seq5_1	82118	-|22|-	-|1.3|-	-|-|-	-|1|-	-|1|-	-|1|-	-|1|-	-	---	-	-	-	-	-	-	-	-	---	-	-	-	-	-	-	-	-	---	-	-	-	-	-	-	-	-	---	-	-	-	-	-	-	-	-	---	-	-
1531	comp98849_c0_seq1_1	62223	183|125|264	8.0|8.0|6.1	-|-|-	12|7|13	12|7|13	3|3|2	3|3|2	0.802	---	0.852	2	1	3	-	-	-	0.796	---	0.76	2	1	3	*	-	-	1.047	---	0.897	2	1	3	-	-	-	0.822	---	0.725	2	1	3	-	-	*	0.782	---	0.718	2
1532	comp113652_c0_seq1_1	55697	115|126|81	9.3|9.3|6.3	-|-|-	4|6|3	4|6|3	3|3|2	3|3|2	1.159	0.961	---	3	2	1	-	-	-	1.196	0.895	---	3	2	1	-	-	-	1.26	0.925	---	3	2	1	-	-	-	1.565	0.954	---	3	2	1	*	-	-	1.479	1.022	---	3
1533	comp117776_c0_seq1_1	83277	492|492|313	11.3|13.1|11.6	-|-|-	18|21|13	18|21|13	6|7|6	6|7|6	0.878	0.926	1.047	12	11	8	-	-	-	1.096	1.115	1.226	11	11	8	-	-	-	1.243	1.16	1.114	12	11	8	-	*	-	1.306	1.184	1.143	12	11	8	-	*	-	1.27	1.296	1.141	12
1534	comp89262_c0_seq1_1	98399	18|-|-	1.8|-|-	-|-|-	1|-|-	1|-|-	1|-|-	1|-|-	---	-	-	-	-	-	-	-	-	---	-	-	-	-	-	-	-	-	---	-	-	-	-	-	-	-	-	---	-	-	-	-	-	-	-	-	---	-	-	-
1535	comp145895_c0_seq1_1	120031	147|149|42	2.4|2.4|2.4	-|-|-	1|2|1	1|2|1	1|1|1	1|1|1	---	0.588	---	1	2	1	-	-	-	---	1.081	---	1	2	1	-	-	-	---	1.015	---	1	2	1	-	-	-	---	0.652	---	1	2	1	-	-	-	---	0.412	---	1
1536	comp136401_c1_seq14_1	25997	-|17|-	-|7.6|-	-|1|-	-|1|-	-|1|-	-|1|-	-|1|-	-	---	-	-	-	-	-	-	-	-	---	-	-	-	-	-	-	-	-	---	-	-	-	-	-	-	-	-	---	-	-	-	-	-	-	-	-	---	-	-
1537	comp99501_c0_seq1_1	50590	20|-|-	5.2|-|-	-|-|-	1|-|-	1|-|-	1|-|-	1|-|-	---	-	-	-	-	-	-	-	-	---	-	-	-	-	-	-	-	-	---	-	-	-	-	-	-	-	-	---	-	-	-	-	-	-	-	-	---	-	-	-
1538	comp143712_c1_seq1_1	32783	74|141|71	5.2|5.2|5.2	-|-|-	2|3|1	2|3|1	1|1|1	1|1|1	0.9	1.654	---	2	3	1	-	-	-	0.908	1.385	---	2	3	1	-	-	-	0.837	1.909	---	2	3	1	-	-	-	0.556	1.278	---	2	3	1	-	-	-	0.688	1.028	---	2
1539	comp140793_c0_seq1_1	151541	-|48|-	-|0.9|-	-|-|-	-|1|-	-|1|-	-|1|-	-|1|-	-	---	-	-	1	-	-	-	-	-	---	-	-	1	-	-	-	-	-	---	-	-	1	-	-	-	-	-	---	-	-	1	-	-	-	-	-	---	-	-
1540	comp138633_c0_seq1_1	220652	-|28|-	-|0.8|-	-|-|-	-|1|-	-|1|-	-|1|-	-|1|-	-	---	-	-	-	-	-	-	-	-	---	-	-	-	-	-	-	-	-	---	-	-	-	-	-	-	-	-	---	-	-	-	-	-	-	-	-	---	-	-
1541	comp98144_c0_seq1_1	11972	34|-|-	14.3|-|-	-|-|-	1|-|-	1|-|-	1|-|-	1|-|-	---	-	-	-	-	-	-	-	-	---	-	-	-	-	-	-	-	-	---	-	-	-	-	-	-	-	-	---	-	-	-	-	-	-	-	-	---	-	-	-
1542	comp43884_c1_seq1_1	12595	15|-|-	4.8|-|-	7|-|-	1|-|-	1|-|-	1|-|-	1|-|-	---	-	-	-	-	-	-	-	-	---	-	-	-	-	-	-	-	-	---	-	-	-	-	-	-	-	-	---	-	-	-	-	-	-	-	-	---	-	-	-
1543	comp23859_c0_seq1_1	16439	32|-|-	7.7|-|-	-|-|-	2|-|-	2|-|-	1|-|-	1|-|-	---	-	-	-	-	-	-	-	-	---	-	-	-	-	-	-	-	-	---	-	-	-	-	-	-	-	-	---	-	-	-	-	-	-	-	-	---	-	-	-
1544	comp118734_c0_seq1_1	129138	-|15|-	-|1.4|-	-|-|-	-|1|-	-|1|-	-|1|-	-|1|-	-	---	-	-	-	-	-	-	-	-	---	-	-	-	-	-	-	-	-	---	-	-	-	-	-	-	-	-	---	-	-	-	-	-	-	-	-	---	-	-
1545	comp134856_c0_seq1_1	150255	1763|1715|1152	9.9|8.2|8.2	1|1|1	58|62|42	8|9|8	9|8|8	4|3|3	0.963	1.012	0.975	6	7	5	-	-	-	1.035	1.3	1.025	6	7	6	-	*	-	1.004	0.945	0.952	6	7	6	-	-	-	1.094	1.012	1.101	6	7	6	-	-	-	1.075	1.453	1.138	6
1546	comp68354_c0_seq1_1	32480	11007|11399|11156	29.4|29.4|29.4	-|-|-	469|484|461	469|484|461	6|6|6	6|6|6	0.615	0.613	0.617	301	321	305	-	-	-	0.74	0.758	0.771	302	321	305	-	-	-	0.525	0.533	0.531	297	318	305	-	-	-	0.569	0.575	0.588	303	321	305	-	-	-	0.423	0.438	0.441	303
1547	comp138196_c0_seq2_1	149378	345|404|430	2.2|3.2|3.2	-|-|-	7|8|9	7|8|9	1|2|2	1|2|2	0.923	0.907	0.771	7	7	9	-	-	*	0.81	0.798	0.862	7	7	9	*	-	-	0.905	0.919	0.704	6	7	9	*	-	*	0.809	0.936	0.92	7	7	9	-	-	-	1.005	1.159	1.08	7
1548	comp122927_c0_seq1_1	91044	-|-|31	-|-|1.9	-|-|-	-|-|1	-|-|1	-|-|1	-|-|1	-	-	---	-	-	-	-	-	-	-	-	---	-	-	-	-	-	-	-	-	---	-	-	-	-	-	-	-	-	---	-	-	-	-	-	-	-	-	---	-
1549	comp140270_c0_seq1_1	167091	15|-|-	1.2|-|-	-|-|-	1|-|-	1|-|-	1|-|-	1|-|-	---	-	-	-	-	-	-	-	-	---	-	-	-	-	-	-	-	-	---	-	-	-	-	-	-	-	-	---	-	-	-	-	-	-	-	-	---	-	-	-
1550	comp74793_c0_seq1_1	39303	23|-|-	3.4|-|-	-|-|-	1|-|-	1|-|-	1|-|-	1|-|-	---	-	-	-	-	-	-	-	-	---	-	-	-	-	-	-	-	-	---	-	-	-	-	-	-	-	-	---	-	-	-	-	-	-	-	-	---	-	-	-
1551	comp110105_c0_seq1_1	128114	33|31|25	1.6|1.6|1.6	-|-|-	1|1|1	1|1|1	1|1|1	1|1|1	---	---	---	-	-	-	-	-	-	---	---	---	-	-	-	-	-	-	---	---	---	-	-	-	-	-	-	---	---	---	-	-	-	-	-	-	---	---	---	-
1552	comp127428_c0_seq1_1	47745	33|-|-	2.9|-|-	-|-|-	1|-|-	1|-|-	1|-|-	1|-|-	---	-	-	-	-	-	-	-	-	---	-	-	-	-	-	-	-	-	---	-	-	-	-	-	-	-	-	---	-	-	-	-	-	-	-	-	---	-	-	-
1553	comp116238_c0_seq1_1	35305	-|19|-	-|3.8|-	-|-|-	-|1|-	-|1|-	-|1|-	-|1|-	-	---	-	-	-	-	-	-	-	-	---	-	-	-	-	-	-	-	-	---	-	-	-	-	-	-	-	-	---	-	-	-	-	-	-	-	-	---	-	-
1554	comp80285_c0_seq2_1	103647	33|35|37	1.8|1.8|1.8	-|-|-	1|2|2	1|2|2	1|1|1	1|1|1	---	---	---	-	-	-	-	-	-	---	---	---	-	-	-	-	-	-	---	---	---	-	-	-	-	-	-	---	---	---	-	-	-	-	-	-	---	---	---	-
1555	comp72857_c0_seq1_1	9662	25|-|-	8.2|-|-	-|-|-	1|-|-	1|-|-	1|-|-	1|-|-	---	-	-	-	-	-	-	-	-	---	-	-	-	-	-	-	-	-	---	-	-	-	-	-	-	-	-	---	-	-	-	-	-	-	-	-	---	-	-	-
1556	comp133504_c1_seq1_1	127524	1229|1221|1169	23.3|26.5|23.6	-|-|-	66|72|69	66|72|69	19|20|20	19|20|20	0.658	0.683	0.717	35	32	37	*	*	*	0.755	0.787	0.79	35	32	37	*	*	*	0.675	0.689	0.67	35	32	37	*	*	-	0.956	1.026	0.992	35	32	36	-	-	-	1.008	1.037	1.067	35
1557	comp143282_c0_seq4_1	61364	121|46|75	2.9|5.3|2.9	1|1|1	4|2|4	4|2|4	2|2|2	2|2|2	1.32	---	---	3	-	1	-	-	-	1.076	---	---	3	-	1	-	-	-	0.768	---	---	3	-	1	-	-	-	0.746	---	---	3	-	1	-	-	-	1.087	---	---	3
1558	comp39340_c1_seq1_1	10027	21|-|-	17.3|-|-	-|-|-	1|-|-	1|-|-	1|-|-	1|-|-	---	-	-	-	-	-	-	-	-	---	-	-	-	-	-	-	-	-	---	-	-	-	-	-	-	-	-	---	-	-	-	-	-	-	-	-	---	-	-	-
1559	comp146579_c0_seq2_1	76339	-|22|-	-|2.3|-	-|-|-	-|1|-	-|1|-	-|1|-	-|1|-	-	---	-	-	-	-	-	-	-	-	---	-	-	-	-	-	-	-	-	---	-	-	-	-	-	-	-	-	---	-	-	-	-	-	-	-	-	---	-	-
1560	comp87054_c0_seq1_1	148804	-|14|-	-|0.9|-	-|-|-	-|1|-	-|1|-	-|1|-	-|1|-	-	---	-	-	-	-	-	-	-	-	---	-	-	-	-	-	-	-	-	---	-	-	-	-	-	-	-	-	---	-	-	-	-	-	-	-	-	---	-	-
1561	comp35068_c0_seq1_1	10824	-|-|32	-|-|12.8	-|-|-	-|-|2	-|-|2	-|-|1	-|-|1	-	-	---	-	-	-	-	-	-	-	-	---	-	-	-	-	-	-	-	-	---	-	-	-	-	-	-	-	-	---	-	-	-	-	-	-	-	-	---	-
1562	comp86054_c0_seq1_1	18578	33|32|34	6.8|6.8|6.8	-|-|-	1|2|3	1|2|3	1|1|1	1|1|1	---	---	---	-	-	-	-	-	-	---	---	---	-	-	-	-	-	-	---	---	---	-	-	-	-	-	-	---	---	---	-	-	-	-	-	-	---	---	---	-
1563	comp61157_c0_seq1_1	36492	79|53|90	3.6|3.6|3.6	-|-|-	4|5|8	4|5|8	1|1|1	1|1|1	---	---	---	1	-	1	-	-	-	---	---	---	1	-	1	-	-	-	---	---	---	1	-	1	-	-	-	---	---	---	1	-	1	-	-	-	---	---	---	1
1564	comp138711_c0_seq7_1	20819	33|46|-	11.3|17.0|-	-|-|-	1|2|-	1|2|-	1|2|-	1|2|-	---	---	-	-	-	-	-	-	-	---	---	-	-	-	-	-	-	-	---	---	-	-	-	-	-	-	-	---	---	-	-	-	-	-	-	-	---	---	-	-
1565	comp130881_c0_seq1_1	54093	29|28|40	2.5|5.0|2.5	-|-|-	2|2|2	2|2|2	1|2|1	1|2|1	---	---	---	-	-	-	-	-	-	---	---	---	-	-	-	-	-	-	---	---	---	-	-	-	-	-	-	---	---	---	-	-	-	-	-	-	---	---	---	-
1566	comp110738_c0_seq2_1	97251	52|24|101	5.1|2.4|4.1	-|-|-	2|1|4	2|1|4	2|1|2	2|1|2	---	---	1.168	1	-	2	-	-	-	---	---	1.111	1	-	2	-	-	-	---	---	1.243	1	-	2	-	-	-	---	---	1.33	1	-	2	-	-	-	---	---	1.252	1
1567	comp120810_c0_seq1_1	91341	43|34|39	1.3|1.3|1.3	-|-|-	2|1|1	2|1|1	1|1|1	1|1|1	---	---	---	-	-	-	-	-	-	---	---	---	-	-	-	-	-	-	---	---	---	-	-	-	-	-	-	---	---	---	-	-	-	-	-	-	---	---	---	-
1568	comp130840_c0_seq1_1	137810	372|327|210	7.6|8.9|7.8	-|-|-	19|18|13	19|18|13	6|7|6	6|7|6	0.93	0.868	0.848	8	8	7	-	*	-	1.135	0.989	1.231	8	9	7	-	-	*	1.17	1.044	1.085	8	9	7	-	-	-	1.14	1.128	1.063	8	9	7	-	-	-	1.269	1.145	1.048	8
1569	comp137743_c4_seq1_1	13639	-|-|16	-|-|17.0	-|-|-	-|-|1	-|-|1	-|-|1	-|-|1	-	-	---	-	-	-	-	-	-	-	-	---	-	-	-	-	-	-	-	-	---	-	-	-	-	-	-	-	-	---	-	-	-	-	-	-	-	-	---	-
1570	comp127927_c0_seq1_1	130233	-|41|-	-|0.8|-	-|1|-	-|1|-	-|1|-	-|1|-	-|1|-	-	---	-	-	1	-	-	-	-	-	---	-	-	1	-	-	-	-	-	---	-	-	1	-	-	-	-	-	---	-	-	1	-	-	-	-	-	---	-	-
1571	comp144267_c0_seq1_1	338610	19|-|-	0.7|-|-	-|-|-	1|-|-	1|-|-	1|-|-	1|-|-	---	-	-	-	-	-	-	-	-	---	-	-	-	-	-	-	-	-	---	-	-	-	-	-	-	-	-	---	-	-	-	-	-	-	-	-	---	-	-	-
1572	comp110346_c1_seq1_1	140393	389|390|341	10.9|13.3|11.6	-|-|-	26|25|23	26|25|23	11|13|12	11|13|12	1.27	1.189	1.2	11	13	7	*	*	-	1.468	1.556	1.74	12	13	7	-	*	*	1.599	1.522	1.671	11	13	7	*	*	*	1.569	1.431	1.463	12	13	7	*	*	*	1.158	1.349	1.421	11
1573	comp134943_c0_seq1_1	47343	61|40|71	3.8|3.8|3.8	-|-|-	2|1|2	2|1|2	1|1|1	1|1|1	---	---	---	1	-	1	-	-	-	---	---	---	1	-	1	-	-	-	---	---	---	1	-	1	-	-	-	---	---	---	1	-	1	-	-	-	---	---	---	1
1574	comp18581_c0_seq1_1	13230	-|14|-	-|17.9|-	-|-|-	-|1|-	-|1|-	-|1|-	-|1|-	-	---	-	-	-	-	-	-	-	-	---	-	-	-	-	-	-	-	-	---	-	-	-	-	-	-	-	-	---	-	-	-	-	-	-	-	-	---	-	-
1575	comp130147_c1_seq1_1	220176	28|-|17	0.7|-|0.9	-|-|-	1|-|1	1|-|1	1|-|1	1|-|1	---	-	---	-	-	-	-	-	-	---	-	---	-	-	-	-	-	-	---	-	---	-	-	-	-	-	-	---	-	---	-	-	-	-	-	-	---	-	---	-
1576	comp109708_c0_seq1_1	89434	35|-|32	1.4|-|1.4	-|-|-	1|-|1	1|-|1	1|-|1	1|-|1	---	-	---	-	-	-	-	-	-	---	-	---	-	-	-	-	-	-	---	-	---	-	-	-	-	-	-	---	-	---	-	-	-	-	-	-	---	-	---	-
1577	comp141656_c1_seq1_1	59617	19|-|-	1.8|-|-	-|-|-	1|-|-	1|-|-	1|-|-	1|-|-	---	-	-	-	-	-	-	-	-	---	-	-	-	-	-	-	-	-	---	-	-	-	-	-	-	-	-	---	-	-	-	-	-	-	-	-	---	-	-	-
1578	comp138848_c0_seq1_1	78699	110|153|133	8.1|11.6|7.0	-|-|-	5|7|8	5|7|8	4|5|3	4|5|3	0.749	0.662	0.62	3	4	3	-	*	*	0.842	0.968	0.873	3	4	3	-	-	-	0.656	0.793	0.534	3	4	3	-	-	*	1.139	0.922	0.97	3	4	3	-	-	-	0.709	0.755	0.719	3
1579	comp103446_c0_seq1_1	24074	-|18|-	-|8.6|-	-|-|-	-|1|-	-|1|-	-|1|-	-|1|-	-	---	-	-	-	-	-	-	-	-	---	-	-	-	-	-	-	-	-	---	-	-	-	-	-	-	-	-	---	-	-	-	-	-	-	-	-	---	-	-
1580	comp146129_c0_seq7_1	499861	-|-|34	-|-|0.3	-|-|-	-|-|1	-|-|1	-|-|1	-|-|1	-	-	---	-	-	-	-	-	-	-	-	---	-	-	-	-	-	-	-	-	---	-	-	-	-	-	-	-	-	---	-	-	-	-	-	-	-	-	---	-
1581	comp146074_c2_seq3_1	71678	16|17|-	2.4|2.4|-	1|1|-	1|1|-	1|1|-	1|1|-	1|1|-	---	---	-	-	-	-	-	-	-	---	---	-	-	-	-	-	-	-	---	---	-	-	-	-	-	-	-	---	---	-	-	-	-	-	-	-	---	---	-	-
1582	comp145704_c0_seq5_1	154433	31|-|56	1.0|-|0.8	-|-|-	1|-|1	1|-|1	1|-|1	1|-|1	---	-	---	-	-	1	-	-	-	---	-	---	-	-	1	-	-	-	---	-	---	-	-	1	-	-	-	---	-	---	-	-	1	-	-	-	---	-	---	-
1583	comp114317_c0_seq1_1	59831	207|136|311	5.8|7.9|7.9	-|-|-	7|6|10	7|6|10	2|3|4	2|3|4	0.219	0.313	0.25	3	3	7	*	*	*	0.183	0.391	0.29	3	3	7	*	-	*	0.116	0.327	0.203	3	3	7	*	-	*	0.214	0.391	0.33	3	3	7	*	-	*	0.458	0.462	0.475	3
1584	comp87513_c0_seq1_1	10512	235|248|288	15.4|15.4|15.4	-|-|-	11|12|13	11|12|13	1|1|1	1|1|1	1.271	1.369	1.372	3	3	5	-	-	*	1.365	1.577	1.203	3	3	5	-	*	*	1.629	1.5	1.353	3	3	5	-	-	*	1.367	1.397	1.083	3	3	5	-	-	-	1.355	1.429	1.138	3
1585	comp143221_c0_seq1_1	362581	23|-|-	0.3|-|-	-|-|-	1|-|-	1|-|-	1|-|-	1|-|-	---	-	-	-	-	-	-	-	-	---	-	-	-	-	-	-	-	-	---	-	-	-	-	-	-	-	-	---	-	-	-	-	-	-	-	-	---	-	-	-
1586	comp126730_c0_seq1_1	128077	30|45|33	1.5|2.7|2.4	-|-|-	1|2|2	1|2|2	1|2|2	1|2|2	---	---	---	-	-	-	-	-	-	---	---	---	-	-	-	-	-	-	---	---	---	-	-	-	-	-	-	---	---	---	-	-	-	-	-	-	---	---	---	-
1587	comp32549_c0_seq1_1	11547	-|30|-	-|11.0|-	-|-|-	-|1|-	-|1|-	-|1|-	-|1|-	-	---	-	-	-	-	-	-	-	-	---	-	-	-	-	-	-	-	-	---	-	-	-	-	-	-	-	-	---	-	-	-	-	-	-	-	-	---	-	-
1588	comp125893_c0_seq1_1	118693	-|-|23	-|-|1.5	-|-|-	-|-|1	-|-|1	-|-|1	-|-|1	-	-	---	-	-	-	-	-	-	-	-	---	-	-	-	-	-	-	-	-	---	-	-	-	-	-	-	-	-	---	-	-	-	-	-	-	-	-	---	-
1589	comp125131_c0_seq1_1	126957	406|318|474	5.3|5.3|5.3	-|-|-	17|18|21	9|9|9	4|4|4	2|2|2	4.403	4.23	4.935	5	4	3	*	*	*	4.752	5.107	5.699	5	4	3	*	*	*	3.304	3.106	3.301	5	4	3	*	*	*	2.544	2.488	2.933	5	4	3	*	-	*	1.719	1.121	1.478	5
1590	comp125067_c0_seq1_1	187607	237|166|121	6.4|4.5|2.8	-|-|-	15|12|11	15|12|11	9|6|4	9|6|4	1.203	0.967	---	5	3	-	-	-	-	1.336	1.088	---	5	3	-	-	-	-	1.455	1.005	---	5	3	-	*	-	-	1.431	1.436	---	5	3	-	*	-	-	1.338	1.336	---	5
1591	comp143983_c0_seq4_1	365812	32|-|-	0.5|-|-	-|-|-	1|-|-	1|-|-	1|-|-	1|-|-	---	-	-	-	-	-	-	-	-	---	-	-	-	-	-	-	-	-	---	-	-	-	-	-	-	-	-	---	-	-	-	-	-	-	-	-	---	-	-	-
1592	comp146705_c0_seq1_1	634556	39|37|27	0.2|0.2|0.2	1|1|1	1|1|1	1|1|1	1|1|1	1|1|1	---	---	---	-	-	-	-	-	-	---	---	---	-	-	-	-	-	-	---	---	---	-	-	-	-	-	-	---	---	---	-	-	-	-	-	-	---	---	---	-
1593	comp147046_c3_seq4_1	264282	434|335|303	4.0|4.0|3.8	-|-|-	17|11|12	13|9|12	6|6|5	5|5|5	1.269	1.1	1.115	8	6	6	*	-	-	1.39	1.149	1.391	8	6	6	*	-	*	1.618	1.624	1.788	8	6	6	*	*	-	1.244	1.072	1.276	8	6	6	*	-	-	1.325	1.133	1.464	8
1594	comp146462_c1_seq1_1	129681	1112|1217|1039	18.2|22.7|18.2	-|-|-	43|39|39	43|39|39	13|16|13	13|16|13	1.102	0.979	0.956	28	30	24	*	-	-	0.939	1.023	0.908	28	30	24	-	-	-	0.928	0.978	0.982	28	29	23	-	-	-	0.93	0.979	1.013	28	30	24	-	-	-	1.025	1.018	1.046	28
1595	comp137283_c0_seq1_1	10816	26|-|-	16.4|-|-	-|-|-	1|-|-	1|-|-	1|-|-	1|-|-	---	-	-	-	-	-	-	-	-	---	-	-	-	-	-	-	-	-	---	-	-	-	-	-	-	-	-	---	-	-	-	-	-	-	-	-	---	-	-	-
1596	comp133480_c0_seq1_1	107106	407|414|367	12.8|18.5|14.2	-|-|-	22|26|19	22|26|19	8|13|9	8|13|9	0.96	1.105	1.007	12	13	10	-	-	-	1.186	1.272	1.181	12	14	10	-	-	*	1.268	0.992	1.179	12	14	10	-	-	-	1.144	1.13	0.967	12	14	10	-	-	-	1.198	1.262	1.195	11
1597	comp131207_c0_seq1_1	112404	-|21|-	-|1.3|-	-|-|-	-|1|-	-|1|-	-|1|-	-|1|-	-	---	-	-	-	-	-	-	-	-	---	-	-	-	-	-	-	-	-	---	-	-	-	-	-	-	-	-	---	-	-	-	-	-	-	-	-	---	-	-
1598	comp127535_c0_seq1_1	9499	42|47|39	15.5|15.5|15.5	1|1|1	1|1|1	1|1|1	1|1|1	1|1|1	---	---	---	1	1	-	-	-	-	---	---	---	1	1	-	-	-	-	---	---	---	1	1	-	-	-	-	---	---	---	1	1	-	-	-	-	---	---	---	1
1599	comp146395_c2_seq1_1	125370	-|20|-	-|1.6|-	-|-|-	-|1|-	-|1|-	-|1|-	-|1|-	-	---	-	-	-	-	-	-	-	-	---	-	-	-	-	-	-	-	-	---	-	-	-	-	-	-	-	-	---	-	-	-	-	-	-	-	-	---	-	-
1600	comp116040_c0_seq2_1	73984	42|37|-	2.0|2.0|-	-|-|-	2|3|-	2|3|-	1|1|-	1|1|-	---	---	-	1	-	-	-	-	-	---	---	-	1	-	-	-	-	-	---	---	-	1	-	-	-	-	-	---	---	-	1	-	-	-	-	-	---	---	-	1
1601	comp135705_c0_seq1_1	141758	-|-|30	-|-|1.4	-|-|1	-|-|1	-|-|1	-|-|1	-|-|1	-	-	---	-	-	-	-	-	-	-	-	---	-	-	-	-	-	-	-	-	---	-	-	-	-	-	-	-	-	---	-	-	-	-	-	-	-	-	---	-
1602	comp104142_c1_seq1_1	24797	33|-|-	6.7|-|-	-|-|-	1|-|-	1|-|-	1|-|-	1|-|-	---	-	-	-	-	-	-	-	-	---	-	-	-	-	-	-	-	-	---	-	-	-	-	-	-	-	-	---	-	-	-	-	-	-	-	-	---	-	-	-
1603	comp147005_c1_seq2_1	210140	-|-|26	-|-|0.7	-|-|-	-|-|1	-|-|1	-|-|1	-|-|1	-	-	---	-	-	-	-	-	-	-	-	---	-	-	-	-	-	-	-	-	---	-	-	-	-	-	-	-	-	---	-	-	-	-	-	-	-	-	---	-
1604	comp125825_c0_seq1_1	42328	33|30|29	4.2|4.2|4.2	-|-|-	4|1|1	4|1|1	1|1|1	1|1|1	---	---	---	-	-	-	-	-	-	---	---	---	-	-	-	-	-	-	---	---	---	-	-	-	-	-	-	---	---	---	-	-	-	-	-	-	---	---	---	-
1605	comp137546_c0_seq1_1	210650	-|-|19	-|-|1.1	-|-|-	-|-|1	-|-|1	-|-|1	-|-|1	-	-	---	-	-	-	-	-	-	-	-	---	-	-	-	-	-	-	-	-	---	-	-	-	-	-	-	-	-	---	-	-	-	-	-	-	-	-	---	-
1606	comp135133_c0_seq2_1	210050	23|-|-	0.6|-|-	1|-|-	1|-|-	1|-|-	1|-|-	1|-|-	---	-	-	-	-	-	-	-	-	---	-	-	-	-	-	-	-	-	---	-	-	-	-	-	-	-	-	---	-	-	-	-	-	-	-	-	---	-	-	-
1607	comp135787_c0_seq14_1	130568	-|21|21	-|1.9|1.9	-|1|1	-|2|1	-|2|1	-|1|1	-|1|1	-	---	---	-	-	-	-	-	-	-	---	---	-	-	-	-	-	-	-	---	---	-	-	-	-	-	-	-	---	---	-	-	-	-	-	-	-	---	---	-
1608	comp100373_c0_seq2_1	143967	-|-|36	-|-|0.9	-|-|-	-|-|1	-|-|1	-|-|1	-|-|1	-	-	---	-	-	-	-	-	-	-	-	---	-	-	-	-	-	-	-	-	---	-	-	-	-	-	-	-	-	---	-	-	-	-	-	-	-	-	---	-
1609	comp141755_c1_seq2_1	14445	-|-|24	-|-|13.9	-|-|-	-|-|1	-|-|1	-|-|1	-|-|1	-	-	---	-	-	-	-	-	-	-	-	---	-	-	-	-	-	-	-	-	---	-	-	-	-	-	-	-	-	---	-	-	-	-	-	-	-	-	---	-
1610	comp146386_c0_seq2_1	190209	-|31|-	-|0.8|-	-|-|-	-|1|-	-|1|-	-|1|-	-|1|-	-	---	-	-	-	-	-	-	-	-	---	-	-	-	-	-	-	-	-	---	-	-	-	-	-	-	-	-	---	-	-	-	-	-	-	-	-	---	-	-
1611	comp139427_c0_seq1_1	238990	396|551|466	7.8|9.3|8.0	-|-|-	23|31|20	23|31|20	11|13|11	11|13|11	1.159	1.093	1.011	10	14	11	-	-	-	1.53	1.416	1.277	9	14	11	*	*	*	1.67	1.456	1.315	10	14	11	*	*	*	1.647	1.509	1.317	9	14	11	*	*	*	1.618	1.697	1.563	10
1612	comp130960_c0_seq3_1	54457	-|38|39	-|1.8|1.8	-|-|-	-|1|1	-|1|1	-|1|1	-|1|1	-	---	---	-	-	-	-	-	-	-	---	---	-	-	-	-	-	-	-	---	---	-	-	-	-	-	-	-	---	---	-	-	-	-	-	-	-	---	---	-
1613	comp141864_c0_seq5_1	518741	-|21|-	-|0.2|-	-|-|-	-|1|-	-|1|-	-|1|-	-|1|-	-	---	-	-	-	-	-	-	-	-	---	-	-	-	-	-	-	-	-	---	-	-	-	-	-	-	-	-	---	-	-	-	-	-	-	-	-	---	-	-
1614	comp141147_c0_seq12_1	235319	-|18|-	-|0.7|-	-|1|-	-|1|-	-|1|-	-|1|-	-|1|-	-	---	-	-	-	-	-	-	-	-	---	-	-	-	-	-	-	-	-	---	-	-	-	-	-	-	-	-	---	-	-	-	-	-	-	-	-	---	-	-
1615	comp127465_c0_seq1_1	144675	-|-|20	-|-|1.2	-|-|-	-|-|1	-|-|1	-|-|1	-|-|1	-	-	---	-	-	-	-	-	-	-	-	---	-	-	-	-	-	-	-	-	---	-	-	-	-	-	-	-	-	---	-	-	-	-	-	-	-	-	---	-
1616	comp141310_c0_seq1_1	84040	168|72|85	7.9|4.8|5.2	-|-|-	6|2|3	6|2|3	4|2|2	4|2|2	0.883	0.805	---	4	2	1	-	-	-	0.699	0.462	---	4	2	1	-	-	-	0.964	0.735	---	4	2	1	-	-	-	0.699	0.733	---	3	2	1	*	-	-	0.825	1.419	---	4
1617	comp129168_c0_seq1_1	124323	-|46|-	-|0.7|-	-|-|-	-|1|-	-|1|-	-|1|-	-|1|-	-	---	-	-	1	-	-	-	-	-	---	-	-	1	-	-	-	-	-	---	-	-	1	-	-	-	-	-	---	-	-	1	-	-	-	-	-	---	-	-
1618	comp110927_c0_seq1_1	126475	-|17|-	-|1.3|-	-|1|-	-|1|-	-|1|-	-|1|-	-|1|-	-	---	-	-	-	-	-	-	-	-	---	-	-	-	-	-	-	-	-	---	-	-	-	-	-	-	-	-	---	-	-	-	-	-	-	-	-	---	-	-
1619	comp145741_c1_seq2_1	279973	-|-|19	-|-|0.5	-|-|-	-|-|1	-|-|1	-|-|1	-|-|1	-	-	---	-	-	-	-	-	-	-	-	---	-	-	-	-	-	-	-	-	---	-	-	-	-	-	-	-	-	---	-	-	-	-	-	-	-	-	---	-
1620	comp146010_c4_seq1_1	62752	-|17|-	-|3.4|-	-|-|-	-|1|-	-|1|-	-|1|-	-|1|-	-	---	-	-	-	-	-	-	-	-	---	-	-	-	-	-	-	-	-	---	-	-	-	-	-	-	-	-	---	-	-	-	-	-	-	-	-	---	-	-
1621	comp142622_c0_seq1_1	229001	46|44|61	0.9|0.9|0.9	-|-|-	1|1|1	1|1|1	1|1|1	1|1|1	---	---	---	1	1	1	-	-	-	---	---	---	1	1	1	-	-	-	---	---	---	1	1	1	-	-	-	---	---	---	1	1	1	-	-	-	---	---	---	1
1622	comp102743_c1_seq1_1	8537	-|16|-	-|18.3|-	-|-|-	-|1|-	-|1|-	-|1|-	-|1|-	-	---	-	-	-	-	-	-	-	-	---	-	-	-	-	-	-	-	-	---	-	-	-	-	-	-	-	-	---	-	-	-	-	-	-	-	-	---	-	-
1623	comp144739_c0_seq3_1	77811	-|20|-	-|2.4|-	-|-|-	-|1|-	-|1|-	-|1|-	-|1|-	-	---	-	-	-	-	-	-	-	-	---	-	-	-	-	-	-	-	-	---	-	-	-	-	-	-	-	-	---	-	-	-	-	-	-	-	-	---	-	-
1624	comp142258_c0_seq1_1	260969	306|234|291	6.4|6.4|6.2	-|-|-	17|17|18	17|17|18	10|10|10	10|10|10	0.889	0.934	0.745	7	6	8	-	-	*	0.786	0.967	0.848	7	6	8	-	-	-	0.754	1.016	0.83	7	6	8	*	-	-	0.653	0.945	0.622	7	4	8	*	-	*	0.868	0.792	0.67	7
1625	comp61095_c0_seq1_1	30032	-|-|29	-|-|6.6	-|-|-	-|-|1	-|-|1	-|-|1	-|-|1	-	-	---	-	-	-	-	-	-	-	-	---	-	-	-	-	-	-	-	-	---	-	-	-	-	-	-	-	-	---	-	-	-	-	-	-	-	-	---	-
1626	comp140687_c0_seq6_1	102769	-|-|14	-|-|2.4	-|-|-	-|-|1	-|-|1	-|-|1	-|-|1	-	-	---	-	-	-	-	-	-	-	-	---	-	-	-	-	-	-	-	-	---	-	-	-	-	-	-	-	-	---	-	-	-	-	-	-	-	-	---	-
1627	comp109360_c0_seq1_1	34567	28|-|-	3.4|-|-	-|-|-	1|-|-	1|-|-	1|-|-	1|-|-	---	-	-	-	-	-	-	-	-	---	-	-	-	-	-	-	-	-	---	-	-	-	-	-	-	-	-	---	-	-	-	-	-	-	-	-	---	-	-	-
1628	comp141180_c1_seq6_1	53354	24|-|-	3.7|-|-	-|-|-	1|-|-	1|-|-	1|-|-	1|-|-	---	-	-	-	-	-	-	-	-	---	-	-	-	-	-	-	-	-	---	-	-	-	-	-	-	-	-	---	-	-	-	-	-	-	-	-	---	-	-	-
1629	comp99520_c0_seq1_1	128915	32|-|25	1.2|-|1.2	-|-|-	1|-|1	1|-|1	1|-|1	1|-|1	---	-	---	-	-	-	-	-	-	---	-	---	-	-	-	-	-	-	---	-	---	-	-	-	-	-	-	---	-	---	-	-	-	-	-	-	---	-	---	-
1630	comp142873_c1_seq1_1	203811	1124|1144|1075	14.3|14.3|11.7	-|-|-	49|46|42	49|46|42	16|16|13	16|16|13	0.983	0.989	1.132	26	30	26	-	-	-	1.243	1.251	1.3	26	30	26	*	*	*	1.307	1.277	1.41	26	30	26	-	*	*	1.327	1.307	1.326	26	30	26	*	*	*	1.288	1.237	1.383	26
1631	comp34063_c1_seq1_1	10978	-|17|-	-|6.5|-	-|-|-	-|1|-	-|1|-	-|1|-	-|1|-	-	---	-	-	-	-	-	-	-	-	---	-	-	-	-	-	-	-	-	---	-	-	-	-	-	-	-	-	---	-	-	-	-	-	-	-	-	---	-	-
1632	comp38792_c0_seq1_1	48274	-|27|-	-|3.7|-	-|-|-	-|1|-	-|1|-	-|1|-	-|1|-	-	---	-	-	-	-	-	-	-	-	---	-	-	-	-	-	-	-	-	---	-	-	-	-	-	-	-	-	---	-	-	-	-	-	-	-	-	---	-	-
1633	comp111074_c0_seq1_1	65597	-|17|-	-|3.1|-	-|-|-	-|1|-	-|1|-	-|1|-	-|1|-	-	---	-	-	-	-	-	-	-	-	---	-	-	-	-	-	-	-	-	---	-	-	-	-	-	-	-	-	---	-	-	-	-	-	-	-	-	---	-	-
1634	comp145561_c0_seq7_1	12680	-|-|22	-|-|16.0	-|-|1	-|-|1	-|-|1	-|-|1	-|-|1	-	-	---	-	-	-	-	-	-	-	-	---	-	-	-	-	-	-	-	-	---	-	-	-	-	-	-	-	-	---	-	-	-	-	-	-	-	-	---	-
1635	comp136782_c0_seq1_1	238439	25|-|-	0.8|-|-	-|-|-	1|-|-	1|-|-	1|-|-	1|-|-	---	-	-	-	-	-	-	-	-	---	-	-	-	-	-	-	-	-	---	-	-	-	-	-	-	-	-	---	-	-	-	-	-	-	-	-	---	-	-	-
1636	comp129897_c1_seq1_1	134113	887|880|767	16.3|16.9|14.9	-|-|-	58|52|48	58|52|48	13|13|11	13|13|11	2.549	2.42	2.158	22	24	23	-	*	*	2.608	2.54	2.492	22	24	23	*	*	*	2.381	2.145	2.315	22	24	23	-	-	-	1.899	1.583	1.751	22	24	23	*	*	-	1.451	1.373	1.456	22
1637	comp7165_c0_seq1_1	10359	-|16|-	-|27.1|-	-|-|-	-|1|-	-|1|-	-|1|-	-|1|-	-	---	-	-	-	-	-	-	-	-	---	-	-	-	-	-	-	-	-	---	-	-	-	-	-	-	-	-	---	-	-	-	-	-	-	-	-	---	-	-
1638	comp85972_c0_seq1_1	54956	47|48|-	2.4|2.4|-	-|-|-	1|1|-	1|1|-	1|1|-	1|1|-	---	---	-	1	1	-	-	-	-	---	---	-	1	1	-	-	-	-	---	---	-	1	1	-	-	-	-	---	---	-	1	1	-	-	-	-	---	---	-	1
1639	comp145508_c0_seq9_1	37164	-|-|20	-|-|7.5	-|-|-	-|-|1	-|-|1	-|-|1	-|-|1	-	-	---	-	-	-	-	-	-	-	-	---	-	-	-	-	-	-	-	-	---	-	-	-	-	-	-	-	-	---	-	-	-	-	-	-	-	-	---	-
1640	comp100169_c0_seq1_1	122508	38|35|38	1.3|1.3|1.3	-|-|-	3|2|2	3|2|2	1|1|1	1|1|1	---	---	---	-	-	-	-	-	-	---	---	---	-	-	-	-	-	-	---	---	---	-	-	-	-	-	-	---	---	---	-	-	-	-	-	-	---	---	---	-
1641	comp146894_c0_seq1_1	201390	-|-|39	-|-|0.4	-|-|-	-|-|1	-|-|1	-|-|1	-|-|1	-	-	---	-	-	1	-	-	-	-	-	---	-	-	1	-	-	-	-	-	---	-	-	1	-	-	-	-	-	---	-	-	1	-	-	-	-	-	---	-
1642	comp137335_c0_seq3_1	179101	-|-|18	-|-|0.7	-|-|-	-|-|1	-|-|1	-|-|1	-|-|1	-	-	---	-	-	-	-	-	-	-	-	---	-	-	-	-	-	-	-	-	---	-	-	-	-	-	-	-	-	---	-	-	-	-	-	-	-	-	---	-
1643	comp134144_c0_seq1_1	195602	121|135|133	3.6|4.3|5.1	1|1|1	5|7|7	5|7|7	4|5|6	4|5|6	1.343	1.331	1.054	3	4	3	-	*	-	1.541	1.603	1.24	3	4	3	*	*	-	1.465	1.512	1.175	3	4	3	-	*	-	2.003	1.818	1.159	3	4	3	*	*	-	1.598	1.769	1.172	3
1644	comp144171_c0_seq1_1	207305	56|-|-	2.2|-|-	-|-|-	3|-|-	3|-|-	3|-|-	3|-|-	---	-	-	-	-	-	-	-	-	---	-	-	-	-	-	-	-	-	---	-	-	-	-	-	-	-	-	---	-	-	-	-	-	-	-	-	---	-	-	-
1645	comp9798_c0_seq1_1	11723	279|438|367	10.1|10.1|10.1	-|-|-	65|76|79	65|76|79	1|1|1	1|1|1	1.092	1.218	1.182	17	27	23	*	*	*	0.884	0.805	0.813	18	28	23	-	*	-	1.025	1.052	0.975	18	28	23	-	-	-	0.75	0.744	0.74	18	28	23	*	*	-	0.856	0.861	0.83	18
1646	comp147092_c2_seq1_1	189336	26|-|-	0.8|-|-	-|-|-	1|-|-	1|-|-	1|-|-	1|-|-	---	-	-	-	-	-	-	-	-	---	-	-	-	-	-	-	-	-	---	-	-	-	-	-	-	-	-	---	-	-	-	-	-	-	-	-	---	-	-	-
1647	comp141816_c0_seq1_1	128892	18|21|25	1.4|1.4|1.4	-|-|-	1|2|2	1|2|2	1|1|1	1|1|1	---	---	---	-	-	-	-	-	-	---	---	---	-	-	-	-	-	-	---	---	---	-	-	-	-	-	-	---	---	---	-	-	-	-	-	-	---	---	---	-
1648	comp130955_c0_seq4_1	57533	309|320|236	9.5|9.5|7.9	-|-|-	9|14|10	9|14|10	3|3|3	3|3|3	1.255	1.23	1.142	8	9	6	-	*	-	1.105	1.083	0.985	8	10	6	-	-	-	1.094	1.147	0.931	8	10	6	-	*	-	1.151	1.064	0.938	8	10	6	-	-	-	1.193	1.124	1.038	8
1649	comp139927_c0_seq2_1	21428	-|-|29	-|-|4.3	-|-|-	-|-|1	-|-|1	-|-|1	-|-|1	-	-	---	-	-	-	-	-	-	-	-	---	-	-	-	-	-	-	-	-	---	-	-	-	-	-	-	-	-	---	-	-	-	-	-	-	-	-	---	-
1650	comp143710_c1_seq2_1	92682	-|-|21	-|-|1.7	-|-|-	-|-|1	-|-|1	-|-|1	-|-|1	-	-	---	-	-	-	-	-	-	-	-	---	-	-	-	-	-	-	-	-	---	-	-	-	-	-	-	-	-	---	-	-	-	-	-	-	-	-	---	-
1651	comp80304_c0_seq1_1	19881	66|-|23	12.3|-|7.1	-|-|-	1|-|1	1|-|1	1|-|1	1|-|1	---	-	---	1	-	-	-	-	-	---	-	---	1	-	-	-	-	-	---	-	---	1	-	-	-	-	-	---	-	---	1	-	-	-	-	-	---	-	---	1
1652	comp139279_c0_seq5_1	142909	-|-|33	-|-|0.9	-|-|-	-|-|1	-|-|1	-|-|1	-|-|1	-	-	---	-	-	-	-	-	-	-	-	---	-	-	-	-	-	-	-	-	---	-	-	-	-	-	-	-	-	---	-	-	-	-	-	-	-	-	---	-
1653	comp143880_c0_seq2_1	117074	44|-|-	1.1|-|-	-|-|-	2|-|-	2|-|-	1|-|-	1|-|-	---	-	-	1	-	-	-	-	-	---	-	-	1	-	-	-	-	-	---	-	-	1	-	-	-	-	-	---	-	-	1	-	-	-	-	-	---	-	-	1
1654	comp81589_c0_seq2_1	166917	-|-|20	-|-|1.0	-|-|-	-|-|1	-|-|1	-|-|1	-|-|1	-	-	---	-	-	1	-	-	-	-	-	---	-	-	-	-	-	-	-	-	---	-	-	1	-	-	-	-	-	---	-	-	-	-	-	-	-	-	---	-
1655	comp140770_c0_seq2_1	20996	-|26|-	-|8.9|-	-|-|-	-|1|-	-|1|-	-|1|-	-|1|-	-	---	-	-	-	-	-	-	-	-	---	-	-	-	-	-	-	-	-	---	-	-	-	-	-	-	-	-	---	-	-	-	-	-	-	-	-	---	-	-
1656	comp144129_c0_seq2_1	284130	33|19|33	0.4|0.4|0.4	2|2|2	3|1|1	3|1|1	1|1|1	1|1|1	---	---	---	-	-	-	-	-	-	---	---	---	-	-	-	-	-	-	---	---	---	-	-	-	-	-	-	---	---	---	-	-	-	-	-	-	---	---	---	-
1657	comp114755_c0_seq1_1	212639	33|23|22	1.5|0.5|0.5	-|-|-	2|1|1	2|1|1	2|1|1	2|1|1	---	---	---	-	-	-	-	-	-	---	---	---	-	-	-	-	-	-	---	---	---	-	-	-	-	-	-	---	---	---	-	-	-	-	-	-	---	---	---	-
1658	comp83543_c0_seq1_1	17809	15|-|-	9.1|-|-	-|-|-	1|-|-	1|-|-	1|-|-	1|-|-	---	-	-	-	-	-	-	-	-	---	-	-	-	-	-	-	-	-	---	-	-	-	-	-	-	-	-	---	-	-	-	-	-	-	-	-	---	-	-	-
1659	comp97991_c0_seq2_1	67315	1077|1193|962	21.2|29.0|22.2	-|-|-	32|38|29	32|38|29	7|10|8	7|10|8	0.853	0.824	0.878	28	27	25	-	-	-	1.052	0.997	0.982	28	27	25	-	-	-	1.018	0.95	0.928	28	27	25	-	-	-	1.193	1.099	1.102	28	27	25	-	-	-	1.168	1.168	1.148	28
1660	comp133873_c0_seq3_1	189044	-|46|-	-|0.6|-	-|-|-	-|3|-	-|3|-	-|1|-	-|1|-	-	1.022	-	-	2	-	-	-	-	-	1.257	-	-	2	-	-	*	-	-	1.127	-	-	2	-	-	*	-	-	1.325	-	-	2	-	-	*	-	-	1.383	-	-
1661	comp120934_c0_seq2_1	234217	23|-|-	0.7|-|-	-|-|-	1|-|-	1|-|-	1|-|-	1|-|-	---	-	-	-	-	-	-	-	-	---	-	-	-	-	-	-	-	-	---	-	-	-	-	-	-	-	-	---	-	-	-	-	-	-	-	-	---	-	-	-
1662	comp120277_c0_seq1_1	184869	-|-|29	-|-|1.0	-|-|-	-|-|1	-|-|1	-|-|1	-|-|1	-	-	---	-	-	-	-	-	-	-	-	---	-	-	-	-	-	-	-	-	---	-	-	-	-	-	-	-	-	---	-	-	-	-	-	-	-	-	---	-
1663	comp136374_c4_seq2_1	19227	-|-|24	-|-|6.4	-|-|-	-|-|1	-|-|1	-|-|1	-|-|1	-	-	---	-	-	-	-	-	-	-	-	---	-	-	-	-	-	-	-	-	---	-	-	-	-	-	-	-	-	---	-	-	-	-	-	-	-	-	---	-
1664	comp122296_c0_seq1_1	102794	-|-|21	-|-|1.5	-|-|-	-|-|1	-|-|1	-|-|1	-|-|1	-	-	---	-	-	-	-	-	-	-	-	---	-	-	-	-	-	-	-	-	---	-	-	-	-	-	-	-	-	---	-	-	-	-	-	-	-	-	---	-
1665	comp102271_c1_seq1_1	9354	24|-|18	17.5|-|17.5	-|-|-	1|-|1	1|-|1	1|-|1	1|-|1	---	-	---	-	-	-	-	-	-	---	-	---	-	-	-	-	-	-	---	-	---	-	-	-	-	-	-	---	-	---	-	-	-	-	-	-	---	-	---	-
1666	comp126031_c0_seq1_1	48508	-|22|-	-|3.6|-	-|-|-	-|1|-	-|1|-	-|1|-	-|1|-	-	---	-	-	-	-	-	-	-	-	---	-	-	-	-	-	-	-	-	---	-	-	-	-	-	-	-	-	---	-	-	-	-	-	-	-	-	---	-	-
1667	comp145009_c2_seq1_1	51207	48|68|55	3.1|3.1|3.1	-|-|-	2|2|1	2|2|1	1|1|1	1|1|1	---	0.843	---	1	2	1	-	-	-	---	0.867	---	1	2	1	-	-	-	---	0.752	---	1	2	1	-	-	-	---	0.828	---	1	2	1	-	-	-	---	0.887	---	1
1668	comp87338_c0_seq1_1	25217	-|17|26	-|5.3|4.7	-|-|-	-|1|1	-|1|1	-|1|1	-|1|1	-	---	---	-	-	-	-	-	-	-	---	---	-	-	-	-	-	-	-	---	---	-	-	-	-	-	-	-	---	---	-	-	-	-	-	-	-	---	---	-
1669	comp141589_c0_seq2_1	409068	-|-|17	-|-|0.4	-|-|-	-|-|1	-|-|1	-|-|1	-|-|1	-	-	---	-	-	-	-	-	-	-	-	---	-	-	-	-	-	-	-	-	---	-	-	-	-	-	-	-	-	---	-	-	-	-	-	-	-	-	---	-
1670	comp136796_c1_seq1_1	86286	17|-|-	1.7|-|-	-|-|-	1|-|-	1|-|-	1|-|-	1|-|-	---	-	-	-	-	-	-	-	-	---	-	-	-	-	-	-	-	-	---	-	-	-	-	-	-	-	-	---	-	-	-	-	-	-	-	-	---	-	-	-
1671	comp96229_c1_seq1_1	11806	-|15|-	-|7.5|-	-|-|-	-|1|-	-|1|-	-|1|-	-|1|-	-	---	-	-	-	-	-	-	-	-	---	-	-	-	-	-	-	-	-	---	-	-	-	-	-	-	-	-	---	-	-	-	-	-	-	-	-	---	-	-
1672	comp140953_c1_seq1_1	203897	362|364|344	4.3|4.7|5.3	-|-|-	31|36|31	31|36|31	6|7|8	6|7|8	1.278	1.318	1.406	15	10	12	-	*	*	1.59	1.698	1.797	14	10	12	*	*	*	1.394	1.534	1.482	15	10	12	*	*	*	1.349	1.48	1.511	15	10	12	*	*	*	1.479	1.361	1.524	15
1673	comp145457_c0_seq2_1	348044	17|-|-	0.4|-|-	-|-|-	1|-|-	1|-|-	1|-|-	1|-|-	---	-	-	-	-	-	-	-	-	---	-	-	-	-	-	-	-	-	---	-	-	-	-	-	-	-	-	---	-	-	-	-	-	-	-	-	---	-	-	-
1674	comp129330_c0_seq1_1	150417	1582|1634|1638	11.4|12.6|12.2	1|1|1	63|77|68	63|77|68	11|12|12	11|12|12	0.611	0.625	0.642	35	39	37	-	-	*	0.575	0.646	0.596	34	39	38	*	*	*	0.695	0.666	0.649	35	39	38	*	-	-	0.541	0.55	0.533	35	39	38	*	-	*	0.668	0.651	0.624	35
1675	comp129838_c0_seq3_1	113852	23|-|-	1.4|-|-	1|-|-	1|-|-	1|-|-	1|-|-	1|-|-	---	-	-	-	-	-	-	-	-	---	-	-	-	-	-	-	-	-	---	-	-	-	-	-	-	-	-	---	-	-	-	-	-	-	-	-	---	-	-	-
1676	comp10366_c0_seq1_1	12583	63|88|51	10.6|10.6|10.6	-|-|-	3|5|3	3|5|3	1|1|1	1|1|1	---	---	---	-	1	-	-	-	-	---	---	---	-	1	-	-	-	-	---	---	---	-	1	-	-	-	-	---	---	---	-	1	-	-	-	-	---	---	---	-
1677	comp126842_c0_seq1_1	188962	998|861|788	14.2|11.8|11.6	-|-|-	40|36|36	40|36|36	15|13|13	15|13|13	0.927	1.116	1.191	26	21	19	-	-	-	1.177	1.217	1.478	26	21	19	-	*	*	1.293	1.372	1.41	26	21	18	*	*	*	1.57	1.603	1.85	26	21	19	*	*	*	1.628	1.543	1.603	26
1678	comp59122_c0_seq1_1	71691	-|-|35	-|-|1.6	-|-|-	-|-|1	-|-|1	-|-|1	-|-|1	-	-	---	-	-	-	-	-	-	-	-	---	-	-	-	-	-	-	-	-	---	-	-	-	-	-	-	-	-	---	-	-	-	-	-	-	-	-	---	-
1679	comp128860_c0_seq2_1	129862	-|-|19	-|-|1.7	-|-|-	-|-|1	-|-|1	-|-|1	-|-|1	-	-	---	-	-	-	-	-	-	-	-	---	-	-	-	-	-	-	-	-	---	-	-	-	-	-	-	-	-	---	-	-	-	-	-	-	-	-	---	-
1680	comp130880_c0_seq3_1	185915	270|242|-	3.4|5.6|-	-|-|-	7|9|-	7|9|-	3|6|-	3|6|-	1.09	0.808	-	5	6	-	-	-	-	0.847	1.262	-	6	6	-	-	*	-	1.175	1.337	-	6	6	-	-	-	-	1.174	1.293	-	6	6	-	-	-	-	1.102	1.112	-	6
1681	comp144235_c0_seq1_1	267899	-|41|41	-|1.2|0.6	-|-|-	-|2|2	-|2|2	-|2|1	-|2|1	-	---	---	-	1	1	-	-	-	-	---	---	-	1	1	-	-	-	-	---	---	-	1	1	-	-	-	-	---	---	-	1	1	-	-	-	-	---	---	-
1682	comp109651_c0_seq2_1	72333	201|192|274	9.3|7.9|12.6	-|-|-	7|6|8	7|6|8	4|3|5	4|3|5	0.866	0.85	0.887	4	3	5	-	-	-	0.935	0.885	0.97	4	4	5	-	-	-	1.075	0.96	1.169	4	4	5	-	-	-	1.106	0.93	1.093	4	4	5	-	-	-	1.018	1.071	1.167	4
1683	comp101303_c0_seq1_1	38738	30|-|32	4.3|-|4.3	-|-|-	1|-|1	1|-|1	1|-|1	1|-|1	---	-	---	-	-	-	-	-	-	---	-	---	-	-	-	-	-	-	---	-	---	-	-	-	-	-	-	---	-	---	-	-	-	-	-	-	---	-	---	-
1684	comp128576_c1_seq2_1	37885	-|18|21	-|5.4|5.4	-|-|-	-|1|1	-|1|1	-|1|1	-|1|1	-	---	---	-	-	-	-	-	-	-	---	---	-	-	-	-	-	-	-	---	---	-	-	-	-	-	-	-	---	---	-	-	-	-	-	-	-	---	---	-
1685	comp98358_c1_seq1_1	30561	164|97|139	8.1|8.1|8.1	-|-|-	3|1|3	3|1|3	1|1|1	1|1|1	1.023	---	2.138	3	1	3	-	-	*	0.747	---	2.311	3	1	3	-	-	*	1.088	---	1.963	3	1	3	-	-	*	0.808	---	1.859	3	1	3	-	-	-	0.806	---	2.575	3
1686	comp142772_c0_seq1_1	95051	-|46|66	-|1.9|3.6	-|1|1	-|1|2	-|1|2	-|1|2	-|1|2	-	---	0.775	-	1	2	-	-	-	-	---	0.704	-	1	2	-	-	-	-	---	1.004	-	1	2	-	-	-	-	---	---	-	1	1	-	-	-	-	---	0.689	-
1687	comp88027_c0_seq1_1	9095	-|-|31	-|-|13.2	-|-|-	-|-|1	-|-|1	-|-|1	-|-|1	-	-	---	-	-	-	-	-	-	-	-	---	-	-	-	-	-	-	-	-	---	-	-	-	-	-	-	-	-	---	-	-	-	-	-	-	-	-	---	-
1688	comp125971_c0_seq1_1	183580	17|17|18	1.0|1.0|1.0	-|-|-	2|3|2	2|3|2	1|1|1	1|1|1	---	---	---	-	-	-	-	-	-	---	---	---	-	-	-	-	-	-	---	---	---	-	-	-	-	-	-	---	---	---	-	-	-	-	-	-	---	---	---	-
1689	comp142853_c0_seq4_1	204316	64|55|65	1.1|1.9|1.1	1|1|1	2|3|2	2|3|2	1|2|1	1|2|1	---	---	---	1	1	1	-	-	-	---	---	---	1	1	1	-	-	-	---	---	---	1	1	1	-	-	-	---	---	---	1	1	1	-	-	-	---	---	---	1
1690	comp144207_c0_seq4_1	146607	-|30|-	-|0.9|-	-|1|-	-|1|-	-|1|-	-|1|-	-|1|-	-	---	-	-	-	-	-	-	-	-	---	-	-	-	-	-	-	-	-	---	-	-	-	-	-	-	-	-	---	-	-	-	-	-	-	-	-	---	-	-
1691	comp132181_c0_seq1_1	135554	42|-|-	1.7|-|-	-|-|-	1|-|-	1|-|-	1|-|-	1|-|-	---	-	-	-	-	-	-	-	-	---	-	-	-	-	-	-	-	-	---	-	-	-	-	-	-	-	-	---	-	-	-	-	-	-	-	-	---	-	-	-
1692	comp85875_c0_seq1_1	26681	-|18|-	-|9.3|-	-|-|-	-|1|-	-|1|-	-|1|-	-|1|-	-	---	-	-	-	-	-	-	-	-	---	-	-	-	-	-	-	-	-	---	-	-	-	-	-	-	-	-	---	-	-	-	-	-	-	-	-	---	-	-
1693	comp142436_c0_seq1_1	148257	5130|5168|4335	33.9|33.9|32.8	-|-|-	202|217|180	202|217|180	35|35|34	35|35|34	1.225	1.221	1.269	141	145	115	-	-	*	1.424	1.519	1.551	141	145	116	-	-	*	1.316	1.362	1.416	141	145	116	-	-	*	1.331	1.414	1.41	141	145	116	-	-	-	1.382	1.41	1.471	141
1694	comp104715_c0_seq1_1	83079	31|-|-	1.7|-|-	-|-|-	1|-|-	1|-|-	1|-|-	1|-|-	---	-	-	-	-	-	-	-	-	---	-	-	-	-	-	-	-	-	---	-	-	-	-	-	-	-	-	---	-	-	-	-	-	-	-	-	---	-	-	-
1695	comp127239_c0_seq1_1	123190	180|133|197	3.0|2.3|4.8	-|-|-	15|8|12	15|8|12	3|2|3	3|2|3	1.107	1.163	0.845	5	4	8	-	-	-	2.151	1.881	1.288	5	4	8	*	-	-	2.326	1.908	1.471	5	4	8	*	*	*	3.062	2.508	1.739	5	4	7	*	*	*	2.358	2.378	1.497	5
1696	comp143741_c1_seq1_1	100138	-|-|20	-|-|1.7	-|-|-	-|-|1	-|-|1	-|-|1	-|-|1	-	-	---	-	-	-	-	-	-	-	-	---	-	-	-	-	-	-	-	-	---	-	-	-	-	-	-	-	-	---	-	-	-	-	-	-	-	-	---	-
1697	comp94342_c0_seq1_1	10514	25|-|-	14.3|-|-	-|-|-	1|-|-	1|-|-	1|-|-	1|-|-	---	-	-	-	-	-	-	-	-	---	-	-	-	-	-	-	-	-	---	-	-	-	-	-	-	-	-	---	-	-	-	-	-	-	-	-	---	-	-	-
1698	comp135705_c2_seq4_1	59464	110|141|64	9.4|8.1|2.9	-|-|-	4|7|2	4|7|2	3|3|1	3|3|1	1.063	0.891	---	3	4	1	-	-	-	0.734	0.879	---	3	4	1	-	-	-	0.874	0.799	---	3	4	1	-	-	-	0.901	0.987	---	3	4	1	*	-	-	0.784	0.984	---	3
1699	comp123641_c0_seq1_1	88280	19|-|-	2.6|-|-	-|-|-	1|-|-	1|-|-	1|-|-	1|-|-	---	-	-	-	-	-	-	-	-	---	-	-	-	-	-	-	-	-	---	-	-	-	-	-	-	-	-	---	-	-	-	-	-	-	-	-	---	-	-	-
1700	comp130560_c0_seq8_1	229073	-|-|31	-|-|2.3	-|-|1	-|-|2	-|-|2	-|-|2	-|-|2	-	-	---	-	-	-	-	-	-	-	-	---	-	-	-	-	-	-	-	-	---	-	-	-	-	-	-	-	-	---	-	-	-	-	-	-	-	-	---	-
1701	comp131853_c0_seq1_1	14342	17|-|-	9.9|-|-	1|-|-	1|-|-	1|-|-	1|-|-	1|-|-	---	-	-	-	-	-	-	-	-	---	-	-	-	-	-	-	-	-	---	-	-	-	-	-	-	-	-	---	-	-	-	-	-	-	-	-	---	-	-	-
1702	comp113029_c0_seq2_1	168105	30|-|-	1.4|-|-	-|-|-	1|-|-	1|-|-	1|-|-	1|-|-	---	-	-	-	-	-	-	-	-	---	-	-	-	-	-	-	-	-	---	-	-	-	-	-	-	-	-	---	-	-	-	-	-	-	-	-	---	-	-	-
1703	comp142218_c0_seq1_1	308835	96|69|-	0.7|0.7|-	-|-|-	2|2|-	2|2|-	1|1|-	1|1|-	1.079	---	-	2	1	-	-	-	-	1.285	---	-	2	1	-	-	-	-	0.911	---	-	2	1	-	-	-	-	1.179	---	-	2	1	-	-	-	-	1.266	---	-	2
1704	comp139398_c0_seq8_1	94249	17|20|-	2.2|2.2|-	-|-|-	1|3|-	1|3|-	1|1|-	1|1|-	---	---	-	-	-	-	-	-	-	---	---	-	-	-	-	-	-	-	---	---	-	-	-	-	-	-	-	---	---	-	-	-	-	-	-	-	---	---	-	-
1705	comp84412_c0_seq1_1	102678	431|422|352	7.1|9.3|4.2	-|-|-	18|14|12	18|14|12	5|6|3	5|6|3	0.893	0.852	1.07	8	9	6	*	*	-	0.889	1.029	1.131	8	9	6	-	-	-	1.178	1.114	1.155	8	9	6	-	-	*	0.951	1.061	1.201	8	9	6	-	-	-	1.089	1.095	1.138	7
1706	comp103089_c0_seq1_1	91355	-|28|-	-|1.7|-	-|-|-	-|1|-	-|1|-	-|1|-	-|1|-	-	---	-	-	-	-	-	-	-	-	---	-	-	-	-	-	-	-	-	---	-	-	-	-	-	-	-	-	---	-	-	-	-	-	-	-	-	---	-	-
1707	comp138396_c0_seq1_1	349942	1679|1495|1348	22.0|17.8|17.0	-|-|-	80|69|57	80|69|57	43|35|31	43|35|31	0.896	0.912	0.886	48	36	37	*	*	*	1.027	1.03	1.095	48	36	37	-	-	*	1.074	1.149	1.085	48	36	37	-	-	-	1.221	1.218	1.157	48	36	37	*	*	*	1.213	1.252	1.384	48
1708	comp133894_c0_seq1_1	93575	103|108|67	7.0|5.2|7.0	-|-|-	8|6|6	8|6|6	4|3|4	4|3|4	1.358	1.207	---	3	3	1	-	-	-	1.074	1.572	---	3	3	1	-	*	-	0.99	1.203	---	3	3	1	-	*	-	1.151	1.39	---	3	3	1	-	-	-	1.073	1.219	---	3
1709	comp121540_c0_seq1_1	66697	22|-|-	1.7|-|-	-|-|-	1|-|-	1|-|-	1|-|-	1|-|-	---	-	-	-	-	-	-	-	-	---	-	-	-	-	-	-	-	-	---	-	-	-	-	-	-	-	-	---	-	-	-	-	-	-	-	-	---	-	-	-
1710	comp98052_c0_seq2_1	44927	34|39|60	3.0|3.0|3.0	-|-|-	2|3|2	2|3|2	1|1|1	1|1|1	---	---	---	-	1	1	-	-	-	---	---	---	-	1	1	-	-	-	---	---	---	-	1	1	-	-	-	---	---	---	-	1	1	-	-	-	---	---	---	-
1711	comp137060_c0_seq5_1	356605	29|25|-	0.7|0.7|-	-|-|-	1|1|-	1|1|-	1|1|-	1|1|-	---	---	-	-	-	-	-	-	-	---	---	-	-	-	-	-	-	-	---	---	-	-	-	-	-	-	-	---	---	-	-	-	-	-	-	-	---	---	-	-
1712	comp127267_c0_seq2_1	191301	-|-|20	-|-|0.9	-|-|-	-|-|1	-|-|1	-|-|1	-|-|1	-	-	---	-	-	-	-	-	-	-	-	---	-	-	-	-	-	-	-	-	---	-	-	-	-	-	-	-	-	---	-	-	-	-	-	-	-	-	---	-
1713	comp130122_c0_seq1_1	47656	-|22|-	-|5.4|-	-|-|-	-|1|-	-|1|-	-|1|-	-|1|-	-	---	-	-	-	-	-	-	-	-	---	-	-	-	-	-	-	-	-	---	-	-	-	-	-	-	-	-	---	-	-	-	-	-	-	-	-	---	-	-
1714	comp66062_c0_seq1_1	60269	-|33|-	-|3.0|-	-|-|-	-|1|-	-|1|-	-|1|-	-|1|-	-	---	-	-	-	-	-	-	-	-	---	-	-	-	-	-	-	-	-	---	-	-	-	-	-	-	-	-	---	-	-	-	-	-	-	-	-	---	-	-
1715	comp123127_c0_seq1_1	61060	101|98|126	4.9|3.3|3.3	-|-|-	5|3|5	5|3|5	2|1|1	2|1|1	0.654	0.849	0.724	2	2	5	-	-	*	0.947	1.04	0.694	2	2	5	-	-	-	1.009	0.917	0.997	2	2	5	-	-	-	0.894	0.953	0.719	2	2	5	-	-	-	0.818	1.09	0.975	2
1716	comp138202_c0_seq4_1	149594	-|-|22	-|-|1.1	-|-|-	-|-|1	-|-|1	-|-|1	-|-|1	-	-	---	-	-	-	-	-	-	-	-	---	-	-	-	-	-	-	-	-	---	-	-	-	-	-	-	-	-	---	-	-	-	-	-	-	-	-	---	-
1717	comp134243_c0_seq1_1	128386	88|82|130	2.0|2.0|4.1	-|-|-	6|4|6	6|4|6	2|2|3	2|2|3	0.937	0.748	0.879	2	4	5	-	-	-	1.069	0.827	1.143	2	3	5	-	-	-	0.961	1.084	1.18	2	4	5	-	-	-	0.944	0.858	1.386	2	4	3	-	-	*	1.366	1.124	1.444	2
1718	comp142665_c0_seq2_1	109404	29|-|-	1.1|-|-	-|-|-	1|-|-	1|-|-	1|-|-	1|-|-	---	-	-	-	-	-	-	-	-	---	-	-	-	-	-	-	-	-	---	-	-	-	-	-	-	-	-	---	-	-	-	-	-	-	-	-	---	-	-	-
1719	comp141008_c1_seq2_1	63971	22|31|17	3.2|3.2|3.2	-|-|-	1|1|1	1|1|1	1|1|1	1|1|1	---	---	---	-	-	-	-	-	-	---	---	---	-	-	-	-	-	-	---	---	---	-	-	-	-	-	-	---	---	---	-	-	-	-	-	-	---	---	---	-
1720	comp116435_c0_seq1_1	113016	-|20|-	-|2.0|-	-|-|-	-|1|-	-|1|-	-|1|-	-|1|-	-	---	-	-	-	-	-	-	-	-	---	-	-	-	-	-	-	-	-	---	-	-	-	-	-	-	-	-	---	-	-	-	-	-	-	-	-	---	-	-
1721	comp136606_c2_seq4_1	14188	-|-|28	-|-|8.0	-|-|-	-|-|1	-|-|1	-|-|1	-|-|1	-	-	---	-	-	-	-	-	-	-	-	---	-	-	-	-	-	-	-	-	---	-	-	-	-	-	-	-	-	---	-	-	-	-	-	-	-	-	---	-
1722	comp58678_c0_seq1_1	20958	30|33|-	4.8|11.6|-	-|-|-	1|3|-	1|3|-	1|2|-	1|2|-	---	---	-	-	-	-	-	-	-	---	---	-	-	-	-	-	-	-	---	---	-	-	-	-	-	-	-	---	---	-	-	-	-	-	-	-	---	---	-	-
1723	comp136_c0_seq1_1	25394	-|15|-	-|8.3|-	-|-|-	-|1|-	-|1|-	-|1|-	-|1|-	-	---	-	-	-	-	-	-	-	-	---	-	-	-	-	-	-	-	-	---	-	-	-	-	-	-	-	-	---	-	-	-	-	-	-	-	-	---	-	-
1724	comp124139_c0_seq1_1	86102	23|-|-	1.3|-|-	-|-|-	1|-|-	1|-|-	1|-|-	1|-|-	---	-	-	-	-	-	-	-	-	---	-	-	-	-	-	-	-	-	---	-	-	-	-	-	-	-	-	---	-	-	-	-	-	-	-	-	---	-	-	-
1725	comp19261_c0_seq1_1	26314	-|-|14	-|-|7.1	-|-|-	-|-|1	-|-|1	-|-|1	-|-|1	-	-	---	-	-	-	-	-	-	-	-	---	-	-	-	-	-	-	-	-	---	-	-	-	-	-	-	-	-	---	-	-	-	-	-	-	-	-	---	-
1726	comp108340_c0_seq1_1	45173	-|21|-	-|4.3|-	-|-|-	-|1|-	-|1|-	-|1|-	-|1|-	-	---	-	-	-	-	-	-	-	-	---	-	-	-	-	-	-	-	-	---	-	-	-	-	-	-	-	-	---	-	-	-	-	-	-	-	-	---	-	-
1727	comp144510_c0_seq1_1	179121	-|26|-	-|1.0|-	-|-|-	-|1|-	-|1|-	-|1|-	-|1|-	-	---	-	-	-	-	-	-	-	-	---	-	-	-	-	-	-	-	-	---	-	-	-	-	-	-	-	-	---	-	-	-	-	-	-	-	-	---	-	-
1728	comp127128_c0_seq1_1	54780	296|233|189	18.4|18.4|15.5	-|-|-	15|12|8	15|12|8	6|6|5	6|6|5	1.431	1.194	0.958	6	6	7	-	*	-	1.156	1.227	0.875	6	6	7	-	-	-	1.233	1.121	1.021	6	6	7	*	-	-	1.229	1.215	1.053	6	6	7	*	*	-	1.451	1.257	1.013	6
1729	comp141956_c2_seq1_1	14372	52|-|53	8.1|-|8.1	-|-|-	1|-|1	1|-|1	1|-|1	1|-|1	---	-	---	1	-	1	-	-	-	---	-	---	1	-	1	-	-	-	---	-	---	1	-	1	-	-	-	---	-	---	1	-	1	-	-	-	---	-	---	1
1730	comp131775_c1_seq1_1	139655	25|-|26	1.3|-|1.3	1|-|1	1|-|1	1|-|1	1|-|1	1|-|1	---	-	---	-	-	-	-	-	-	---	-	---	-	-	-	-	-	-	---	-	---	-	-	-	-	-	-	---	-	---	-	-	-	-	-	-	---	-	---	-
1731	comp133210_c0_seq1_1	195837	36|27|-	1.3|1.3|-	-|-|-	3|1|-	3|1|-	1|1|-	1|1|-	---	---	-	-	-	-	-	-	-	---	---	-	-	-	-	-	-	-	---	---	-	-	-	-	-	-	-	---	---	-	-	-	-	-	-	-	---	---	-	-
1732	comp121683_c1_seq1_1	37086	44|40|54	4.0|4.0|4.0	-|-|-	2|3|4	2|3|4	1|1|1	1|1|1	0.833	0.902	0.822	2	2	4	-	-	*	0.672	0.719	0.662	2	2	4	-	-	*	0.34	0.399	0.371	2	2	4	-	*	*	0.783	0.887	0.817	2	2	4	-	-	*	0.978	1.082	0.952	2
1733	comp37900_c1_seq1_1	15603	-|59|59	-|14.4|14.4	-|-|-	-|2|1	-|2|1	-|1|1	-|1|1	-	1.074	---	-	2	1	-	-	-	-	1.126	---	-	2	1	-	-	-	-	0.921	---	-	2	1	-	-	-	-	0.888	---	-	2	1	-	-	-	-	1.238	---	-
1734	comp79929_c0_seq1_1	11995	24|-|26	12.2|-|12.2	-|-|-	1|-|1	1|-|1	1|-|1	1|-|1	---	-	---	-	-	-	-	-	-	---	-	---	-	-	-	-	-	-	---	-	---	-	-	-	-	-	-	---	-	---	-	-	-	-	-	-	---	-	---	-
1735	comp141929_c0_seq1_1	197938	-|-|16	-|-|0.9	-|-|1	-|-|1	-|-|1	-|-|1	-|-|1	-	-	---	-	-	-	-	-	-	-	-	---	-	-	-	-	-	-	-	-	---	-	-	-	-	-	-	-	-	---	-	-	-	-	-	-	-	-	---	-
1736	comp81333_c0_seq1_1	12690	25|-|-	10.9|-|-	1|-|-	1|-|-	1|-|-	1|-|-	1|-|-	---	-	-	-	-	-	-	-	-	---	-	-	-	-	-	-	-	-	---	-	-	-	-	-	-	-	-	---	-	-	-	-	-	-	-	-	---	-	-	-
1737	comp120639_c0_seq1_1	249895	98|130|102	3.2|2.1|3.0	-|-|-	4|5|5	4|5|5	3|2|3	3|2|3	0.865	1.022	1.204	3	4	3	-	-	-	1.171	1.116	1.08	3	4	3	-	-	-	1.161	1.124	0.852	3	4	3	-	-	-	1.177	1.003	1.203	3	4	3	*	-	-	1.461	1.399	1.397	3
1738	comp146120_c1_seq4_1	21222	21|-|-	8.5|-|-	-|-|-	1|-|-	1|-|-	1|-|-	1|-|-	---	-	-	-	-	-	-	-	-	---	-	-	-	-	-	-	-	-	---	-	-	-	-	-	-	-	-	---	-	-	-	-	-	-	-	-	---	-	-	-
1739	comp145581_c0_seq2_1	139330	20|37|40	1.5|1.5|1.5	-|-|-	1|1|1	1|1|1	1|1|1	1|1|1	---	---	---	-	-	-	-	-	-	---	---	---	-	-	-	-	-	-	---	---	---	-	-	-	-	-	-	---	---	---	-	-	-	-	-	-	---	---	---	-
1740	comp79684_c0_seq1_1	9657	27|25|-	20.0|20.0|-	-|-|-	1|1|-	1|1|-	1|1|-	1|1|-	---	---	-	-	-	-	-	-	-	---	---	-	-	-	-	-	-	-	---	---	-	-	-	-	-	-	-	---	---	-	-	-	-	-	-	-	---	---	-	-
1741	comp130376_c0_seq6_1	67033	19|-|-	3.1|-|-	-|-|-	1|-|-	1|-|-	1|-|-	1|-|-	---	-	-	-	-	-	-	-	-	---	-	-	-	-	-	-	-	-	---	-	-	-	-	-	-	-	-	---	-	-	-	-	-	-	-	-	---	-	-	-
1742	comp74409_c0_seq1_1	54288	32|-|-	3.8|-|-	-|-|-	1|-|-	1|-|-	1|-|-	1|-|-	---	-	-	-	-	-	-	-	-	---	-	-	-	-	-	-	-	-	---	-	-	-	-	-	-	-	-	---	-	-	-	-	-	-	-	-	---	-	-	-
1743	comp66239_c1_seq1_1	37049	-|-|21	-|-|4.1	-|-|-	-|-|1	-|-|1	-|-|1	-|-|1	-	-	---	-	-	-	-	-	-	-	-	---	-	-	-	-	-	-	-	-	---	-	-	-	-	-	-	-	-	---	-	-	-	-	-	-	-	-	---	-
1744	comp129600_c0_seq1_1	115719	174|102|129	3.1|3.1|3.1	-|-|-	6|5|6	6|5|6	2|2|2	2|2|2	0.909	0.998	1.101	6	3	3	*	-	-	1.001	1.018	1.129	6	3	3	-	-	-	0.964	0.957	1.006	6	3	3	-	*	-	1.056	0.984	1.265	5	3	3	-	-	-	1.217	1.444	1.257	6
1745	comp128239_c0_seq1_1	155351	108|61|41	4.9|1.4|1.5	-|-|-	3|2|1	3|2|1	3|1|1	3|1|1	1.434	---	---	2	1	1	-	-	-	1.439	---	---	2	1	1	-	-	-	1.556	---	---	2	1	1	*	-	-	1.189	---	---	2	1	1	*	-	-	1.287	---	---	2
1746	comp146597_c0_seq11_1	112804	-|-|25	-|-|1.6	-|-|-	-|-|1	-|-|1	-|-|1	-|-|1	-	-	---	-	-	-	-	-	-	-	-	---	-	-	-	-	-	-	-	-	---	-	-	-	-	-	-	-	-	---	-	-	-	-	-	-	-	-	---	-
1747	comp132171_c0_seq2_1	49004	-|-|16	-|-|3.0	-|-|-	-|-|1	-|-|1	-|-|1	-|-|1	-	-	---	-	-	-	-	-	-	-	-	---	-	-	-	-	-	-	-	-	---	-	-	-	-	-	-	-	-	---	-	-	-	-	-	-	-	-	---	-
1748	comp147112_c0_seq5_1	49694	-|22|-	-|3.6|-	-|-|-	-|1|-	-|1|-	-|1|-	-|1|-	-	---	-	-	-	-	-	-	-	-	---	-	-	-	-	-	-	-	-	---	-	-	-	-	-	-	-	-	---	-	-	-	-	-	-	-	-	---	-	-
1749	comp146655_c1_seq4_1	109526	65|-|-	4.0|-|-	-|-|-	3|-|-	3|-|-	3|-|-	3|-|-	---	-	-	1	-	-	-	-	-	---	-	-	1	-	-	-	-	-	---	-	-	1	-	-	-	-	-	---	-	-	1	-	-	-	-	-	---	-	-	1
1750	comp126318_c0_seq1_1	131581	17|-|-	2.1|-|-	-|-|-	1|-|-	1|-|-	1|-|-	1|-|-	---	-	-	-	-	-	-	-	-	---	-	-	-	-	-	-	-	-	---	-	-	-	-	-	-	-	-	---	-	-	-	-	-	-	-	-	---	-	-	-
1751	comp139764_c1_seq6_1	47240	34|30|-	2.3|2.3|-	-|-|-	1|1|-	1|1|-	1|1|-	1|1|-	---	---	-	-	-	-	-	-	-	---	---	-	-	-	-	-	-	-	---	---	-	-	-	-	-	-	-	---	---	-	-	-	-	-	-	-	---	---	-	-
1752	comp139197_c1_seq2_1	174224	138|150|140	3.7|2.9|3.8	-|-|-	8|8|7	8|8|7	4|3|4	4|3|4	0.748	0.812	0.9	5	5	3	*	-	-	0.874	1.062	0.809	5	5	3	*	-	-	0.87	1.299	0.991	5	5	3	-	-	-	0.904	1.197	0.845	5	5	3	-	-	-	1.049	1.1	0.992	5
1753	comp140934_c0_seq3_1	12084	-|-|17	-|-|14.3	-|-|-	-|-|2	-|-|2	-|-|1	-|-|1	-	-	---	-	-	-	-	-	-	-	-	---	-	-	-	-	-	-	-	-	---	-	-	-	-	-	-	-	-	---	-	-	-	-	-	-	-	-	---	-
1754	comp123175_c0_seq1_1	228272	30|-|-	0.5|-|-	-|-|-	1|-|-	1|-|-	1|-|-	1|-|-	---	-	-	-	-	-	-	-	-	---	-	-	-	-	-	-	-	-	---	-	-	-	-	-	-	-	-	---	-	-	-	-	-	-	-	-	---	-	-	-
1755	comp136601_c0_seq1_1	244175	5986|6203|6036	27.2|28.6|26.6	-|-|-	223|235|227	223|235|227	41|44|40	41|44|40	1.575	1.496	1.582	145	151	142	-	-	-	1.539	1.46	1.526	148	150	140	-	-	-	1.211	1.144	1.195	147	149	141	-	*	-	1.528	1.499	1.638	148	150	143	-	-	-	1.047	1.055	1.095	148
1756	comp115299_c0_seq1_1	167718	-|27|-	-|1.1|-	-|-|-	-|1|-	-|1|-	-|1|-	-|1|-	-	---	-	-	-	-	-	-	-	-	---	-	-	-	-	-	-	-	-	---	-	-	-	-	-	-	-	-	---	-	-	-	-	-	-	-	-	---	-	-
1757	comp135557_c0_seq2_1	213165	-|-|17	-|-|1.0	-|-|-	-|-|1	-|-|1	-|-|1	-|-|1	-	-	---	-	-	-	-	-	-	-	-	---	-	-	-	-	-	-	-	-	---	-	-	-	-	-	-	-	-	---	-	-	-	-	-	-	-	-	---	-
1758	comp125187_c1_seq5_1	32623	81|78|68	5.9|5.9|5.9	-|-|-	2|2|2	2|2|2	1|1|1	1|1|1	---	0.929	---	1	2	1	-	-	-	---	0.74	---	1	2	1	-	-	-	---	0.374	---	1	2	1	-	-	-	---	0.667	---	1	2	1	-	-	-	---	0.535	---	1
1759	comp98245_c0_seq1_1	14598	100|85|65	11.3|11.3|11.3	-|-|-	6|4|4	6|4|4	1|1|1	1|1|1	---	---	---	1	1	1	-	-	-	---	---	---	1	1	1	-	-	-	---	---	---	1	1	1	-	-	-	---	---	---	1	1	1	-	-	-	---	---	---	1
1760	comp134847_c0_seq1_1	349612	39|30|29	2.0|2.0|2.0	-|-|-	1|1|1	1|1|1	1|1|1	1|1|1	---	---	---	-	-	-	-	-	-	---	---	---	-	-	-	-	-	-	---	---	---	-	-	-	-	-	-	---	---	---	-	-	-	-	-	-	---	---	---	-
1761	comp98515_c0_seq1_1	154101	324|333|83	4.5|3.5|3.5	-|-|-	9|8|4	9|8|4	4|3|3	4|3|3	0.203	0.174	0.296	8	7	2	*	-	-	0.23	0.142	0.165	8	7	2	*	*	-	0.225	0.195	0.218	8	7	2	*	*	-	0.165	0.166	0.211	8	6	2	*	*	-	0.398	0.369	0.538	8
1762	comp144619_c4_seq1_1	143226	642|494|482	9.1|6.7|9.1	-|-|-	15|13|13	15|13|13	5|4|5	5|4|5	0.975	0.944	1.036	14	11	11	-	-	-	1.436	1.433	1.338	14	11	11	*	*	*	1.262	1.329	1.196	13	11	11	*	*	*	1.456	1.761	1.58	14	11	10	*	*	*	1.675	1.761	1.568	14
1763	comp98590_c0_seq2_1	27269	67|64|66	4.5|10.9|10.9	-|-|-	1|3|4	1|3|4	1|2|2	1|2|2	---	1.397	1.158	1	3	3	-	-	-	---	1.135	0.741	1	3	3	-	-	-	---	1.189	0.835	1	3	3	-	-	-	---	1.132	0.89	1	3	3	-	-	-	---	1.437	0.726	1
1764	comp145406_c1_seq8_1	74056	71|110|49	6.3|6.3|1.8	-|-|-	4|5|1	4|5|1	3|3|1	3|3|1	0.939	1.038	---	2	3	1	-	-	-	1.24	0.876	---	2	3	1	-	-	-	1.2	0.963	---	2	3	1	-	-	-	1.288	0.995	---	2	3	1	-	-	-	1.407	0.653	---	2
1765	comp144876_c1_seq11_1	123348	-|-|19	-|-|1.2	-|-|-	-|-|1	-|-|1	-|-|1	-|-|1	-	-	---	-	-	-	-	-	-	-	-	---	-	-	-	-	-	-	-	-	---	-	-	-	-	-	-	-	-	---	-	-	-	-	-	-	-	-	---	-
1766	comp75246_c0_seq1_1	63762	16|-|-	2.6|-|-	-|-|-	1|-|-	1|-|-	1|-|-	1|-|-	---	-	-	-	-	-	-	-	-	---	-	-	-	-	-	-	-	-	---	-	-	-	-	-	-	-	-	---	-	-	-	-	-	-	-	-	---	-	-	-
1767	comp119474_c0_seq1_1	130649	-|28|-	-|1.0|-	-|1|-	-|1|-	-|1|-	-|1|-	-|1|-	-	---	-	-	-	-	-	-	-	-	---	-	-	-	-	-	-	-	-	---	-	-	-	-	-	-	-	-	---	-	-	-	-	-	-	-	-	---	-	-
1768	comp128792_c0_seq3_1	62937	-|25|-	-|2.9|-	-|-|-	-|1|-	-|1|-	-|1|-	-|1|-	-	---	-	-	-	-	-	-	-	-	---	-	-	-	-	-	-	-	-	---	-	-	-	-	-	-	-	-	---	-	-	-	-	-	-	-	-	---	-	-
1769	comp101063_c0_seq4_1	268047	65|51|48	1.4|1.4|1.4	-|-|-	7|7|6	7|7|6	1|1|1	1|1|1	---	---	---	-	-	-	-	-	-	---	---	---	-	-	-	-	-	-	---	---	---	-	-	-	-	-	-	---	---	---	-	-	-	-	-	-	---	---	---	-
1770	comp125596_c0_seq1_1	96987	153|79|202	8.4|5.2|6.4	-|-|-	6|5|5	6|5|5	4|3|3	4|3|3	1.165	1.061	1.02	4	2	4	-	-	-	1.062	1.005	0.854	4	2	4	-	-	-	0.961	0.887	0.932	4	2	4	-	-	-	0.966	0.837	0.859	4	2	4	-	-	-	1.012	0.737	0.8	4
1771	comp144707_c0_seq1_1	117565	-|-|31	-|-|0.9	-|-|-	-|-|1	-|-|1	-|-|1	-|-|1	-	-	---	-	-	-	-	-	-	-	-	---	-	-	-	-	-	-	-	-	---	-	-	-	-	-	-	-	-	---	-	-	-	-	-	-	-	-	---	-
1772	comp144243_c0_seq3_1	120393	102|64|54	5.0|3.5|3.5	-|-|-	4|3|3	4|3|3	3|2|2	3|2|2	0.543	---	---	3	1	-	-	-	-	0.706	---	---	3	1	-	-	-	-	0.625	---	---	3	1	-	*	-	-	0.993	---	---	3	1	-	-	-	-	0.972	---	---	3
1773	comp137846_c1_seq5_1	71875	26|-|-	2.3|-|-	-|-|-	1|-|-	1|-|-	1|-|-	1|-|-	---	-	-	-	-	-	-	-	-	---	-	-	-	-	-	-	-	-	---	-	-	-	-	-	-	-	-	---	-	-	-	-	-	-	-	-	---	-	-	-
1774	comp128756_c0_seq2_1	107099	-|41|35	-|2.4|2.4	-|-|-	-|1|1	-|1|1	-|1|1	-|1|1	-	---	---	-	1	-	-	-	-	-	---	---	-	1	-	-	-	-	-	---	---	-	1	-	-	-	-	-	---	---	-	1	-	-	-	-	-	---	---	-
1775	comp70951_c0_seq1_1	19400	-|16|-	-|10.3|-	-|-|-	-|1|-	-|1|-	-|1|-	-|1|-	-	---	-	-	-	-	-	-	-	-	---	-	-	-	-	-	-	-	-	---	-	-	-	-	-	-	-	-	---	-	-	-	-	-	-	-	-	---	-	-
1776	comp135135_c1_seq1_1	11590	-|-|21	-|-|12.5	-|-|-	-|-|1	-|-|1	-|-|1	-|-|1	-	-	---	-	-	-	-	-	-	-	-	---	-	-	-	-	-	-	-	-	---	-	-	-	-	-	-	-	-	---	-	-	-	-	-	-	-	-	---	-
1777	comp115738_c0_seq1_1	76447	-|24|-	-|1.6|-	-|-|-	-|1|-	-|1|-	-|1|-	-|1|-	-	---	-	-	-	-	-	-	-	-	---	-	-	-	-	-	-	-	-	---	-	-	-	-	-	-	-	-	---	-	-	-	-	-	-	-	-	---	-	-
1778	comp143532_c0_seq2_1	308389	-|18|-	-|0.6|-	-|-|-	-|2|-	-|2|-	-|1|-	-|1|-	-	---	-	-	-	-	-	-	-	-	---	-	-	-	-	-	-	-	-	---	-	-	-	-	-	-	-	-	---	-	-	-	-	-	-	-	-	---	-	-
1779	comp77529_c0_seq1_1	10156	-|-|24	-|-|14.7	-|-|-	-|-|1	-|-|1	-|-|1	-|-|1	-	-	---	-	-	-	-	-	-	-	-	---	-	-	-	-	-	-	-	-	---	-	-	-	-	-	-	-	-	---	-	-	-	-	-	-	-	-	---	-
1780	comp101911_c0_seq1_1	53804	82|105|-	3.3|3.3|-	-|-|-	2|3|-	2|3|-	1|1|-	1|1|-	0.867	1.065	-	2	3	-	-	-	-	0.993	1.078	-	2	3	-	-	-	-	1.159	1.176	-	2	3	-	-	-	-	1.075	1.053	-	2	3	-	-	-	-	1.349	1.162	-	2
1781	comp67004_c0_seq1_1	52591	136|234|213	11.7|12.5|12.5	-|-|-	9|9|9	9|9|9	4|4|4	4|4|4	0.564	0.562	0.635	3	5	7	-	*	*	0.729	0.654	0.56	3	7	7	-	-	*	0.847	0.687	0.714	3	7	6	-	*	*	1.336	0.8	0.946	3	7	7	-	-	-	0.856	0.756	0.845	3
1782	comp92973_c0_seq1_1	86536	22|-|-	1.5|-|-	-|-|-	1|-|-	1|-|-	1|-|-	1|-|-	---	-	-	-	-	-	-	-	-	---	-	-	-	-	-	-	-	-	---	-	-	-	-	-	-	-	-	---	-	-	-	-	-	-	-	-	---	-	-	-
1783	comp73739_c0_seq1_1	11489	-|21|-	-|16.5|-	-|-|-	-|1|-	-|1|-	-|1|-	-|1|-	-	---	-	-	-	-	-	-	-	-	---	-	-	-	-	-	-	-	-	---	-	-	-	-	-	-	-	-	---	-	-	-	-	-	-	-	-	---	-	-
1784	comp126204_c0_seq1_1	213715	16|-|-	0.9|-|-	-|-|-	1|-|-	1|-|-	1|-|-	1|-|-	---	-	-	-	-	-	-	-	-	---	-	-	-	-	-	-	-	-	---	-	-	-	-	-	-	-	-	---	-	-	-	-	-	-	-	-	---	-	-	-
1785	comp110176_c0_seq1_1	9148	-|23|-	-|17.4|-	-|-|-	-|1|-	-|1|-	-|1|-	-|1|-	-	---	-	-	-	-	-	-	-	-	---	-	-	-	-	-	-	-	-	---	-	-	-	-	-	-	-	-	---	-	-	-	-	-	-	-	-	---	-	-
1786	comp135255_c0_seq1_1	51012	20|-|-	3.2|-|-	-|-|-	1|-|-	1|-|-	1|-|-	1|-|-	---	-	-	-	-	-	-	-	-	---	-	-	-	-	-	-	-	-	---	-	-	-	-	-	-	-	-	---	-	-	-	-	-	-	-	-	---	-	-	-
1787	comp134306_c0_seq1_1	86718	21|-|-	2.4|-|-	3|-|-	1|-|-	1|-|-	1|-|-	1|-|-	---	-	-	-	-	-	-	-	-	---	-	-	-	-	-	-	-	-	---	-	-	-	-	-	-	-	-	---	-	-	-	-	-	-	-	-	---	-	-	-
1788	comp57603_c0_seq1_1	49261	28|-|-	3.1|-|-	-|-|-	1|-|-	1|-|-	1|-|-	1|-|-	---	-	-	-	-	-	-	-	-	---	-	-	-	-	-	-	-	-	---	-	-	-	-	-	-	-	-	---	-	-	-	-	-	-	-	-	---	-	-	-
1789	comp123449_c0_seq1_1	163982	217|224|208	6.9|9.3|6.7	1|1|1	15|15|9	15|15|9	8|9|7	8|9|7	0.85	1.068	1.04	7	6	8	-	-	-	1.051	1.125	1.086	7	6	8	-	-	-	0.933	1.114	0.97	7	6	8	-	-	-	1.115	1.132	0.958	7	6	8	-	*	-	1.237	1.338	1.257	7
1790	comp65182_c0_seq1_1	27951	-|19|-	-|4.6|-	-|-|-	-|1|-	-|1|-	-|1|-	-|1|-	-	---	-	-	-	-	-	-	-	-	---	-	-	-	-	-	-	-	-	---	-	-	-	-	-	-	-	-	---	-	-	-	-	-	-	-	-	---	-	-
1791	comp141613_c0_seq1_1	270929	75|63|86	2.7|1.5|1.8	1|1|1	5|4|5	5|4|5	4|3|3	4|3|3	---	---	0.773	1	1	2	-	-	-	---	---	1.028	1	1	2	-	-	-	---	---	1.026	1	1	2	-	-	-	---	---	1.017	1	1	2	-	-	-	---	---	1.036	1
1792	comp138456_c0_seq1_1	96226	56|51|44	1.0|1.0|2.2	-|-|-	3|4|5	3|4|5	1|1|2	1|1|2	---	---	---	-	1	-	-	-	-	---	---	---	-	1	-	-	-	-	---	---	---	-	1	-	-	-	-	---	---	---	-	1	-	-	-	-	---	---	---	-
1793	comp135689_c0_seq1_1	101766	-|26|38	-|3.0|3.0	-|1|1	-|1|1	-|1|1	-|1|1	-|1|1	-	---	---	-	-	1	-	-	-	-	---	---	-	-	1	-	-	-	-	---	---	-	-	1	-	-	-	-	---	---	-	-	1	-	-	-	-	---	---	-
1794	comp139031_c0_seq1_1	19720	32|40|34	9.7|9.7|9.7	-|-|-	1|2|1	1|2|1	1|1|1	1|1|1	---	---	---	-	-	-	-	-	-	---	---	---	-	-	-	-	-	-	---	---	---	-	-	-	-	-	-	---	---	---	-	-	-	-	-	-	---	---	---	-
1795	comp143197_c0_seq1_1	116832	479|530|614	9.8|8.8|8.5	1|1|1	21|18|17	21|18|17	7|6|6	7|6|6	0.988	0.904	0.971	15	13	15	-	-	-	1.045	1.035	1.149	15	13	15	-	-	-	1.132	0.976	1.037	15	13	15	*	-	-	1.08	1.091	1.093	15	13	15	-	-	-	1.019	1.033	1.227	15
1796	comp127236_c0_seq1_1	92587	15|-|-	2.4|-|-	-|-|-	1|-|-	1|-|-	1|-|-	1|-|-	---	-	-	-	-	-	-	-	-	---	-	-	-	-	-	-	-	-	---	-	-	-	-	-	-	-	-	---	-	-	-	-	-	-	-	-	---	-	-	-
1797	comp120167_c0_seq1_1	56757	1130|1145|1047	38.3|46.5|42.9	-|-|-	40|49|42	22|25|21	13|16|16	9|10|10	1.024	1.025	1.087	17	15	14	-	-	-	1.18	1.16	1.145	17	15	15	*	-	-	0.944	0.973	0.864	17	15	16	-	-	*	1.089	1.01	1.123	17	15	16	-	-	-	1.064	1.123	1.142	17
1798	comp127051_c0_seq1_1	103159	20|-|-	2.2|-|-	-|-|-	1|-|-	1|-|-	1|-|-	1|-|-	---	-	-	-	-	-	-	-	-	---	-	-	-	-	-	-	-	-	---	-	-	-	-	-	-	-	-	---	-	-	-	-	-	-	-	-	---	-	-	-
1799	comp96317_c0_seq1_1	23340	25|-|-	4.6|-|-	-|-|-	1|-|-	1|-|-	1|-|-	1|-|-	---	-	-	-	-	-	-	-	-	---	-	-	-	-	-	-	-	-	---	-	-	-	-	-	-	-	-	---	-	-	-	-	-	-	-	-	---	-	-	-
1800	comp115629_c0_seq6_1	112819	133|92|83	5.9|6.9|2.8	-|-|-	7|7|7	7|7|7	4|4|2	4|4|2	1.238	1.65	---	4	2	1	-	*	-	1.01	1.449	---	4	2	1	-	-	-	0.943	0.912	---	4	2	1	-	-	-	1.155	1.056	---	4	2	1	-	-	-	0.837	1.33	---	4
1801	comp103756_c0_seq1_1	21771	-|13|-	-|12.4|-	-|-|-	-|1|-	-|1|-	-|1|-	-|1|-	-	---	-	-	-	-	-	-	-	-	---	-	-	-	-	-	-	-	-	---	-	-	-	-	-	-	-	-	---	-	-	-	-	-	-	-	-	---	-	-
1802	comp139014_c0_seq1_1	71031	54|-|-	3.4|-|-	-|-|-	1|-|-	1|-|-	1|-|-	1|-|-	---	-	-	1	-	-	-	-	-	---	-	-	1	-	-	-	-	-	---	-	-	1	-	-	-	-	-	---	-	-	1	-	-	-	-	-	---	-	-	1
1803	comp145998_c0_seq21_1	38199	31|22|22	5.7|5.7|5.7	-|-|-	1|1|1	1|1|1	1|1|1	1|1|1	---	---	---	-	-	-	-	-	-	---	---	---	-	-	-	-	-	-	---	---	---	-	-	-	-	-	-	---	---	---	-	-	-	-	-	-	---	---	---	-
1804	comp125293_c0_seq1_1	184555	-|-|27	-|-|0.8	-|-|3	-|-|1	-|-|1	-|-|1	-|-|1	-	-	---	-	-	-	-	-	-	-	-	---	-	-	-	-	-	-	-	-	---	-	-	-	-	-	-	-	-	---	-	-	-	-	-	-	-	-	---	-
1805	comp145561_c1_seq16_1	55154	-|19|-	-|4.2|-	-|-|-	-|1|-	-|1|-	-|1|-	-|1|-	-	---	-	-	-	-	-	-	-	-	---	-	-	-	-	-	-	-	-	---	-	-	-	-	-	-	-	-	---	-	-	-	-	-	-	-	-	---	-	-
1806	comp122945_c0_seq2_1	102687	-|-|25	-|-|1.0	-|-|-	-|-|1	-|-|1	-|-|1	-|-|1	-	-	---	-	-	-	-	-	-	-	-	---	-	-	-	-	-	-	-	-	---	-	-	-	-	-	-	-	-	---	-	-	-	-	-	-	-	-	---	-
1807	comp136767_c0_seq2_1	60284	86|63|94	4.8|4.8|4.8	1|1|1	4|3|4	4|3|4	2|2|2	2|2|2	---	0.998	0.725	1	2	2	-	-	-	---	1.048	1.224	1	2	2	-	-	-	---	1.188	0.981	1	2	2	-	-	-	---	0.748	1.198	1	2	2	-	-	-	---	1.139	1.042	1
1808	comp136482_c1_seq2_1	259078	-|20|-	-|0.6|-	-|-|-	-|1|-	-|1|-	-|1|-	-|1|-	-	---	-	-	-	-	-	-	-	-	---	-	-	-	-	-	-	-	-	---	-	-	-	-	-	-	-	-	---	-	-	-	-	-	-	-	-	---	-	-
1809	comp125040_c0_seq1_1	99137	191|224|153	5.9|5.9|5.9	-|-|-	10|10|9	10|10|9	3|3|3	3|3|3	1.259	1.269	1.19	5	7	5	-	*	-	1.435	1.666	1.494	5	7	5	*	*	*	0.991	1.392	1.218	5	7	3	-	*	*	1.624	1.467	1.691	5	7	5	*	*	*	1.403	1.317	1.666	5
1810	comp126491_c0_seq1_1	155714	-|-|19	-|-|0.7	-|-|-	-|-|1	-|-|1	-|-|1	-|-|1	-	-	---	-	-	-	-	-	-	-	-	---	-	-	-	-	-	-	-	-	---	-	-	-	-	-	-	-	-	---	-	-	-	-	-	-	-	-	---	-
1811	comp146702_c1_seq1_1	89374	34|-|36	1.8|-|1.8	-|-|-	2|-|4	2|-|4	1|-|1	1|-|1	---	-	---	-	-	-	-	-	-	---	-	---	-	-	-	-	-	-	---	-	---	-	-	-	-	-	-	---	-	---	-	-	-	-	-	-	---	-	---	-
1812	comp132895_c0_seq1_1	81175	111|244|159	8.6|18.7|14.8	-|-|-	5|14|8	5|14|8	4|8|6	4|8|6	0.793	0.897	1.014	2	7	4	-	-	-	0.909	1.04	1.19	2	7	4	-	-	-	0.784	0.838	1.138	2	7	4	-	-	-	0.888	0.812	0.932	2	7	3	-	-	-	0.946	1.011	1.154	2
1813	comp59609_c0_seq1_1	32111	-|18|-	-|5.9|-	-|-|-	-|1|-	-|1|-	-|1|-	-|1|-	-	---	-	-	-	-	-	-	-	-	---	-	-	-	-	-	-	-	-	---	-	-	-	-	-	-	-	-	---	-	-	-	-	-	-	-	-	---	-	-
1814	comp143997_c0_seq5_1	114066	43|-|-	1.0|-|-	-|-|-	1|-|-	1|-|-	1|-|-	1|-|-	---	-	-	1	-	-	-	-	-	---	-	-	1	-	-	-	-	-	---	-	-	1	-	-	-	-	-	---	-	-	1	-	-	-	-	-	---	-	-	1
1815	comp89331_c0_seq1_1	27528	75|70|64	10.2|10.2|10.2	-|-|-	5|4|4	5|4|4	2|2|2	2|2|2	---	---	1.976	1	1	2	-	-	-	---	---	1.227	1	1	2	-	-	-	---	---	0.686	1	1	2	-	-	*	---	---	1.758	1	1	2	-	-	-	---	---	1.56	1
1816	comp145452_c0_seq5_1	256755	42|19|-	0.6|0.6|-	-|-|-	1|1|-	1|1|-	1|1|-	1|1|-	---	---	-	1	-	-	-	-	-	---	---	-	1	-	-	-	-	-	---	---	-	1	-	-	-	-	-	---	---	-	1	-	-	-	-	-	---	---	-	1
1817	comp110312_c0_seq1_1	29134	83|51|54	13.7|18.0|12.7	-|-|-	2|3|4	2|3|4	2|3|3	2|3|3	---	---	---	1	1	1	-	-	-	---	---	---	1	1	1	-	-	-	---	---	---	1	1	1	-	-	-	---	---	---	1	1	1	-	-	-	---	---	---	1
1818	comp132371_c0_seq1_1	166487	-|-|27	-|-|1.0	-|-|1	-|-|1	-|-|1	-|-|1	-|-|1	-	-	---	-	-	-	-	-	-	-	-	---	-	-	-	-	-	-	-	-	---	-	-	-	-	-	-	-	-	---	-	-	-	-	-	-	-	-	---	-
1819	comp110733_c0_seq1_1	14600	17|-|-	16.0|-|-	-|-|-	1|-|-	1|-|-	1|-|-	1|-|-	---	-	-	-	-	-	-	-	-	---	-	-	-	-	-	-	-	-	---	-	-	-	-	-	-	-	-	---	-	-	-	-	-	-	-	-	---	-	-	-
1820	comp143008_c1_seq7_1	563505	28|-|28	0.3|-|0.2	-|-|-	1|-|1	1|-|1	1|-|1	1|-|1	---	-	---	-	-	-	-	-	-	---	-	---	-	-	-	-	-	-	---	-	---	-	-	-	-	-	-	---	-	---	-	-	-	-	-	-	---	-	---	-
1821	comp115076_c0_seq3_1	20692	118|127|27	14.4|14.4|5.0	-|-|-	3|3|1	3|3|1	2|2|1	2|2|1	1.126	1.131	---	2	2	-	-	-	-	1.451	1.317	---	2	2	-	*	*	-	1.55	1.713	---	2	2	-	-	-	-	1.554	1.475	---	2	2	-	*	-	-	1.662	1.664	---	2
1822	comp130879_c0_seq3_1	111653	33|-|-	1.1|-|-	-|-|-	1|-|-	1|-|-	1|-|-	1|-|-	---	-	-	-	-	-	-	-	-	---	-	-	-	-	-	-	-	-	---	-	-	-	-	-	-	-	-	---	-	-	-	-	-	-	-	-	---	-	-	-
1823	comp134940_c0_seq1_1	68208	120|141|137	5.7|5.7|5.7	-|-|-	6|5|4	6|5|4	2|2|2	2|2|2	0.573	0.771	0.673	6	5	4	*	*	-	0.525	0.587	0.502	6	5	4	*	*	*	0.527	0.483	0.602	6	5	4	*	*	-	0.48	0.432	0.432	6	5	4	*	*	*	0.565	0.585	0.561	6
1824	comp136921_c3_seq2_1	111523	23|-|-	2.5|-|-	-|-|-	1|-|-	1|-|-	1|-|-	1|-|-	---	-	-	-	-	-	-	-	-	---	-	-	-	-	-	-	-	-	---	-	-	-	-	-	-	-	-	---	-	-	-	-	-	-	-	-	---	-	-	-
1825	comp125312_c0_seq1_1	460567	28|56|22	1.5|1.5|0.8	-|-|-	2|2|1	2|2|1	2|2|1	2|2|1	---	---	---	-	1	-	-	-	-	---	---	---	-	1	-	-	-	-	---	---	---	-	1	-	-	-	-	---	---	---	-	1	-	-	-	-	---	---	---	-
1826	comp64583_c0_seq1_1	19849	32|-|-	6.2|-|-	-|-|-	1|-|-	1|-|-	1|-|-	1|-|-	---	-	-	-	-	-	-	-	-	---	-	-	-	-	-	-	-	-	---	-	-	-	-	-	-	-	-	---	-	-	-	-	-	-	-	-	---	-	-	-
1827	comp135940_c1_seq3_1	29838	51|41|54	4.5|4.5|4.5	-|-|-	3|2|2	3|2|2	1|1|1	1|1|1	---	---	---	1	1	1	-	-	-	---	---	---	1	1	1	-	-	-	---	---	---	1	1	1	-	-	-	---	---	---	1	1	1	-	-	-	---	---	---	1
1828	comp146617_c0_seq3_1	215769	22|-|15	1.0|-|1.0	-|-|-	1|-|1	1|-|1	1|-|1	1|-|1	---	-	---	-	-	-	-	-	-	---	-	---	-	-	-	-	-	-	---	-	---	-	-	-	-	-	-	---	-	---	-	-	-	-	-	-	---	-	---	-
1829	comp80685_c0_seq1_1	32117	19|-|-	6.2|-|-	-|-|-	1|-|-	1|-|-	1|-|-	1|-|-	---	-	-	-	-	-	-	-	-	---	-	-	-	-	-	-	-	-	---	-	-	-	-	-	-	-	-	---	-	-	-	-	-	-	-	-	---	-	-	-
1830	comp131340_c0_seq2_1	188601	27|-|-	0.7|-|-	-|-|-	1|-|-	1|-|-	1|-|-	1|-|-	---	-	-	-	-	-	-	-	-	---	-	-	-	-	-	-	-	-	---	-	-	-	-	-	-	-	-	---	-	-	-	-	-	-	-	-	---	-	-	-
1831	comp143486_c0_seq1_1	125656	-|45|-	-|2.1|-	-|1|-	-|1|-	-|1|-	-|1|-	-|1|-	-	---	-	-	1	-	-	-	-	-	---	-	-	1	-	-	-	-	-	---	-	-	1	-	-	-	-	-	---	-	-	1	-	-	-	-	-	---	-	-
1832	comp134150_c0_seq4_1	106845	-|-|21	-|-|1.4	-|-|-	-|-|1	-|-|1	-|-|1	-|-|1	-	-	---	-	-	-	-	-	-	-	-	---	-	-	-	-	-	-	-	-	---	-	-	-	-	-	-	-	-	---	-	-	-	-	-	-	-	-	---	-
1833	comp54677_c0_seq1_1	11761	-|-|107	-|-|50.0	-|-|-	-|-|2	-|-|2	-|-|2	-|-|2	-	-	1.131	-	-	2	-	-	-	-	-	0.924	-	-	2	-	-	-	-	-	1.346	-	-	2	-	-	-	-	-	1.081	-	-	2	-	-	-	-	-	0.896	-
1834	comp114224_c0_seq1_1	100071	77|78|102	1.5|3.1|3.1	-|-|-	2|4|4	2|4|4	1|2|2	1|2|2	1.002	---	1.203	2	1	3	-	-	-	1.301	---	1.366	2	1	3	-	-	*	0.946	---	1.479	2	1	3	-	-	-	1.105	---	1.211	2	1	3	-	-	-	1.28	---	1.313	2
1835	comp135889_c0_seq1_1	309722	-|13|-	-|0.6|-	-|-|-	-|1|-	-|1|-	-|1|-	-|1|-	-	---	-	-	-	-	-	-	-	-	---	-	-	-	-	-	-	-	-	---	-	-	-	-	-	-	-	-	---	-	-	-	-	-	-	-	-	---	-	-
1836	comp142852_c0_seq1_1	389182	20|17|-	0.6|0.6|-	-|-|-	1|1|-	1|1|-	1|1|-	1|1|-	---	---	-	-	-	-	-	-	-	---	---	-	-	-	-	-	-	-	---	---	-	-	-	-	-	-	-	---	---	-	-	-	-	-	-	-	---	---	-	-
1837	comp127119_c0_seq1_1	176371	-|-|22	-|-|1.3	-|-|-	-|-|1	-|-|1	-|-|1	-|-|1	-	-	---	-	-	-	-	-	-	-	-	---	-	-	-	-	-	-	-	-	---	-	-	-	-	-	-	-	-	---	-	-	-	-	-	-	-	-	---	-
1838	comp144020_c0_seq1_1	218255	87|60|79	0.6|0.6|0.6	-|-|-	3|2|3	3|2|3	1|1|1	1|1|1	0.792	0.742	---	3	2	1	-	-	-	0.606	0.833	---	3	2	1	*	-	-	0.932	1.138	---	3	2	1	-	-	-	0.731	1.036	---	3	2	1	-	-	-	0.523	0.807	---	3
1839	comp146096_c0_seq6_1	311586	24|-|-	0.6|-|-	1|-|-	1|-|-	1|-|-	1|-|-	1|-|-	---	-	-	-	-	-	-	-	-	---	-	-	-	-	-	-	-	-	---	-	-	-	-	-	-	-	-	---	-	-	-	-	-	-	-	-	---	-	-	-
1840	comp140290_c1_seq2_1	33434	-|30|-	-|5.4|-	-|-|-	-|1|-	-|1|-	-|1|-	-|1|-	-	---	-	-	-	-	-	-	-	-	---	-	-	-	-	-	-	-	-	---	-	-	-	-	-	-	-	-	---	-	-	-	-	-	-	-	-	---	-	-
1841	comp72799_c0_seq1_1	67854	21|-|-	2.8|-|-	-|-|-	1|-|-	1|-|-	1|-|-	1|-|-	---	-	-	-	-	-	-	-	-	---	-	-	-	-	-	-	-	-	---	-	-	-	-	-	-	-	-	---	-	-	-	-	-	-	-	-	---	-	-	-
1842	comp111137_c0_seq1_1	58086	54|58|65	2.7|2.7|2.7	-|-|-	2|1|2	2|1|2	1|1|1	1|1|1	---	---	---	1	1	1	-	-	-	---	---	---	1	1	1	-	-	-	---	---	---	1	1	1	-	-	-	---	---	---	1	1	1	-	-	-	---	---	---	1
1843	comp137267_c1_seq8_1	51164	40|-|-	1.9|-|-	-|-|-	2|-|-	2|-|-	1|-|-	1|-|-	---	-	-	-	-	-	-	-	-	---	-	-	-	-	-	-	-	-	---	-	-	-	-	-	-	-	-	---	-	-	-	-	-	-	-	-	---	-	-	-
1844	comp23206_c0_seq1_1	13399	-|30|-	-|11.6|-	-|-|-	-|1|-	-|1|-	-|1|-	-|1|-	-	---	-	-	-	-	-	-	-	-	---	-	-	-	-	-	-	-	-	---	-	-	-	-	-	-	-	-	---	-	-	-	-	-	-	-	-	---	-	-
1845	comp121878_c1_seq1_1	35238	14|-|-	4.9|-|-	-|-|-	1|-|-	1|-|-	1|-|-	1|-|-	---	-	-	-	-	-	-	-	-	---	-	-	-	-	-	-	-	-	---	-	-	-	-	-	-	-	-	---	-	-	-	-	-	-	-	-	---	-	-	-
1846	comp114400_c0_seq1_1	56044	-|13|-	-|3.4|-	-|-|-	-|1|-	-|1|-	-|1|-	-|1|-	-	---	-	-	-	-	-	-	-	-	---	-	-	-	-	-	-	-	-	---	-	-	-	-	-	-	-	-	---	-	-	-	-	-	-	-	-	---	-	-
1847	comp101282_c0_seq1_1	189740	-|-|20	-|-|0.7	-|-|-	-|-|1	-|-|1	-|-|1	-|-|1	-	-	---	-	-	-	-	-	-	-	-	---	-	-	-	-	-	-	-	-	---	-	-	-	-	-	-	-	-	---	-	-	-	-	-	-	-	-	---	-
1848	comp128018_c0_seq1_1	199330	34|29|-	1.0|1.0|-	-|-|-	1|1|-	1|1|-	1|1|-	1|1|-	---	---	-	-	-	-	-	-	-	---	---	-	-	-	-	-	-	-	---	---	-	-	-	-	-	-	-	---	---	-	-	-	-	-	-	-	---	---	-	-
1849	comp127311_c0_seq3_1	67156	-|24|16	-|2.0|2.0	-|-|-	-|1|1	-|1|1	-|1|1	-|1|1	-	---	---	-	-	-	-	-	-	-	---	---	-	-	-	-	-	-	-	---	---	-	-	-	-	-	-	-	---	---	-	-	-	-	-	-	-	---	---	-
1850	comp114137_c0_seq1_1	55479	1397|1748|1601	41.2|40.2|37.8	-|-|-	62|68|61	36|44|40	12|12|11	9|9|9	1.089	1.089	0.986	25	35	32	-	-	-	1.122	1.116	0.904	24	35	32	-	-	-	1.03	1.034	0.918	24	35	31	-	-	-	1.16	0.992	0.909	25	35	32	*	-	-	1.213	1.058	0.874	25
1851	comp134930_c0_seq3_1	478012	46|65|54	1.1|0.6|1.0	1|1|1	3|4|3	3|4|3	3|2|3	3|2|3	---	0.756	---	-	2	1	-	-	-	---	0.831	---	-	2	1	-	-	-	---	0.814	---	-	2	1	-	-	-	---	0.84	---	-	2	1	-	-	-	---	1.146	---	-
1852	comp142829_c0_seq1_1	273632	146|112|91	1.4|1.4|1.4	-|-|-	5|3|4	5|3|4	2|2|2	2|2|2	1.225	0.942	1.094	5	2	3	-	-	-	0.936	1.207	1.352	5	2	3	-	-	-	0.841	1.614	1.385	5	2	3	-	-	-	1.246	1.217	1.309	5	2	3	-	-	-	1.174	1.135	1.431	5
1853	comp117709_c0_seq1_1	50038	747|669|612	29.1|23.5|23.5	-|-|-	34|33|28	34|33|28	9|7|7	9|7|7	1.909	1.688	1.695	22	18	19	*	-	*	1.704	1.784	1.715	22	17	19	-	*	*	1.082	1.071	0.983	22	18	19	-	-	-	1.094	1.134	1.069	22	18	18	-	*	-	1.093	1.128	0.965	22
1854	comp146699_c1_seq5_1	347640	-|27|21	-|1.3|0.7	-|-|-	-|2|1	-|2|1	-|2|1	-|2|1	-	---	---	-	-	-	-	-	-	-	---	---	-	-	-	-	-	-	-	---	---	-	-	-	-	-	-	-	---	---	-	-	-	-	-	-	-	---	---	-
1855	comp69129_c0_seq1_1	17239	-|15|-	-|13.5|-	-|-|-	-|1|-	-|1|-	-|1|-	-|1|-	-	---	-	-	-	-	-	-	-	-	---	-	-	-	-	-	-	-	-	---	-	-	-	-	-	-	-	-	---	-	-	-	-	-	-	-	-	---	-	-
1856	comp95990_c0_seq1_1	18503	680|529|582	8.9|8.9|8.9	-|-|-	30|27|25	30|27|25	1|1|1	1|1|1	1.01	0.938	1.184	8	7	7	-	-	-	0.839	0.91	0.801	8	6	6	-	-	-	1.331	1.784	1.393	8	6	7	*	*	-	0.794	0.946	0.906	7	5	6	-	-	-	0.735	0.797	0.775	8
1857	comp141834_c2_seq18_1	163855	17|18|-	1.4|0.9|-	-|-|-	1|1|-	1|1|-	1|1|-	1|1|-	---	---	-	-	-	-	-	-	-	---	---	-	-	-	-	-	-	-	---	---	-	-	-	-	-	-	-	---	---	-	-	-	-	-	-	-	---	---	-	-
1858	comp146318_c0_seq1_1	195278	-|-|40	-|-|0.7	-|-|-	-|-|1	-|-|1	-|-|1	-|-|1	-	-	---	-	-	-	-	-	-	-	-	---	-	-	-	-	-	-	-	-	---	-	-	-	-	-	-	-	-	---	-	-	-	-	-	-	-	-	---	-
1859	comp110187_c1_seq1_1	36483	79|88|72	3.2|3.2|3.2	-|-|-	4|4|3	4|4|3	1|1|1	1|1|1	1.327	1.436	1.71	3	3	3	-	-	*	1.61	1.919	2.291	3	3	3	-	*	*	1.186	1.4	1.782	3	3	3	-	-	*	1.785	1.638	2.224	3	3	3	-	*	*	1.608	1.676	2.124	3
1860	comp4663_c0_seq2_1	12391	15|-|-	10.4|-|-	-|-|-	1|-|-	1|-|-	1|-|-	1|-|-	---	-	-	-	-	-	-	-	-	---	-	-	-	-	-	-	-	-	---	-	-	-	-	-	-	-	-	---	-	-	-	-	-	-	-	-	---	-	-	-
1861	comp113239_c0_seq1_1	12646	-|27|-	-|19.2|-	-|-|-	-|2|-	-|2|-	-|1|-	-|1|-	-	---	-	-	-	-	-	-	-	-	---	-	-	-	-	-	-	-	-	---	-	-	-	-	-	-	-	-	---	-	-	-	-	-	-	-	-	---	-	-
1862	comp108661_c0_seq1_1	52852	-|-|17	-|-|5.3	-|-|-	-|-|2	-|-|2	-|-|1	-|-|1	-	-	---	-	-	-	-	-	-	-	-	---	-	-	-	-	-	-	-	-	---	-	-	-	-	-	-	-	-	---	-	-	-	-	-	-	-	-	---	-
1863	comp141232_c0_seq1_1	237818	87|75|109	0.4|0.4|0.4	-|-|-	16|16|19	16|16|19	1|1|1	1|1|1	---	---	---	-	-	1	-	-	-	---	---	---	-	-	1	-	-	-	---	---	---	-	-	1	-	-	-	---	---	---	-	-	1	-	-	-	---	---	---	-
1864	comp101357_c0_seq1_1	41937	29|-|-	2.9|-|-	-|-|-	1|-|-	1|-|-	1|-|-	1|-|-	---	-	-	-	-	-	-	-	-	---	-	-	-	-	-	-	-	-	---	-	-	-	-	-	-	-	-	---	-	-	-	-	-	-	-	-	---	-	-	-
1865	comp141098_c0_seq14_1	47795	58|44|42	5.5|3.0|5.5	-|-|-	4|2|3	4|2|3	2|1|2	2|1|2	0.898	---	---	2	-	-	-	-	-	0.822	---	---	2	-	-	-	-	-	0.84	---	---	2	-	-	-	-	-	1.353	---	---	2	-	-	-	-	-	1.203	---	---	2
1866	comp135084_c0_seq4_1	103595	36|29|36	2.2|1.4|3.6	-|-|-	1|1|2	1|1|2	1|1|2	1|1|2	---	---	---	-	-	-	-	-	-	---	---	---	-	-	-	-	-	-	---	---	---	-	-	-	-	-	-	---	---	---	-	-	-	-	-	-	---	---	---	-
1867	comp141008_c0_seq4_1	44461	-|20|-	-|3.3|-	-|-|-	-|1|-	-|1|-	-|1|-	-|1|-	-	---	-	-	-	-	-	-	-	-	---	-	-	-	-	-	-	-	-	---	-	-	-	-	-	-	-	-	---	-	-	-	-	-	-	-	-	---	-	-
1868	comp135879_c0_seq14_1	112435	-|26|-	-|1.5|-	-|-|-	-|1|-	-|1|-	-|1|-	-|1|-	-	---	-	-	-	-	-	-	-	-	---	-	-	-	-	-	-	-	-	---	-	-	-	-	-	-	-	-	---	-	-	-	-	-	-	-	-	---	-	-
1869	comp143790_c0_seq1_1	157917	19|24|18	1.0|1.0|1.0	-|-|-	2|3|2	2|3|2	1|1|1	1|1|1	---	---	---	-	-	-	-	-	-	---	---	---	-	-	-	-	-	-	---	---	---	-	-	-	-	-	-	---	---	---	-	-	-	-	-	-	---	---	---	-
1870	comp133866_c0_seq2_1	127017	80|70|-	3.8|3.0|-	-|-|-	6|2|-	6|2|-	3|2|-	3|2|-	0.756	---	-	2	1	-	-	-	-	1.012	---	-	2	1	-	-	-	-	0.948	---	-	2	1	-	-	-	-	1.11	---	-	2	1	-	-	-	-	1.039	---	-	2
1871	comp133128_c0_seq1_1	168005	188|153|137	4.6|5.4|4.2	-|-|-	14|16|15	14|16|15	5|7|7	5|7|7	1.438	1.44	1.227	4	4	4	-	-	-	1.004	0.944	0.936	4	3	4	-	-	-	1.312	0.957	0.948	4	4	4	-	-	-	0.779	0.671	0.784	4	4	4	-	-	-	0.771	0.776	0.7	3
1872	comp146096_c0_seq2_1	318818	-|37|-	-|0.6|-	-|2|-	-|1|-	-|1|-	-|1|-	-|1|-	-	---	-	-	-	-	-	-	-	-	---	-	-	-	-	-	-	-	-	---	-	-	-	-	-	-	-	-	---	-	-	-	-	-	-	-	-	---	-	-
1873	comp140891_c2_seq16_1	97943	24|24|-	2.3|2.3|-	1|1|-	1|2|-	1|2|-	1|1|-	1|1|-	---	---	-	-	-	-	-	-	-	---	---	-	-	-	-	-	-	-	---	---	-	-	-	-	-	-	-	---	---	-	-	-	-	-	-	-	---	---	-	-
1874	comp141809_c0_seq14_1	154750	-|42|-	-|0.8|-	-|2|-	-|1|-	-|1|-	-|1|-	-|1|-	-	---	-	-	1	-	-	-	-	-	---	-	-	1	-	-	-	-	-	---	-	-	1	-	-	-	-	-	---	-	-	1	-	-	-	-	-	---	-	-
1875	comp139140_c1_seq4_1	129024	22|20|18	1.0|1.0|1.0	-|-|-	2|1|1	2|1|1	1|1|1	1|1|1	---	---	---	-	-	-	-	-	-	---	---	---	-	-	-	-	-	-	---	---	---	-	-	-	-	-	-	---	---	---	-	-	-	-	-	-	---	---	---	-
1876	comp22453_c0_seq1_1	30605	-|20|-	-|4.1|-	-|-|-	-|1|-	-|1|-	-|1|-	-|1|-	-	---	-	-	-	-	-	-	-	-	---	-	-	-	-	-	-	-	-	---	-	-	-	-	-	-	-	-	---	-	-	-	-	-	-	-	-	---	-	-
1877	comp111885_c0_seq1_1	60825	102|116|75	10.8|8.1|6.6	-|-|-	6|4|5	6|4|5	4|3|3	4|3|3	0.929	1.28	---	2	2	1	-	-	-	1.095	1.778	---	2	2	1	-	-	-	1.642	2.101	---	2	2	1	-	-	-	1.435	1.666	---	2	2	1	-	-	-	1.141	1.738	---	2
1878	comp140707_c1_seq7_1	12838	48|46|-	10.3|10.3|-	-|-|-	1|1|-	1|1|-	1|1|-	1|1|-	---	---	-	1	1	-	-	-	-	---	---	-	1	1	-	-	-	-	---	---	-	1	1	-	-	-	-	---	---	-	1	1	-	-	-	-	---	---	-	1
1879	comp133492_c0_seq1_1	178469	64|50|74	3.9|2.1|3.4	-|-|-	4|2|3	4|2|3	4|2|3	4|2|3	1	---	---	2	1	1	-	-	-	0.9	---	---	2	1	1	-	-	-	1.226	---	---	2	1	1	-	-	-	1.208	---	---	2	1	1	-	-	-	1.386	---	---	2
1880	comp65010_c0_seq1_1	20868	30|47|39	6.5|6.5|6.5	-|-|-	1|1|1	1|1|1	1|1|1	1|1|1	---	---	---	-	1	1	-	-	-	---	---	---	-	1	1	-	-	-	---	---	---	-	1	1	-	-	-	---	---	---	-	1	1	-	-	-	---	---	---	-
1881	comp125260_c0_seq1_1	114844	-|20|-	-|1.2|-	-|-|-	-|1|-	-|1|-	-|1|-	-|1|-	-	---	-	-	-	-	-	-	-	-	---	-	-	-	-	-	-	-	-	---	-	-	-	-	-	-	-	-	---	-	-	-	-	-	-	-	-	---	-	-
1882	comp125823_c0_seq1_1	36502	18|-|-	3.8|-|-	-|-|-	1|-|-	1|-|-	1|-|-	1|-|-	---	-	-	-	-	-	-	-	-	---	-	-	-	-	-	-	-	-	---	-	-	-	-	-	-	-	-	---	-	-	-	-	-	-	-	-	---	-	-	-
1883	comp134087_c0_seq2_1	265832	-|19|-	-|0.6|-	-|-|-	-|1|-	-|1|-	-|1|-	-|1|-	-	---	-	-	-	-	-	-	-	-	---	-	-	-	-	-	-	-	-	---	-	-	-	-	-	-	-	-	---	-	-	-	-	-	-	-	-	---	-	-
1884	comp139379_c1_seq1_1	58502	20|-|-	2.4|-|-	-|-|-	1|-|-	1|-|-	1|-|-	1|-|-	---	-	-	-	-	-	-	-	-	---	-	-	-	-	-	-	-	-	---	-	-	-	-	-	-	-	-	---	-	-	-	-	-	-	-	-	---	-	-	-
1885	comp124565_c0_seq1_1	155341	44|-|-	1.0|-|-	-|-|-	1|-|-	1|-|-	1|-|-	1|-|-	---	-	-	1	-	-	-	-	-	---	-	-	1	-	-	-	-	-	---	-	-	1	-	-	-	-	-	---	-	-	1	-	-	-	-	-	---	-	-	1
1886	comp124930_c0_seq1_1	61877	-|-|17	-|-|2.7	-|-|-	-|-|1	-|-|1	-|-|1	-|-|1	-	-	---	-	-	-	-	-	-	-	-	---	-	-	-	-	-	-	-	-	---	-	-	-	-	-	-	-	-	---	-	-	-	-	-	-	-	-	---	-
1887	comp123427_c0_seq1_1	60867	51|39|50	6.3|5.3|7.9	-|-|-	3|4|7	3|3|5	3|3|4	3|2|2	---	---	---	1	-	1	-	-	-	---	---	---	1	-	1	-	-	-	---	---	---	1	-	1	-	-	-	---	---	---	1	-	1	-	-	-	---	---	---	1
1888	comp141249_c0_seq18_1	186283	-|18|-	-|1.0|-	-|-|-	-|1|-	-|1|-	-|1|-	-|1|-	-	---	-	-	-	-	-	-	-	-	---	-	-	-	-	-	-	-	-	---	-	-	-	-	-	-	-	-	---	-	-	-	-	-	-	-	-	---	-	-
1889	comp144011_c1_seq13_1	26725	-|17|-	-|8.8|-	-|-|-	-|1|-	-|1|-	-|1|-	-|1|-	-	---	-	-	-	-	-	-	-	-	---	-	-	-	-	-	-	-	-	---	-	-	-	-	-	-	-	-	---	-	-	-	-	-	-	-	-	---	-	-
1890	comp115988_c0_seq1_1	63276	28|-|61	3.5|-|3.5	-|-|-	1|-|2	1|-|2	1|-|1	1|-|1	---	-	---	-	-	1	-	-	-	---	-	---	-	-	1	-	-	-	---	-	---	-	-	1	-	-	-	---	-	---	-	-	1	-	-	-	---	-	---	-
1891	comp145221_c0_seq3_1	296093	18|-|-	0.7|-|-	1|-|-	1|-|-	1|-|-	1|-|-	1|-|-	---	-	-	-	-	-	-	-	-	---	-	-	-	-	-	-	-	-	---	-	-	-	-	-	-	-	-	---	-	-	-	-	-	-	-	-	---	-	-	-
1892	comp124059_c0_seq1_1	169106	68|95|83	1.8|4.7|6.0	-|-|-	1|2|3	1|2|3	1|2|3	1|2|3	---	0.941	1.004	1	2	2	-	-	-	---	0.761	0.761	1	2	2	-	-	-	---	0.453	1.012	1	2	2	-	-	-	---	0.525	0.883	1	2	2	-	-	-	---	0.746	1.082	1
1893	comp58094_c0_seq1_1	70307	-|17|18	-|4.9|4.9	-|-|-	-|1|1	-|1|1	-|1|1	-|1|1	-	---	---	-	-	-	-	-	-	-	---	---	-	-	-	-	-	-	-	---	---	-	-	-	-	-	-	-	---	---	-	-	-	-	-	-	-	---	---	-
1894	comp111346_c0_seq1_1	57439	-|-|15	-|-|4.8	-|-|-	-|-|1	-|-|1	-|-|1	-|-|1	-	-	---	-	-	-	-	-	-	-	-	---	-	-	-	-	-	-	-	-	---	-	-	-	-	-	-	-	-	---	-	-	-	-	-	-	-	-	---	-
1895	comp129601_c1_seq1_1	238366	181|145|132	2.4|2.4|2.4	-|-|-	5|4|3	5|4|3	3|3|3	3|3|3	1.083	1.071	0.837	5	4	3	-	-	-	1.342	1.119	1.02	5	4	3	-	-	-	1.314	1.343	0.861	5	4	3	*	-	-	1.486	1.195	1.026	5	4	3	-	-	-	1.529	1.209	0.995	5
1896	comp139627_c0_seq4_1	47637	14|-|-	4.8|-|-	-|-|-	1|-|-	1|-|-	1|-|-	1|-|-	---	-	-	-	-	-	-	-	-	---	-	-	-	-	-	-	-	-	---	-	-	-	-	-	-	-	-	---	-	-	-	-	-	-	-	-	---	-	-	-
1897	comp136729_c0_seq2_1	114867	30|-|-	2.6|-|-	-|-|-	2|-|-	2|-|-	2|-|-	2|-|-	---	-	-	-	-	-	-	-	-	---	-	-	-	-	-	-	-	-	---	-	-	-	-	-	-	-	-	---	-	-	-	-	-	-	-	-	---	-	-	-
1898	comp146120_c0_seq2_1	23810	17|16|-	7.0|7.0|-	-|-|-	1|1|-	1|1|-	1|1|-	1|1|-	---	---	-	-	-	-	-	-	-	---	---	-	-	-	-	-	-	-	---	---	-	-	-	-	-	-	-	---	---	-	-	-	-	-	-	-	---	---	-	-
1899	comp144631_c0_seq1_1	283556	110|87|-	1.0|1.7|-	-|-|-	8|9|-	2|3|-	3|4|-	1|2|-	---	---	-	-	-	-	-	-	-	---	---	-	-	-	-	-	-	-	---	---	-	-	-	-	-	-	-	---	---	-	-	-	-	-	-	-	---	---	-	-
1900	comp122857_c0_seq3_1	162861	-|-|21	-|-|1.4	-|-|-	-|-|1	-|-|1	-|-|1	-|-|1	-	-	---	-	-	-	-	-	-	-	-	---	-	-	-	-	-	-	-	-	---	-	-	-	-	-	-	-	-	---	-	-	-	-	-	-	-	-	---	-
1901	comp99661_c0_seq1_1	61364	23|31|33	4.9|2.8|2.8	-|-|-	2|1|1	2|1|1	2|1|1	2|1|1	---	---	---	-	-	-	-	-	-	---	---	---	-	-	-	-	-	-	---	---	---	-	-	-	-	-	-	---	---	---	-	-	-	-	-	-	---	---	---	-
1902	comp330_c1_seq1_1	10802	-|21|-	-|9.9|-	-|-|-	-|1|-	-|1|-	-|1|-	-|1|-	-	---	-	-	-	-	-	-	-	-	---	-	-	-	-	-	-	-	-	---	-	-	-	-	-	-	-	-	---	-	-	-	-	-	-	-	-	---	-	-
1903	comp141506_c0_seq1_1	47934	36|-|-	2.8|-|-	-|-|-	1|-|-	1|-|-	1|-|-	1|-|-	---	-	-	-	-	-	-	-	-	---	-	-	-	-	-	-	-	-	---	-	-	-	-	-	-	-	-	---	-	-	-	-	-	-	-	-	---	-	-	-
1904	comp91495_c0_seq1_1	9970	37|-|44	17.1|-|17.1	-|-|-	1|-|2	1|-|2	1|-|1	1|-|1	---	-	---	-	-	1	-	-	-	---	-	---	-	-	1	-	-	-	---	-	---	-	-	1	-	-	-	---	-	---	-	-	1	-	-	-	---	-	---	-
1905	comp112953_c0_seq3_1	31048	55|27|33	10.4|3.9|8.2	-|-|-	2|1|3	2|1|3	2|1|2	2|1|2	---	---	---	1	-	-	-	-	-	---	---	---	1	-	-	-	-	-	---	---	---	1	-	-	-	-	-	---	---	---	1	-	-	-	-	-	---	---	---	1
1906	comp122315_c0_seq1_1	143882	25|26|-	1.1|1.1|-	-|-|-	1|1|-	1|1|-	1|1|-	1|1|-	---	---	-	-	-	-	-	-	-	---	---	-	-	-	-	-	-	-	---	---	-	-	-	-	-	-	-	---	---	-	-	-	-	-	-	-	---	---	-	-
1907	comp138443_c0_seq1_1	141903	17|23|-	1.0|1.0|-	-|-|-	1|1|-	1|1|-	1|1|-	1|1|-	---	---	-	-	-	-	-	-	-	---	---	-	-	-	-	-	-	-	---	---	-	-	-	-	-	-	-	---	---	-	-	-	-	-	-	-	---	---	-	-
1908	comp110156_c0_seq1_1	52960	53|45|109	3.9|7.5|11.6	-|-|-	2|2|6	2|2|6	1|2|3	1|2|3	---	---	0.92	1	-	2	-	-	-	---	---	1.362	1	-	2	-	-	-	---	---	0.827	1	-	2	-	-	-	---	---	1.101	1	-	2	-	-	-	---	---	1.473	1
1909	comp110786_c0_seq5_1	15824	-|-|18	-|-|13.3	-|-|-	-|-|1	-|-|1	-|-|1	-|-|1	-	-	---	-	-	-	-	-	-	-	-	---	-	-	-	-	-	-	-	-	---	-	-	-	-	-	-	-	-	---	-	-	-	-	-	-	-	-	---	-
1910	comp23137_c0_seq1_1	10762	-|-|43	-|-|11.1	-|-|-	-|-|1	-|-|1	-|-|1	-|-|1	-	-	---	-	-	1	-	-	-	-	-	---	-	-	1	-	-	-	-	-	---	-	-	1	-	-	-	-	-	---	-	-	1	-	-	-	-	-	---	-
1911	comp144541_c2_seq2_1	119898	64|57|66	2.2|3.4|4.0	-|-|-	4|3|6	4|3|6	2|3|4	2|3|4	1.101	---	1.07	2	1	2	-	-	-	1.659	---	1.709	2	1	2	*	-	*	1.789	---	1.672	2	1	2	-	-	-	1.153	---	1.369	2	1	2	-	-	-	0.841	---	0.885	2
1912	comp138841_c0_seq1_1	123028	31|-|-	0.9|-|-	-|-|-	1|-|-	1|-|-	1|-|-	1|-|-	---	-	-	-	-	-	-	-	-	---	-	-	-	-	-	-	-	-	---	-	-	-	-	-	-	-	-	---	-	-	-	-	-	-	-	-	---	-	-	-
1913	comp134859_c1_seq1_1	68536	33|32|28	1.9|1.9|1.9	1|1|1	2|1|1	2|1|1	1|1|1	1|1|1	---	---	---	-	-	-	-	-	-	---	---	---	-	-	-	-	-	-	---	---	---	-	-	-	-	-	-	---	---	---	-	-	-	-	-	-	---	---	---	-
1914	comp127773_c0_seq1_1	49833	85|73|78	8.1|8.1|8.1	-|-|-	7|7|8	7|7|8	3|3|3	3|3|3	1.812	1.655	---	3	2	1	*	*	-	2.343	2.227	---	3	2	1	*	*	-	1.741	1.502	---	3	2	1	*	-	-	1.451	1.485	---	3	2	1	*	*	-	1.295	1.299	---	3
1915	comp10674_c0_seq2_1	16970	-|23|-	-|8.9|-	-|-|-	-|1|-	-|1|-	-|1|-	-|1|-	-	---	-	-	-	-	-	-	-	-	---	-	-	-	-	-	-	-	-	---	-	-	-	-	-	-	-	-	---	-	-	-	-	-	-	-	-	---	-	-
1916	comp138201_c0_seq8_1	94583	46|-|-	2.1|-|-	-|-|-	1|-|-	1|-|-	1|-|-	1|-|-	---	-	-	1	-	-	-	-	-	---	-	-	1	-	-	-	-	-	---	-	-	1	-	-	-	-	-	---	-	-	1	-	-	-	-	-	---	-	-	1
1917	comp133382_c0_seq1_1	174267	-|25|-	-|0.7|-	-|-|-	-|1|-	-|1|-	-|1|-	-|1|-	-	---	-	-	-	-	-	-	-	-	---	-	-	-	-	-	-	-	-	---	-	-	-	-	-	-	-	-	---	-	-	-	-	-	-	-	-	---	-	-
1918	comp77019_c0_seq1_1	82129	49|45|62	2.0|2.0|2.0	-|-|-	1|1|1	1|1|1	1|1|1	1|1|1	---	---	---	1	1	1	-	-	-	---	---	---	1	1	1	-	-	-	---	---	---	1	1	1	-	-	-	---	---	---	1	1	1	-	-	-	---	---	---	1
1919	comp118974_c0_seq2_1	86431	-|-|15	-|-|2.9	-|-|-	-|-|1	-|-|1	-|-|1	-|-|1	-	-	---	-	-	-	-	-	-	-	-	---	-	-	-	-	-	-	-	-	---	-	-	-	-	-	-	-	-	---	-	-	-	-	-	-	-	-	---	-
1920	comp121149_c0_seq1_1	105857	16|-|-	1.9|-|-	-|-|-	1|-|-	1|-|-	1|-|-	1|-|-	---	-	-	-	-	-	-	-	-	---	-	-	-	-	-	-	-	-	---	-	-	-	-	-	-	-	-	---	-	-	-	-	-	-	-	-	---	-	-	-
1921	comp133507_c0_seq1_1	131978	-|26|-	-|1.1|-	-|-|-	-|1|-	-|1|-	-|1|-	-|1|-	-	---	-	-	-	-	-	-	-	-	---	-	-	-	-	-	-	-	-	---	-	-	-	-	-	-	-	-	---	-	-	-	-	-	-	-	-	---	-	-
1922	comp131112_c0_seq1_1	167170	568|623|492	10.4|11.1|10.4	-|-|-	38|43|30	38|43|30	10|11|10	10|11|10	2.649	2.932	3.331	15	17	14	*	*	-	3.01	3.542	3.648	15	17	14	*	-	-	1.87	2.051	2.061	15	17	14	*	*	-	1.805	1.798	1.83	14	17	14	*	*	-	1.34	1.557	1.435	15
1923	comp143981_c0_seq8_1	33580	-|-|25	-|-|4.4	-|-|-	-|-|1	-|-|1	-|-|1	-|-|1	-	-	---	-	-	-	-	-	-	-	-	---	-	-	-	-	-	-	-	-	---	-	-	-	-	-	-	-	-	---	-	-	-	-	-	-	-	-	---	-
1924	comp47066_c0_seq1_1	10620	-|18|-	-|17.6|-	-|-|-	-|1|-	-|1|-	-|1|-	-|1|-	-	---	-	-	-	-	-	-	-	-	---	-	-	-	-	-	-	-	-	---	-	-	-	-	-	-	-	-	---	-	-	-	-	-	-	-	-	---	-	-
1925	comp135864_c0_seq3_1	97026	80|29|-	1.8|4.4|-	-|-|-	2|2|-	2|2|-	1|2|-	1|2|-	---	---	-	1	-	-	-	-	-	---	---	-	1	-	-	-	-	-	---	---	-	1	-	-	-	-	-	---	---	-	1	-	-	-	-	-	---	---	-	1
1926	comp143520_c0_seq2_1	213011	-|19|19	-|1.9|1.9	-|-|-	-|1|1	-|1|1	-|1|1	-|1|1	-	---	---	-	-	-	-	-	-	-	---	---	-	-	-	-	-	-	-	---	---	-	-	-	-	-	-	-	---	---	-	-	-	-	-	-	-	---	---	-
1927	comp129380_c0_seq1_1	117022	-|-|16	-|-|2.2	-|-|-	-|-|1	-|-|1	-|-|1	-|-|1	-	-	---	-	-	-	-	-	-	-	-	---	-	-	-	-	-	-	-	-	---	-	-	-	-	-	-	-	-	---	-	-	-	-	-	-	-	-	---	-
1928	comp142892_c0_seq10_1	27442	70|45|36	14.6|6.8|6.8	-|-|-	2|1|1	2|1|1	2|1|1	2|1|1	---	---	---	1	1	-	-	-	-	---	---	---	1	1	-	-	-	-	---	---	---	1	1	-	-	-	-	---	---	---	1	1	-	-	-	-	---	---	---	1
1929	comp7364_c0_seq1_1	10263	26|35|32	13.2|13.2|13.2	-|-|-	4|5|2	4|5|2	2|2|2	2|2|2	---	---	---	-	-	-	-	-	-	---	---	---	-	-	-	-	-	-	---	---	---	-	-	-	-	-	-	---	---	---	-	-	-	-	-	-	---	---	---	-
1930	comp144059_c0_seq1_1	25336	16|-|-	4.0|-|-	-|-|-	1|-|-	1|-|-	1|-|-	1|-|-	---	-	-	-	-	-	-	-	-	---	-	-	-	-	-	-	-	-	---	-	-	-	-	-	-	-	-	---	-	-	-	-	-	-	-	-	---	-	-	-
1931	comp146612_c0_seq1_1	31406	18|-|-	6.1|-|-	-|-|-	1|-|-	1|-|-	1|-|-	1|-|-	---	-	-	-	-	-	-	-	-	---	-	-	-	-	-	-	-	-	---	-	-	-	-	-	-	-	-	---	-	-	-	-	-	-	-	-	---	-	-	-
1932	comp144069_c0_seq4_1	38141	-|-|20	-|-|6.0	-|-|-	-|-|1	-|-|1	-|-|1	-|-|1	-	-	---	-	-	-	-	-	-	-	-	---	-	-	-	-	-	-	-	-	---	-	-	-	-	-	-	-	-	---	-	-	-	-	-	-	-	-	---	-
1933	comp135100_c0_seq1_1	73720	155|178|204	15.5|8.8|8.8	-|-|-	10|8|12	10|8|12	6|4|4	6|4|4	0.987	1.112	0.907	4	5	6	-	-	-	1.208	1.293	0.965	4	5	5	-	*	-	1.374	1.088	1.153	4	5	6	-	-	-	1.027	1.265	1.361	4	5	6	-	-	*	1.614	1.548	1.532	4
1934	comp143347_c0_seq2_1	152011	-|19|-	-|1.8|-	-|-|-	-|2|-	-|2|-	-|1|-	-|1|-	-	---	-	-	-	-	-	-	-	-	---	-	-	-	-	-	-	-	-	---	-	-	-	-	-	-	-	-	---	-	-	-	-	-	-	-	-	---	-	-
1935	comp133119_c0_seq2_1	73905	-|-|27	-|-|1.8	-|-|-	-|-|1	-|-|1	-|-|1	-|-|1	-	-	---	-	-	-	-	-	-	-	-	---	-	-	-	-	-	-	-	-	---	-	-	-	-	-	-	-	-	---	-	-	-	-	-	-	-	-	---	-
1936	comp88939_c0_seq1_1	59499	-|-|15	-|-|2.2	-|-|-	-|-|1	-|-|1	-|-|1	-|-|1	-	-	---	-	-	-	-	-	-	-	-	---	-	-	-	-	-	-	-	-	---	-	-	-	-	-	-	-	-	---	-	-	-	-	-	-	-	-	---	-
1937	comp116517_c0_seq1_1	59634	63|39|40	4.9|4.9|4.9	-|-|-	4|2|3	4|2|3	2|2|2	2|2|2	---	---	---	1	-	-	-	-	-	---	---	---	1	-	-	-	-	-	---	---	---	1	-	-	-	-	-	---	---	---	1	-	-	-	-	-	---	---	---	1
1938	comp142058_c1_seq1_1	65655	-|18|-	-|4.0|-	-|-|-	-|1|-	-|1|-	-|1|-	-|1|-	-	---	-	-	-	-	-	-	-	-	---	-	-	-	-	-	-	-	-	---	-	-	-	-	-	-	-	-	---	-	-	-	-	-	-	-	-	---	-	-
1939	comp60110_c0_seq1_1	48989	-|17|-	-|4.1|-	-|-|-	-|1|-	-|1|-	-|1|-	-|1|-	-	---	-	-	-	-	-	-	-	-	---	-	-	-	-	-	-	-	-	---	-	-	-	-	-	-	-	-	---	-	-	-	-	-	-	-	-	---	-	-
1940	comp135618_c1_seq4_1	26584	-|39|30	-|6.8|6.8	-|-|-	-|1|1	-|1|1	-|1|1	-|1|1	-	---	---	-	-	-	-	-	-	-	---	---	-	-	-	-	-	-	-	---	---	-	-	-	-	-	-	-	---	---	-	-	-	-	-	-	-	---	---	-
1941	comp114638_c0_seq1_1	201774	-|-|18	-|-|0.7	-|-|-	-|-|1	-|-|1	-|-|1	-|-|1	-	-	---	-	-	-	-	-	-	-	-	---	-	-	-	-	-	-	-	-	---	-	-	-	-	-	-	-	-	---	-	-	-	-	-	-	-	-	---	-
1942	comp135998_c0_seq1_1	183952	19|18|-	1.3|1.3|-	-|-|-	1|1|-	1|1|-	1|1|-	1|1|-	---	---	-	-	-	-	-	-	-	---	---	-	-	-	-	-	-	-	---	---	-	-	-	-	-	-	-	---	---	-	-	-	-	-	-	-	---	---	-	-
1943	comp138332_c0_seq1_1	187587	349|287|192	7.8|7.8|6.1	-|-|-	12|12|10	12|12|10	8|8|6	8|8|6	1.002	0.93	0.965	10	8	5	-	-	-	1.159	1.084	1.145	9	9	5	-	-	-	1.355	1.391	1.445	10	9	5	*	*	-	1.021	1.13	1.056	10	8	5	-	*	-	1.077	1.007	0.962	10
1944	comp140931_c1_seq6_1	134316	-|25|-	-|1.0|-	-|-|-	-|1|-	-|1|-	-|1|-	-|1|-	-	---	-	-	-	-	-	-	-	-	---	-	-	-	-	-	-	-	-	---	-	-	-	-	-	-	-	-	---	-	-	-	-	-	-	-	-	---	-	-
1945	comp120907_c0_seq1_1	48392	-|30|-	-|3.4|-	-|-|-	-|1|-	-|1|-	-|1|-	-|1|-	-	---	-	-	-	-	-	-	-	-	---	-	-	-	-	-	-	-	-	---	-	-	-	-	-	-	-	-	---	-	-	-	-	-	-	-	-	---	-	-
1946	comp132498_c0_seq1_1	102273	30|-|-	1.3|-|-	-|-|-	1|-|-	1|-|-	1|-|-	1|-|-	---	-	-	-	-	-	-	-	-	---	-	-	-	-	-	-	-	-	---	-	-	-	-	-	-	-	-	---	-	-	-	-	-	-	-	-	---	-	-	-
1947	comp141829_c1_seq1_1	88401	84|-|-	6.8|-|-	-|-|-	3|-|-	3|-|-	3|-|-	3|-|-	---	-	-	1	-	-	-	-	-	---	-	-	1	-	-	-	-	-	---	-	-	1	-	-	-	-	-	---	-	-	1	-	-	-	-	-	---	-	-	1
1948	comp146543_c0_seq2_1	442976	614|514|448	5.0|4.0|3.5	1|1|1	25|22|23	25|22|23	13|10|9	13|10|9	0.26	0.345	0.294	15	14	13	*	*	-	0.367	0.41	0.3	15	14	12	*	*	*	0.302	0.282	0.224	15	14	13	*	*	*	0.489	0.42	0.358	15	14	13	*	*	*	0.79	0.702	0.65	15
1949	comp135329_c0_seq1_1	149564	-|21|-	-|1.7|-	-|-|-	-|1|-	-|1|-	-|1|-	-|1|-	-	---	-	-	-	-	-	-	-	-	---	-	-	-	-	-	-	-	-	---	-	-	-	-	-	-	-	-	---	-	-	-	-	-	-	-	-	---	-	-
1950	comp130104_c0_seq1_1	120752	36|54|67	3.1|3.1|3.1	-|-|-	3|2|2	3|2|2	2|2|2	2|2|2	---	---	---	-	1	1	-	-	-	---	---	---	-	1	1	-	-	-	---	---	---	-	1	1	-	-	-	---	---	---	-	1	1	-	-	-	---	---	---	-
1951	comp121950_c0_seq1_1	190998	67|42|44	3.5|2.0|1.7	-|-|-	3|2|2	3|2|2	3|2|2	3|2|2	1.078	---	---	2	-	-	-	-	-	1.089	---	---	2	-	-	-	-	-	1.22	---	---	2	-	-	-	-	-	1.117	---	---	2	-	-	-	-	-	1.583	---	---	2
1952	comp136148_c0_seq1_1	183236	-|23|-	-|0.6|-	-|1|-	-|1|-	-|1|-	-|1|-	-|1|-	-	---	-	-	-	-	-	-	-	-	---	-	-	-	-	-	-	-	-	---	-	-	-	-	-	-	-	-	---	-	-	-	-	-	-	-	-	---	-	-
1953	comp133292_c0_seq4_1	98487	271|298|263	9.1|11.8|13.0	-|-|-	19|21|16	19|21|16	7|8|9	7|8|9	0.74	0.642	0.806	5	8	4	*	*	-	0.64	0.556	0.691	5	8	4	*	*	-	0.741	0.519	0.679	5	7	4	-	*	*	0.569	0.54	0.719	4	8	4	*	*	-	0.674	0.527	0.665	5
1954	comp68920_c0_seq1_1	12458	19|-|-	17.5|-|-	-|-|-	1|-|-	1|-|-	1|-|-	1|-|-	---	-	-	-	-	-	-	-	-	---	-	-	-	-	-	-	-	-	---	-	-	-	-	-	-	-	-	---	-	-	-	-	-	-	-	-	---	-	-	-
1955	comp92544_c0_seq1_1	74463	18|-|-	3.4|-|-	-|-|-	1|-|-	1|-|-	1|-|-	1|-|-	---	-	-	-	-	-	-	-	-	---	-	-	-	-	-	-	-	-	---	-	-	-	-	-	-	-	-	---	-	-	-	-	-	-	-	-	---	-	-	-
1956	comp5384_c1_seq1_1	12478	783|702|749	39.8|39.8|39.8	-|-|-	16|14|14	16|14|14	2|2|2	2|2|2	1.343	1.379	1.463	15	14	14	*	*	-	1.164	1.134	1.202	15	14	13	*	-	*	0.823	0.847	0.838	15	14	13	*	-	-	0.873	0.882	0.869	15	14	14	-	*	-	0.648	0.645	0.858	14
1957	comp142672_c0_seq4_1	112183	51|28|22	1.7|3.0|1.2	-|-|-	1|2|1	1|2|1	1|2|1	1|2|1	---	---	---	1	-	-	-	-	-	---	---	---	1	-	-	-	-	-	---	---	---	1	-	-	-	-	-	---	---	---	1	-	-	-	-	-	---	---	---	1
1958	comp140211_c1_seq1_1	466797	-|20|-	-|0.3|-	-|7|-	-|1|-	-|1|-	-|1|-	-|1|-	-	---	-	-	-	-	-	-	-	-	---	-	-	-	-	-	-	-	-	---	-	-	-	-	-	-	-	-	---	-	-	-	-	-	-	-	-	---	-	-
1959	comp102567_c0_seq2_1	25764	-|21|-	-|3.4|-	-|-|-	-|1|-	-|1|-	-|1|-	-|1|-	-	---	-	-	-	-	-	-	-	-	---	-	-	-	-	-	-	-	-	---	-	-	-	-	-	-	-	-	---	-	-	-	-	-	-	-	-	---	-	-
1960	comp119492_c0_seq1_1	36621	17|-|-	5.4|-|-	-|-|-	1|-|-	1|-|-	1|-|-	1|-|-	---	-	-	-	-	-	-	-	-	---	-	-	-	-	-	-	-	-	---	-	-	-	-	-	-	-	-	---	-	-	-	-	-	-	-	-	---	-	-	-
1961	comp140051_c1_seq2_1	11451	-|22|-	-|10.6|-	-|-|-	-|1|-	-|1|-	-|1|-	-|1|-	-	---	-	-	-	-	-	-	-	-	---	-	-	-	-	-	-	-	-	---	-	-	-	-	-	-	-	-	---	-	-	-	-	-	-	-	-	---	-	-
1962	comp146309_c0_seq1_1	276008	60|42|42	1.0|1.0|1.0	-|-|-	4|3|2	4|3|2	2|2|2	2|2|2	---	---	---	1	-	1	-	-	-	---	---	---	1	-	1	-	-	-	---	---	---	1	-	1	-	-	-	---	---	---	1	-	1	-	-	-	---	---	---	1
1963	comp130651_c0_seq7_1	85673	284|235|275	13.8|12.2|10.8	-|-|-	18|19|17	18|19|17	7|7|5	7|7|5	0.93	1.145	1.042	5	5	3	-	-	-	1.491	1.136	1.359	5	5	3	*	-	-	1.413	0.922	1.639	5	5	3	*	-	-	1.205	1.23	1.733	5	5	3	-	-	*	1.458	1.285	1.472	5
1964	comp123188_c0_seq1_1	190706	168|147|139	0.6|1.4|1.1	-|-|-	18|18|15	18|18|15	1|2|2	1|2|2	1.2	---	---	3	1	-	-	-	-	1.666	---	---	3	1	-	*	-	-	1.295	---	---	3	1	-	*	-	-	1.396	---	---	3	1	-	-	-	-	0.913	---	---	3
1965	comp136656_c1_seq1_1	111906	-|35|-	-|0.9|-	-|-|-	-|1|-	-|1|-	-|1|-	-|1|-	-	---	-	-	-	-	-	-	-	-	---	-	-	-	-	-	-	-	-	---	-	-	-	-	-	-	-	-	---	-	-	-	-	-	-	-	-	---	-	-
1966	comp144908_c0_seq1_1	231567	42|-|-	0.5|-|-	-|-|-	1|-|-	1|-|-	1|-|-	1|-|-	---	-	-	1	-	-	-	-	-	---	-	-	1	-	-	-	-	-	---	-	-	1	-	-	-	-	-	---	-	-	1	-	-	-	-	-	---	-	-	1
1967	comp145141_c0_seq3_1	199327	-|-|22	-|-|1.0	-|-|1	-|-|1	-|-|1	-|-|1	-|-|1	-	-	---	-	-	-	-	-	-	-	-	---	-	-	-	-	-	-	-	-	---	-	-	-	-	-	-	-	-	---	-	-	-	-	-	-	-	-	---	-
1968	comp95185_c0_seq1_1	23360	-|30|-	-|6.0|-	-|-|-	-|1|-	-|1|-	-|1|-	-|1|-	-	---	-	-	-	-	-	-	-	-	---	-	-	-	-	-	-	-	-	---	-	-	-	-	-	-	-	-	---	-	-	-	-	-	-	-	-	---	-	-
1969	comp4331_c1_seq1_1	17600	-|-|20	-|-|12.2	-|-|-	-|-|1	-|-|1	-|-|1	-|-|1	-	-	---	-	-	-	-	-	-	-	-	---	-	-	-	-	-	-	-	-	---	-	-	-	-	-	-	-	-	---	-	-	-	-	-	-	-	-	---	-
1970	comp125142_c0_seq1_1	39314	54|45|44	6.5|10.3|10.3	-|-|-	2|3|5	2|3|5	2|3|3	2|3|3	1.31	---	---	2	1	-	-	-	-	1.201	---	---	2	1	-	*	-	-	1.417	---	---	2	1	-	-	-	-	1.675	---	---	2	1	-	-	-	-	1.673	---	---	2
1971	comp64442_c0_seq1_1	21136	-|19|-	-|6.6|-	-|-|-	-|1|-	-|1|-	-|1|-	-|1|-	-	---	-	-	-	-	-	-	-	-	---	-	-	-	-	-	-	-	-	---	-	-	-	-	-	-	-	-	---	-	-	-	-	-	-	-	-	---	-	-
1972	comp144184_c0_seq14_1	261535	-|39|-	-|1.6|-	-|1|-	-|2|-	-|2|-	-|2|-	-|2|-	-	---	-	-	1	-	-	-	-	-	---	-	-	1	-	-	-	-	-	---	-	-	1	-	-	-	-	-	---	-	-	1	-	-	-	-	-	---	-	-
1973	comp146932_c0_seq1_1	129051	154|212|87	2.9|4.2|2.9	1|1|1	4|7|3	4|7|3	2|3|2	2|3|2	0.965	0.698	1.26	4	4	2	-	-	-	1.473	1.064	1.258	3	4	2	*	-	-	0.85	1.207	0.905	4	4	2	-	-	-	1.13	1.165	1.388	4	3	2	-	-	*	1.358	1.22	1.577	4
1974	comp129811_c0_seq1_1	822042	-|-|1311	-|-|15.0	-|-|2	-|-|50	-|-|50	-|-|12	-|-|12	-	-	0.837	-	-	33	-	-	-	-	-	0.884	-	-	32	-	-	*	-	-	0.832	-	-	32	-	-	*	-	-	1.193	-	-	33	-	-	-	-	-	1.73	-
1975	comp60203_c0_seq1_1	25994	-|-|21	-|-|8.6	-|-|-	-|-|1	-|-|1	-|-|1	-|-|1	-	-	---	-	-	-	-	-	-	-	-	---	-	-	-	-	-	-	-	-	---	-	-	-	-	-	-	-	-	---	-	-	-	-	-	-	-	-	---	-
1976	comp72726_c0_seq1_1	18842	654|663|692	30.3|30.3|46.5	-|-|-	48|48|46	48|48|46	5|5|6	5|5|6	0.923	1.013	0.927	20	25	21	-	-	-	0.978	0.984	0.976	20	25	22	-	-	-	1.084	1.114	1.139	20	25	21	-	-	*	1.113	1.002	1.083	20	25	22	-	-	-	1.17	1.194	1.101	20
1977	comp139309_c1_seq2_1	33461	219|192|234	12.4|12.7|12.4	-|-|-	6|6|7	6|6|7	2|3|2	2|3|2	0.682	0.634	0.709	6	5	6	*	*	-	0.538	0.79	0.738	6	5	6	-	-	-	0.533	0.491	0.549	6	5	6	*	*	*	0.648	0.525	0.587	6	5	6	*	*	*	0.8	0.776	0.817	6
1978	comp113850_c0_seq2_1	51616	23|-|-	4.0|-|-	-|-|-	2|-|-	2|-|-	1|-|-	1|-|-	---	-	-	-	-	-	-	-	-	---	-	-	-	-	-	-	-	-	---	-	-	-	-	-	-	-	-	---	-	-	-	-	-	-	-	-	---	-	-	-
1979	comp114614_c0_seq1_1	110279	16|21|-	2.1|3.8|-	-|-|-	1|2|-	1|2|-	1|2|-	1|2|-	---	---	-	-	-	-	-	-	-	---	---	-	-	-	-	-	-	-	---	---	-	-	-	-	-	-	-	---	---	-	-	-	-	-	-	-	---	---	-	-
1980	comp138247_c0_seq1_1	308959	-|30|-	-|0.5|-	-|-|-	-|1|-	-|1|-	-|1|-	-|1|-	-	---	-	-	-	-	-	-	-	-	---	-	-	-	-	-	-	-	-	---	-	-	-	-	-	-	-	-	---	-	-	-	-	-	-	-	-	---	-	-
1981	comp135628_c0_seq1_1	91833	37|36|-	1.2|1.2|-	-|-|-	1|1|-	1|1|-	1|1|-	1|1|-	---	---	-	1	1	-	-	-	-	---	---	-	1	1	-	-	-	-	---	---	-	1	1	-	-	-	-	---	---	-	1	1	-	-	-	-	---	---	-	1
1982	comp140477_c0_seq1_1	116625	104|111|97	3.3|3.3|3.5	-|-|-	4|6|3	4|6|3	3|3|2	3|3|2	1.787	---	---	2	1	1	*	-	-	2.082	---	---	2	1	1	*	-	-	1.509	---	---	2	1	1	-	-	-	1.205	---	---	2	1	1	-	-	-	1.271	---	---	2
1983	comp142661_c0_seq1_1	349299	23|-|-	0.3|-|-	-|-|-	1|-|-	1|-|-	1|-|-	1|-|-	---	-	-	-	-	-	-	-	-	---	-	-	-	-	-	-	-	-	---	-	-	-	-	-	-	-	-	---	-	-	-	-	-	-	-	-	---	-	-	-
1984	comp129506_c0_seq1_1	313281	-|37|-	-|0.7|-	-|-|-	-|1|-	-|1|-	-|1|-	-|1|-	-	---	-	-	-	-	-	-	-	-	---	-	-	-	-	-	-	-	-	---	-	-	-	-	-	-	-	-	---	-	-	-	-	-	-	-	-	---	-	-
1985	comp140253_c0_seq1_1	201835	-|-|24	-|-|0.6	-|-|1	-|-|1	-|-|1	-|-|1	-|-|1	-	-	---	-	-	-	-	-	-	-	-	---	-	-	-	-	-	-	-	-	---	-	-	-	-	-	-	-	-	---	-	-	-	-	-	-	-	-	---	-
1986	comp132886_c0_seq4_1	81709	236|165|125	9.4|7.8|7.8	-|-|-	10|4|4	10|4|4	4|3|3	4|3|3	0.822	0.962	0.636	5	3	2	-	-	-	0.761	1.079	1.112	5	3	2	*	-	-	1.041	1.001	1.305	4	3	2	-	-	-	0.84	0.785	0.746	5	3	2	-	-	-	0.902	1.02	1.13	5
1987	comp132460_c0_seq1_1	13934	37|36|42	7.8|7.8|7.8	-|-|-	1|1|2	1|1|2	1|1|1	1|1|1	---	---	---	-	-	-	-	-	-	---	---	---	-	-	-	-	-	-	---	---	---	-	-	-	-	-	-	---	---	---	-	-	-	-	-	-	---	---	---	-
1988	comp119930_c0_seq3_1	207997	17|-|-	1.3|-|-	1|-|-	1|-|-	1|-|-	1|-|-	1|-|-	---	-	-	-	-	-	-	-	-	---	-	-	-	-	-	-	-	-	---	-	-	-	-	-	-	-	-	---	-	-	-	-	-	-	-	-	---	-	-	-
1989	comp145179_c0_seq2_1	110662	-|18|-	-|1.6|-	-|-|-	-|1|-	-|1|-	-|1|-	-|1|-	-	---	-	-	-	-	-	-	-	-	---	-	-	-	-	-	-	-	-	---	-	-	-	-	-	-	-	-	---	-	-	-	-	-	-	-	-	---	-	-
1990	comp66250_c0_seq1_1	45879	510|252|505	15.4|15.4|13.1	-|-|-	14|9|13	14|9|13	4|4|3	4|4|3	0.889	0.702	0.819	11	4	9	-	*	*	0.852	0.723	0.769	11	4	9	-	-	*	0.735	0.665	0.719	11	4	9	*	*	*	0.956	0.783	0.864	11	4	10	-	-	-	1.086	0.91	1.107	11
1991	comp145062_c0_seq1_1	184643	39|-|37	0.9|-|0.9	-|-|-	1|-|1	1|-|1	1|-|1	1|-|1	---	-	---	-	-	-	-	-	-	---	-	---	-	-	-	-	-	-	---	-	---	-	-	-	-	-	-	---	-	---	-	-	-	-	-	-	---	-	---	-
1992	comp112623_c0_seq1_1	30606	-|-|18	-|-|5.1	-|-|-	-|-|1	-|-|1	-|-|1	-|-|1	-	-	---	-	-	-	-	-	-	-	-	---	-	-	-	-	-	-	-	-	---	-	-	-	-	-	-	-	-	---	-	-	-	-	-	-	-	-	---	-
1993	comp118063_c0_seq1_1	62518	238|223|78	7.7|7.9|4.8	-|-|-	9|8|6	9|8|6	3|4|2	3|4|2	0.886	0.875	0.835	5	4	2	*	-	-	0.779	0.814	0.882	5	4	2	*	*	-	0.892	0.936	0.781	5	4	2	-	-	-	0.826	0.81	0.86	5	4	2	-	-	-	0.835	0.866	0.912	5
1994	comp123734_c0_seq1_1	107662	-|-|18	-|-|2.2	-|-|-	-|-|1	-|-|1	-|-|1	-|-|1	-	-	---	-	-	-	-	-	-	-	-	---	-	-	-	-	-	-	-	-	---	-	-	-	-	-	-	-	-	---	-	-	-	-	-	-	-	-	---	-
1995	comp136541_c0_seq15_1	182379	84|121|44	4.4|5.3|4.0	-|-|-	6|7|6	6|7|6	5|5|4	5|5|4	1.097	---	---	2	1	1	-	-	-	1.017	---	---	2	1	1	-	-	-	1.116	---	---	2	1	1	-	-	-	1.03	---	---	2	1	1	-	-	-	0.896	---	---	2
1996	comp53812_c0_seq1_1	16532	23|-|-	10.8|-|-	-|-|-	1|-|-	1|-|-	1|-|-	1|-|-	---	-	-	-	-	-	-	-	-	---	-	-	-	-	-	-	-	-	---	-	-	-	-	-	-	-	-	---	-	-	-	-	-	-	-	-	---	-	-	-
1997	comp143906_c0_seq5_1	18571	16|-|-	5.7|-|-	-|-|-	1|-|-	1|-|-	1|-|-	1|-|-	---	-	-	-	-	-	-	-	-	---	-	-	-	-	-	-	-	-	---	-	-	-	-	-	-	-	-	---	-	-	-	-	-	-	-	-	---	-	-	-
[truncated: 639 more rows]
[truncated: 24 more columns]
