# Supplementary material for: ITRAQ-based quantitative proteomic analysis of Cynops orientalis limb regeneration
Source: BMC Genomics. 2017 Sep 22;18:750. doi: 10.1186/s12864-017-4125-4 (PMC5610437; doi:10.1186/s12864-017-4125-4)
Supplement: Supplementary file 2 — The differentially expression proteins (DEPs) identified during Cynops orientalis limb regeneration. (XLSX 194 kb) [file 12864_2017_4125_MOESM2_ESM.xlsx]

## Sheet: 3dpa vs 0dpa
Supplementary Table 2. The differentially expression proteins (DEPs) identified in the comparison of 42dpa vs 0dpa , 30 dpa vs 0 dpa , 14 dpa vs 0 dpa,7 dpa vs 0 dpa and 3 dpa vs 0 dpa.
The "3 dpa VS 0 dpa Ratio-1" means that the protein abundence at 3dpa is compared to that at 0 dpa in biological replicate 1. The rest may be deduced by analogy.
The "3dpa vs 0dpa Mean ratio" means that the mean value of protein abundance at 3dpa is compared to that at 0dpa. The rest may be deduced by analogy.
Accession	NCBInr Description	Uniprot_Swissprot Description	Mass	3 dpa VS 0 dpa Ratio-1	3 dpa VS 0 dpa Ratio-2	3 dpa VS 0 dpa Ratio-3	3dpa vs 0dpa Sig-1	3dpa vs 0dpa Sig-2	3dpa vs 0dpa Sig-3	3dpa vs 0dpa Mean	3 dpa vs 0 dpa SD	up/down	COG Functional-Categories
comp133292_c0_seq4_1	glutamate carboxypeptidase-like protein 1 [Xenopus laevis]	Cytosolic non-specific dipeptidase OS=Homo sapiens GN=CNDP2 PE=1 SV=2	98487	0.74	0.642	0.806	*	*	-	0.729333	0.0825187	down	Amino acid transport and metabolism ;
comp143066_c0_seq1_1	PREDICTED: collagen alpha-1(XI) chain [Trichechus manatus latirostris]	Collagen alpha-1(XI) chain (Fragment) OS=Bos taurus GN=COL11A1 PE=1 SV=1	195682	0.417	0.497	0.341	*	*	*	0.418333	0.0780085	down	-
comp139309_c1_seq2_1	hypothetical protein UY3_17741 [Chelonia mydas]	Putative methyltransferase DDB_G0268948 OS=Dictyostelium discoideum GN=DDB_G0268948 PE=1 SV=2	33461	0.682	0.634	0.709	*	*	-	0.675	0.0379868	down	Secondary metabolites biosynthesis, transport and catabolism ; General function prediction only ;
comp134859_c0_seq1_1	-	-	95947	0.719	0.728	0.688	*	*	-	0.711667	0.0209841	down	-
comp87239_c0_seq1_1	-	-	140970	0.236	0.254	0.224	*	-	*	0.238	0.0150997	down	-
comp140981_c0_seq2_1	Itgb4 protein, partial [Mus musculus]	Integrin beta-4 OS=Mus musculus GN=Itgb4 PE=2 SV=1	215686	0.897	0.779	0.71	-	*	*	0.795333	0.0945639	down	-
comp139416_c0_seq5_1	Bcl2-associated athanogene 3, isoform CRA_a [Mus musculus]	BAG family molecular chaperone regulator 3 OS=Mus musculus GN=Bag3 PE=1 SV=2	158742	0.591	0.567	0.699	-	*	-	0.619	0.0703136	down	Posttranslational modification, protein turnover, chaperones ;
comp121319_c0_seq2_1	Serpin B5 [Chelonia mydas]	Serpin B5 OS=Xenopus tropicalis GN=serpinb5 PE=2 SV=1	76069	0.759	0.717	0.864	*	*	-	0.78	0.0757166	down	Posttranslational modification, protein turnover, chaperones ;
comp139943_c0_seq3_1	unnamed protein product [Homo sapiens]	Asporin OS=Homo sapiens GN=ASPN PE=1 SV=2	129458	0.532	0.363	0.452	*	*	*	0.449	0.0845399	down	Function unknown ;
comp76745_c0_seq1_1	-	-	32354	0.685	0.601	0.725	*	-	-	0.670333	0.0632877	down	-
comp129102_c0_seq1_1	PREDICTED: keratin, type I cytoskeletal 13 [Sarcophilus harrisii]	Keratin, type I cytoskeletal 47 kDa (Fragment) OS=Xenopus laevis GN=xk81b1 PE=3 SV=2	44652	0.261	0.292	0.302	-	-	*	0.285	0.0213776	down	-
comp132375_c1_seq1_1	RecName: Full=Hemoglobin subunit beta-2; AltName: Full=Beta-2-globin; AltName: Full=Hemoglobin beta-2 chain; AltName: Full=Hemoglobin beta-minor chain	Hemoglobin subunit beta-2 OS=Triturus cristatus GN=HBB2 PE=1 SV=1	51842	0.688	0.658	0.775	*	-	*	0.707	0.0607701	down	-
comp133624_c0_seq5_1	PREDICTED: basement membrane-specific heparan sulfate proteoglycan core protein-like [Xenopus (Silurana) tropicalis]	Basement membrane-specific heparan sulfate proteoglycan core protein OS=Homo sapiens GN=HSPG2 PE=1 SV=4	225927	0.767	0.763	0.781	*	*	*	0.770333	0.00945163	down	-
comp124046_c0_seq1_1	Histone H2B 1.2 [Anoplopoma fimbria]	Histone H2B OS=Acropora formosa PE=3 SV=1	24421	0.657	0.746	0.887	*	*	-	0.763333	0.115976	down	-
comp122223_c0_seq3_1	-	-	19736	0.693	0.704	0.661	*	*	-	0.686	0.0223383	down	-
comp120629_c0_seq1_1	PREDICTED: GDP-mannose 4,6 dehydratase [Taeniopygia guttata]	GDP-mannose 4,6 dehydratase OS=Homo sapiens GN=GMDS PE=1 SV=1	37330	0.765	0.725	0.819	-	*	-	0.769667	0.0471734	down	-
comp134482_c0_seq1_1	PREDICTED: nicotinamide N-methyltransferase-like, partial [Ornithorhynchus anatinus]	Indolethylamine N-methyltransferase OS=Pongo abelii GN=INMT PE=2 SV=1	58007	0.78	0.766	0.73	*	*	*	0.758667	0.0257941	down	-
comp125465_c0_seq1_1	myosin, light chain 2, regulatory, cardiac, slow [Xenopus (Silurana) tropicalis] >gi|165971216|gb|AAI58546.1| myl2 protein [Xenopus (Silurana) tropicalis]	Myosin regulatory light chain 2, ventricular/cardiac muscle isoform OS=Homo sapiens GN=MYL2 PE=1 SV=3	49508	0.746	0.787	0.833	*	*	-	0.788667	0.0435239	down	Signal transduction mechanisms ; Cytoskeleton ; Cell cycle control, cell division, chromosome partitioning ; General function prediction only ;
comp133504_c1_seq1_1	PREDICTED: eosinophil peroxidase, partial [Ornithorhynchus anatinus]	Myeloperoxidase OS=Homo sapiens GN=MPO PE=1 SV=1	127524	0.658	0.683	0.717	*	*	*	0.686	0.0296142	down	-
comp98231_c0_seq1_1	PREDICTED: thioredoxin-like [Xenopus (Silurana) tropicalis]	Thioredoxin-like 1-1, chloroplastic OS=Arabidopsis thaliana GN=At1g08570 PE=2 SV=1	29079	0.721	0.629	0.63	*	*	-	0.66	0.0528299	down	-
comp132215_c0_seq1_1	activated RNA polymerase II transcriptional coactivator p15 [Danio rerio] >gi|63100558|gb|AAH95096.1| Zgc:109973 [Danio rerio] >gi|182891904|gb|AAI65490.1| Zgc:109973 protein [Danio rerio]	Activated RNA polymerase II transcriptional coactivator p15 OS=Gallus gallus GN=SUB1 PE=2 SV=1	36707	0.747	0.796	0.809	*	*	*	0.784	0.0326956	down	-
comp137665_c3_seq3_1	Angiogenin [Pteropus alecto]	Ribonuclease OS=Chelydra serpentina PE=1 SV=1	82119	0.387	0.374	0.455	*	*	-	0.405333	0.043501	down	-
comp138848_c0_seq1_1	IgA1 immunoglobulin [Ornithorhynchus anatinus]	Ig heavy chain Mem5 (Fragment) OS=Mus musculus PE=1 SV=1	78699	0.749	0.662	0.62	-	*	*	0.677	0.0657951	down	-
comp114317_c0_seq1_1	alpha1 type II collagen [Cynops pyrrhogaster]	Collagen alpha-1(II) chain OS=Xenopus laevis GN=col2a1 PE=2 SV=2	59831	0.219	0.313	0.25	*	*	*	0.260667	0.0478992	down	-
comp140335_c1_seq2_1	Villin-1 [Chelonia mydas]	Villin-1 OS=Homo sapiens GN=VIL1 PE=1 SV=4	171554	0.739	0.766	0.627	-	*	-	0.710667	0.0737044	down	-
comp123372_c0_seq1_1	RecName: Full=Peroxiredoxin; AltName: Full=Animal blastomere protein, 25 kDa; Short=ABP-25; AltName: Full=Thioredoxin peroxidase; AltName: Full=Thioredoxin-dependent peroxide reductase >gi|520853|dbj|BAA07054.1| animal blastomere protein [Cynops pyrrhogaster]	Peroxiredoxin OS=Cynops pyrrhogaster PE=2 SV=1	58414	0.77	0.761	0.72	*	*	*	0.750333	0.0266521	down	Posttranslational modification, protein turnover, chaperones ;
comp145627_c0_seq1_1	PREDICTED: LOW QUALITY PROTEIN: xin actin-binding repeat-containing protein 1-like [Taeniopygia guttata]	Xin actin-binding repeat-containing protein 1 OS=Gallus gallus GN=Xirp1 PE=2 SV=3	453764	0.426	0.446	0.41	*	*	*	0.427333	0.018037	down	-
comp138274_c0_seq1_1	Cadherin-13 [Pteropus alecto]	Cadherin-13 OS=Gallus gallus GN=CDH13 PE=1 SV=1	187209	0.683	0.671	0.713	*	*	*	0.689	0.0216333	down	-
comp76766_c0_seq1_1	dystrophin [Homo sapiens]	Dystrophin OS=Gallus gallus GN=DMD PE=2 SV=1	49994	0.692	0.885	0.671	*	-	*	0.749333	0.117959	down	-
comp140289_c0_seq2_1	PREDICTED: keratin, type II cytoskeletal 6A-like isoform 1 [Macaca mulatta]	Keratin, type II cytoskeletal 59 kDa, component IV (Fragment) OS=Bos taurus PE=2 SV=1	126850	0.057	0.131	0.061	*	*	*	0.083	0.0416173	down	Transcription ; Signal transduction mechanisms ;
comp131132_c0_seq1_1	Matn4 protein, partial [Danio rerio]	Matrilin-4 OS=Homo sapiens GN=MATN4 PE=1 SV=3	118273	0.297	0.338	0.355	*	*	*	0.33	0.0298161	down	-
comp129330_c0_seq1_1	Chain A, The Anisotropic Refinement Of Kunitz Type Domain C5 At 0.95 Angstrom >gi|157831617|pdb|1KNT|A Chain A, The 1.6 Angstroms Structure Of The Kunitz-Type Domain From The Alpha3 Chain Of The Human Type Vi Collagen >gi|157835297|pdb|2KNT|A Chain A, The 1.2 Angstrom Structure Of Kunitz Type Domain C5 >gi|159162619|pdb|1KUN|A Chain A, Solution Structure Of The Human Alpha3-Chain Type Vi Collagen…	Collagen alpha-3(VI) chain OS=Gallus gallus GN=COL6A3 PE=2 SV=2	150417	0.611	0.625	0.642	-	-	*	0.626	0.0155242	down	-
comp107906_c0_seq1_1	PREDICTED: MOSC domain-containing protein 2, mitochondrial-like [Meleagris gallopavo]	MOSC domain-containing protein 2, mitochondrial OS=Bos taurus GN=MARC2 PE=2 SV=1	71791	0.756	0.755	0.527	-	-	*	0.679333	0.131925	down	General function prediction only ;
comp139958_c0_seq2_1	PREDICTED: fibulin-7-like [Ornithorhynchus anatinus]	Signal peptide, CUB and EGF-like domain-containing protein 3 OS=Homo sapiens GN=SCUBE3 PE=1 SV=1	109145	0.164	0.169	0.194	*	*	*	0.175667	0.0160728	down	-
comp116643_c0_seq1_1	antifreeze protein [Ambystoma mexicanum]	-	62122	0.655	0.65	0.719	*	-	*	0.674667	0.0384751	down	-
comp140289_c0_seq1_1	Keratin, type II cytoskeletal 5 [Myotis davidii]	Keratin, type II cytoskeletal OS=Xenopus laevis PE=2 SV=2	145097	0.074	0.056	0.065	-	*	*	0.065	0.009	down	Transcription ; Signal transduction mechanisms ;
comp98515_c0_seq1_1	collagen, type IX, alpha 3 precursor [Xenopus (Silurana) tropicalis] >gi|170285051|gb|AAI61377.1| LOC100145619 protein [Xenopus (Silurana) tropicalis]	Collagen alpha-3(IX) chain OS=Gallus gallus GN=COL9A3 PE=2 SV=1	154101	0.203	0.174	0.296	*	-	-	0.224333	0.0637364	down	-
comp140780_c0_seq1_1	Phosphatidylethanolamine-binding protein 1 [Myotis davidii]	Phosphatidylethanolamine-binding protein 1 OS=Bos taurus GN=PEBP1 PE=1 SV=2	87989	0.695	0.822	0.712	*	*	*	0.743	0.068942	down	General function prediction only ;
comp67004_c0_seq1_1	Tissue inhibitor of metalloproteinase [Dicentrarchus labrax]	Metalloproteinase inhibitor 3 (Fragment) OS=Oryctolagus cuniculus GN=TIMP3 PE=2 SV=1	52591	0.564	0.562	0.635	-	*	*	0.587	0.0415812	down	-
comp134568_c3_seq1_1	PREDICTED: indolethylamine N-methyltransferase-like, partial [Ornithorhynchus anatinus]	Indolethylamine N-methyltransferase OS=Oryctolagus cuniculus GN=INMT PE=1 SV=1	54065	0.641	0.54	0.605	-	*	*	0.595333	0.0511892	down	-
comp134940_c0_seq1_1	PREDICTED: nicotinamide N-methyltransferase-like [Equus caballus]	Indolethylamine N-methyltransferase OS=Pongo abelii GN=INMT PE=2 SV=1	68208	0.573	0.771	0.673	*	*	-	0.672333	0.0990017	down	-
comp131327_c0_seq1_1	Chain A, Crystal Structure Of Human 3-Phosphoglycerate Dehydrogenase >gi|93279903|pdb|2G76|B Chain B, Crystal Structure Of Human 3-Phosphoglycerate Dehydrogenase	D-3-phosphoglycerate dehydrogenase OS=Macaca fascicularis GN=PHGDH PE=2 SV=4	91498	0.663	0.698	0.746	*	*	*	0.702333	0.0416693	down	Coenzyme transport and metabolism ; Amino acid transport and metabolism ;
comp98053_c0_seq1_1	tyrosine rich acidic matrix protein, TRAMP [swine, Peptide Partial, 44 aa]	Dermatopontin OS=Bos taurus GN=DPT PE=1 SV=3	44024	0.76	0.773	0.843	*	*	-	0.792	0.044643	down	-
comp144899_c0_seq4_1	Keratin, type I cytoskeletal 12 [Chelonia mydas]	Keratin, type I cytoskeletal 47 kDa OS=Xenopus laevis GN=xk81b2 PE=2 SV=1	12535	0.44	0.352	0.329	-	*	*	0.373667	0.0585861	down	-
comp110348_c0_seq1_1	PREDICTED: annexin A2-like, partial [Papio anubis]	Annexin A2-A OS=Xenopus laevis GN=anxa2-a PE=2 SV=2	90573	0.736	0.758	0.753	*	-	-	0.749	0.0115326	down	-
comp140031_c0_seq1_1	Padi2 protein [Mus musculus]	Protein-arginine deiminase type-2 OS=Rattus norvegicus GN=Padi2 PE=1 SV=1	178646	0.578	0.496	0.524	*	*	*	0.532667	0.0416813	down	-
comp70794_c0_seq1_1	PREDICTED: titin [Ovis aries]	Titin OS=Mus musculus GN=Ttn PE=1 SV=1	20862	0.745	0.808	0.847	*	*	-	0.8	0.0514684	down	-
comp145208_c1_seq2_1	PREDICTED: LOW QUALITY PROTEIN: three prime repair exonuclease 2 [Nomascus leucogenys]	Three prime repair exonuclease 2 OS=Homo sapiens GN=TREX2 PE=1 SV=1	87975	0.672	0.586	0.505	*	*	*	0.587667	0.0835125	down	-
comp144056_c1_seq1_1	ferritin heavy chain [Andrias davidianus]	Ferritin heavy chain B OS=Xenopus laevis GN=fth1-b PE=2 SV=2	41987	0.669	0.627	0.728	*	-	*	0.674667	0.0507379	down	Inorganic ion transport and metabolism ;
comp122651_c0_seq1_1	PREDICTED: nucleoside diphosphate kinase-like [Meleagris gallopavo]	Nucleoside diphosphate kinase B OS=Bos taurus GN=NME2 PE=1 SV=1	25199	0.582	0.532	0.671	*	*	*	0.595	0.070406	down	Nucleotide transport and metabolism ;
comp146543_c0_seq2_1	PREDICTED: LOW QUALITY PROTEIN: aggrecan core protein-like, partial [Xenopus (Silurana) tropicalis]	Aggrecan core protein (Fragments) OS=Sus scrofa GN=ACAN PE=1 SV=3	442976	0.26	0.345	0.294	*	*	-	0.299667	0.0427824	down	-
comp5384_c1_seq1_1	PREDICTED: ovostatin-like [Ornithorhynchus anatinus]	Murinoglobulin-1 OS=Mus musculus GN=Mug1 PE=1 SV=3	12478	1.343	1.379	1.463	*	*	-	1.395	0.0615792	up	-
comp131740_c0_seq2_1	hypothetical protein UY3_03108 [Chelonia mydas]	-	20249	2.393	2	2.133	-	*	-	2.17533	0.199891	up	-
comp136001_c0_seq11_1	RNA-binding motif protein, X chromosome isoform 2 [Homo sapiens]	RNA-binding motif protein, X chromosome OS=Homo sapiens GN=RBMX PE=1 SV=3	91713	1.862	2.136	1.855	*	*	*	1.951	0.160253	up	General function prediction only ;
comp138998_c1_seq1_1	PREDICTED: hemopexin-like, partial [Xenopus (Silurana) tropicalis]	Hemopexin OS=Homo sapiens GN=HPX PE=1 SV=2	64000	2.037	2.004	1.916	*	*	*	1.98567	0.0625486	up	-
comp94803_c0_seq1_1	RecName: Full=Actin, cytoplasmic; AltName: Full=Actin, micronuclear	Actin, macronuclear OS=Tetrahymena thermophila PE=1 SV=3	14263	1.331	1.88	1.52	*	*	-	1.577	0.278903	up	Cytoskeleton ;
comp125401_c0_seq1_1	PREDICTED: uncharacterized protein LOC101101951 [Ovis aries]	Heterogeneous nuclear ribonucleoprotein D-like-B OS=Xenopus laevis GN=hnrpdl-b PE=2 SV=1	140328	1.489	1.568	1.637	*	*	-	1.56467	0.0740563	up	General function prediction only ;
comp121469_c0_seq2_1	PREDICTED: interferon-induced protein 44-like [Oryzias latipes]	Interferon-induced protein 44-like OS=Homo sapiens GN=IFI44L PE=2 SV=3	111024	1.909	1.996	2.137	*	*	*	2.014	0.115061	up	-
comp140326_c0_seq1_1	PREDICTED: splicing factor, proline- and glutamine-rich-like, partial [Macaca mulatta]	Splicing factor, proline- and glutamine-rich OS=Mus musculus GN=Sfpq PE=1 SV=1	95160	1.08	1.273	1.296	-	*	*	1.21633	0.118627	up	General function prediction only ;
comp132572_c1_seq1_1	PREDICTED: selenium-binding protein 1-like, partial [Ornithorhynchus anatinus]	Selenium-binding protein 1 OS=Xenopus tropicalis GN=selenbp1 PE=2 SV=1	83393	1.417	1.305	1.436	*	*	*	1.386	0.0707884	up	-
comp132607_c1_seq2_1	Macrophage-capping protein [Cricetulus griseus]	Macrophage-capping protein OS=Homo sapiens GN=CAPG PE=1 SV=2	170387	1.623	1.726	1.748	*	*	-	1.699	0.0667308	up	-
comp134359_c1_seq2_1	Myozenin-2 [Salmo salar]	Myozenin-2 OS=Homo sapiens GN=MYOZ2 PE=1 SV=1	66464	1.469	1.485	1.391	*	*	*	1.44833	0.0502925	up	-
comp115113_c0_seq1_1	PREDICTED: complement factor H-like, partial [Ornithorhynchus anatinus]	Complement factor H-related protein 5 OS=Homo sapiens GN=CFHR5 PE=1 SV=1	48750	1.584	1.178	1.491	*	-	*	1.41767	0.212702	up	-
comp133979_c0_seq1_1	unnamed protein product [Homo sapiens]	Arginine--tRNA ligase, cytoplasmic OS=Homo sapiens GN=RARS PE=1 SV=2	147809	1.64	1.456	1.469	*	*	-	1.52167	0.102686	up	Translation, ribosomal structure and biogenesis ;
comp21160_c0_seq1_1	PREDICTED: IgGFc-binding protein-like [Anolis carolinensis]	IgGFc-binding protein OS=Homo sapiens GN=FCGBP PE=1 SV=3	16962	1.226	1.255	1.211	*	*	*	1.23067	0.0223681	up	-
comp137321_c0_seq1_1	6-phosphofructo-2-kinase/fructose-2,6-biphosphatase 3 [Chelonia mydas]	6-phosphofructo-2-kinase/fructose-2,6-bisphosphatase 3 OS=Pongo abelii GN=PFKFB3 PE=2 SV=2	241548	1.39	1.486	1.693	-	-	*	1.523	0.154852	up	Carbohydrate transport and metabolism ;
comp98343_c0_seq1_1	calsequestrin 1 (fast-twitch, skeletal muscle) precursor [Xenopus laevis] >gi|28422215|gb|AAH46947.1| Asph-prov protein [Xenopus laevis]	Calsequestrin-1 OS=Rana esculenta PE=1 SV=1	64865	1.242	1.222	1.206	*	*	*	1.22333	0.018037	up	-
comp133491_c0_seq3_1	PREDICTED: nebulin-like [Xenopus (Silurana) tropicalis]	Nebulin OS=Homo sapiens GN=NEB PE=1 SV=4	115922	1.33	1.625	1.307	*	*	*	1.42067	0.177331	up	-
comp87513_c0_seq1_1	rCG47700, isoform CRA_a [Rattus norvegicus]	Aldehyde dehydrogenase family 3 member B1 OS=Bos taurus GN=ALDH3B1 PE=2 SV=1	10512	1.271	1.369	1.372	-	-	*	1.33733	0.0574659	up	Energy production and conversion ;
comp125131_c0_seq1_1	uncharacterized protein LOC398982 [Xenopus laevis] >gi|38173763|gb|AAH60754.1| MGC69077 protein [Xenopus laevis]	Coronin-1A OS=Bos taurus GN=CORO1A PE=1 SV=3	126957	4.403	4.23	4.935	*	*	*	4.52267	0.367418	up	General function prediction only ;
comp79453_c0_seq1_1	ep37-L2 [Cynops pyrrhogaster]	Epidermal differentiation-specific protein OS=Cynops pyrrhogaster PE=2 SV=1	37549	1.211	1.361	1.266	*	*	-	1.27933	0.0758837	up	-
comp140980_c0_seq3_1	PMR-1 protein [Xenopus laevis] >gi|213625207|gb|AAI70070.1| PMR-1 protein [Xenopus laevis]	Myeloperoxidase OS=Homo sapiens GN=MPO PE=1 SV=1	51530	4.269	4.636	5.642	*	*	*	4.849	0.710851	up	-
comp77121_c0_seq1_1	cytochrome c oxidase subunit 4 isoform 1 [Xenopus borealis]	Cytochrome c oxidase subunit 4 isoform 1, mitochondrial OS=Homo sapiens GN=COX4I1 PE=1 SV=1	39008	1.2	1.462	1.507	*	*	*	1.38967	0.16579	up	-
comp67154_c0_seq1_1	hypothetical protein BRAFLDRAFT_118605 [Branchiostoma floridae] >gi|229280379|gb|EEN51148.1| hypothetical protein BRAFLDRAFT_118605 [Branchiostoma floridae]	Limulus clotting factor C OS=Carcinoscorpius rotundicauda PE=2 SV=1	11963	1.863	1.46	2.096	*	*	*	1.80633	0.321764	up	-
comp129549_c0_seq1_1	Actin-related protein 2-B [Chelonia mydas]	Actin-related protein 2 OS=Homo sapiens GN=ACTR2 PE=1 SV=1	120726	1.424	1.435	1.253	*	-	-	1.37067	0.102051	up	Cytoskeleton ;
comp129897_c1_seq1_1	LOC779025 protein [Xenopus laevis]	Transketolase OS=Rattus norvegicus GN=Tkt PE=1 SV=1	134113	2.549	2.42	2.158	-	*	*	2.37567	0.199234	up	Carbohydrate transport and metabolism ;
comp139633_c0_seq1_1	hypothetical protein NEMVEDRAFT_v1g77984 [Nematostella vectensis] >gi|156196843|gb|EDO25893.1| predicted protein [Nematostella vectensis]	Natterin-3 OS=Thalassophryne nattereri PE=1 SV=1	91538	1.459	1.458	1.573	*	*	*	1.49667	0.0661085	up	-
comp82097_c0_seq1_1	Chain A, Solution Structure Of The Single-Stranded Dna-Binding Cold Shock Domain (Csd) Of Human Y-Box Protein 1 (Yb1) Determined By Nmr (10 Lowest Energy Structures)	Nuclease-sensitive element-binding protein 1 OS=Xenopus laevis GN=ybx1 PE=2 SV=1	85290	1.714	1.513	2.052	*	-	-	1.75967	0.272386	up	Transcription ;
comp140953_c1_seq1_1	actin-related protein 2/3 complex subunit 2 [Pan troglodytes]	Actin-related protein 2/3 complex subunit 2 OS=Mus musculus GN=Arpc2 PE=1 SV=3	203897	1.278	1.318	1.406	-	*	*	1.334	0.0654828	up	-
comp133491_c0_seq2_1	PREDICTED: nebulin-like [Xenopus (Silurana) tropicalis]	Nebulin OS=Homo sapiens GN=NEB PE=1 SV=4	152936	1.303	1.211	1.267	*	-	*	1.26033	0.0463609	up	-
comp137980_c0_seq1_1	PREDICTED: integrin alpha-D-like, partial [Felis catus]	Integrin alpha-X OS=Homo sapiens GN=ITGAX PE=1 SV=3	188271	2.582	4.43	2.962	*	-	*	3.32467	0.975921	up	-
comp142436_c0_seq1_1	lung resistance-associated protein [Canis lupus familiaris]	Major vault protein OS=Xenopus laevis GN=mvp PE=2 SV=1	148257	1.225	1.221	1.269	-	-	*	1.23833	0.0266333	up	-
comp63225_c0_seq1_1	Complement C3 [Chelonia mydas]	Complement C3 OS=Homo sapiens GN=C3 PE=1 SV=2	43653	1.548	1.807	1.935	-	*	*	1.76333	0.197161	up	-
comp144356_c1_seq2_1	RecName: Full=Complement factor B; AltName: Full=C3/C5 convertase; AltName: Full=Properdin factor B >gi|164427|gb|AAA31021.1| complement factor B, partial [Sus scrofa]	Complement factor B (Fragment) OS=Sus scrofa GN=CFB PE=3 SV=1	173431	1.033	1.159	1.693	-	-	*	1.295	0.350388	up	Posttranslational modification, protein turnover, chaperones ;
comp136143_c0_seq1_1	uncharacterized protein LOC100002523 precursor [Danio rerio] >gi|158254115|gb|AAI53924.1| Si:ch211-125e6.14 protein [Danio rerio]	Mannose-binding protein C OS=Rattus norvegicus GN=Mbl2 PE=1 SV=2	44482	2.398	1.582	2.069	-	*	*	2.01633	0.410542	up	-
comp121954_c0_seq1_1	-	-	32532	1.968	2.238	2.18	*	*	*	2.12867	0.142131	up	-
comp131975_c0_seq3_1	-	-	76920	1.575	1.421	1.42	-	-	*	1.472	0.089202	up	-
comp118728_c0_seq1_1	ANXA1-like protein, partial [Equus caballus]	Annexin A1 OS=Cavia cutleri GN=ANXA1 PE=1 SV=1	84549	1.677	1.649	1.652	*	-	-	1.65933	0.0153731	up	-
comp117709_c0_seq1_1	PREDICTED: selenium-binding protein 1 [Equus caballus]	Selenium-binding protein 1-A OS=Xenopus laevis GN=selenbp1-a PE=2 SV=1	50038	1.909	1.688	1.695	*	-	*	1.764	0.125622	up	-
comp110187_c1_seq1_1	mCG7517, isoform CRA_b [Mus musculus]	Costars family protein ABRACL OS=Mus musculus GN=Abracl PE=2 SV=1	36483	1.327	1.436	1.71	-	-	*	1.491	0.197335	up	-
comp146122_c1_seq5_1	-	-	74541	1.631	1.624	1.524	*	-	*	1.593	0.0598582	up	-
comp134363_c0_seq1_1	eukaryotic translation initiation factor 5A isoform II [Mus musculus]	Eukaryotic translation initiation factor 5A-2 OS=Pongo abelii GN=EIF5A2 PE=2 SV=3	207441	1.446	1.686	1.336	*	*	*	1.48933	0.178979	up	Translation, ribosomal structure and biogenesis ;
comp131112_c0_seq1_1	glucose-6-phosphate 1-dehydrogenase [Ambystoma mexicanum]	Glucose-6-phosphate 1-dehydrogenase OS=Macropus robustus GN=G6PD PE=2 SV=3	167170	2.649	2.932	3.331	*	*	-	2.97067	0.34264	up	Carbohydrate transport and metabolism ;
comp102418_c0_seq1_1	peptidylaminoacyl-L/D-isomerase precursor, partial [Bombina variegata]	IgGFc-binding protein OS=Homo sapiens GN=FCGBP PE=1 SV=3	37150	1.217	1.283	1.275	-	*	*	1.25833	0.0360185	up	-

## Sheet: 7dpa vs 0dpa
Accession	NCBInr Description	Uniprot_Swissprot Description	Mass	7 dpa VS 0 dpa Ratio-1	7 dpa VS 0 dpa Ratio-2	7 dpa VS 0 dpa Ratio-3	7dpa vs 0dpa Sig-1	7dpa vs 0dpa Sig-2	7dpa vs 0dpa Sig-3	NEW_113-VS-7D_121@Mean	NEW_113-VS-7D_121@SD	up/down	COG Functional-Categories
comp133292_c0_seq4_1	glutamate carboxypeptidase-like protein 1 [Xenopus laevis]	Cytosolic non-specific dipeptidase OS=Homo sapiens GN=CNDP2 PE=1 SV=2	98487	0.64	0.556	0.691	*	*	-	0.629	0.0681689	down	Amino acid transport and metabolism ;
comp143066_c0_seq1_1	PREDICTED: collagen alpha-1(XI) chain [Trichechus manatus latirostris]	Collagen alpha-1(XI) chain (Fragment) OS=Bos taurus GN=COL11A1 PE=1 SV=1	195682	0.419	0.431	0.433	*	*	*	0.427667	0.00757188	down	-
comp134859_c0_seq1_1	-	-	95947	0.526	0.591	0.458	*	*	*	0.525	0.0665056	down	-
comp58593_c0_seq1_1	PREDICTED: titin [Gallus gallus]	Titin OS=Mus musculus GN=Ttn PE=1 SV=1	91370	0.663	0.628	0.614	*	-	-	0.635	0.0252389	down	-
comp116076_c0_seq1_1	CDGSH iron sulfur domain 1 [Xenopus laevis] >gi|62740091|gb|AAH94083.1| MGC114755 protein [Xenopus laevis]	CDGSH iron-sulfur domain-containing protein 1 OS=Mus musculus GN=Cisd1 PE=1 SV=1	35011	0.696	0.72	0.701	-	*	*	0.705667	0.0126623	down	-
comp132993_c0_seq1_1	PREDICTED: adenylosuccinate synthetase isozyme 1 A [Gallus gallus]	Adenylosuccinate synthetase isozyme 1 OS=Xenopus tropicalis GN=adssl1 PE=2 SV=1	93698	0.71	0.722	0.798	*	-	*	0.743333	0.0477214	down	Nucleotide transport and metabolism ;
comp87239_c0_seq1_1	-	-	140970	0.435	0.448	0.382	*	*	*	0.421667	0.0349619	down	-
comp141347_c0_seq1_1	PREDICTED: aspartate aminotransferase, mitochondrial-like [Anolis carolinensis]	Aspartate aminotransferase, mitochondrial (Fragment) OS=Oryctolagus cuniculus GN=GOT2 PE=1 SV=1	132782	0.706	0.717	0.694	*	*	*	0.705667	0.0115036	down	Amino acid transport and metabolism ;
comp146724_c0_seq12_1	PREDICTED: IgGFc-binding protein [Xenopus (Silurana) tropicalis]	IgGFc-binding protein OS=Homo sapiens GN=FCGBP PE=1 SV=3	19756	0.75	0.81	0.757	*	*	-	0.772333	0.0328075	down	-
comp139416_c0_seq5_1	Bcl2-associated athanogene 3, isoform CRA_a [Mus musculus]	BAG family molecular chaperone regulator 3 OS=Mus musculus GN=Bag3 PE=1 SV=2	158742	0.59	0.532	0.581	-	*	*	0.567667	0.0312143	down	Posttranslational modification, protein turnover, chaperones ;
comp146032_c7_seq8_1	troponin I type 2 (skeletal, fast), partial [Pelobates cultripes]	Troponin I, fast skeletal muscle OS=Gallus gallus GN=TNNI2 PE=1 SV=2	103285	0.685	0.704	0.706	*	*	*	0.698333	0.0115902	down	-
comp139943_c0_seq3_1	unnamed protein product [Homo sapiens]	Asporin OS=Homo sapiens GN=ASPN PE=1 SV=2	129458	0.598	0.375	0.514	*	*	*	0.495667	0.112625	down	Function unknown ;
comp129102_c0_seq1_1	PREDICTED: keratin, type I cytoskeletal 13 [Sarcophilus harrisii]	Keratin, type I cytoskeletal 47 kDa (Fragment) OS=Xenopus laevis GN=xk81b1 PE=3 SV=2	44652	0.396	0.418	0.427	*	*	-	0.413667	0.0159478	down	-
comp143388_c1_seq1_1	calpain 1, large subunit [Xenopus (Silurana) tropicalis] >gi|51704019|gb|AAH80987.1| CAPN2 protein [Xenopus (Silurana) tropicalis]	Calpain-1 catalytic subunit OS=Gallus gallus PE=1 SV=2	137001	0.714	0.802	0.822	*	-	*	0.779333	0.0574572	down	-
comp6837_c0_seq1_1	PREDICTED: titin [Gallus gallus]	Titin OS=Homo sapiens GN=TTN PE=1 SV=4	12446	0.562	0.626	0.583	*	-	*	0.590333	0.0326241	down	-
comp21160_c0_seq1_1	PREDICTED: IgGFc-binding protein-like [Anolis carolinensis]	IgGFc-binding protein OS=Homo sapiens GN=FCGBP PE=1 SV=3	16962	0.729	0.794	0.748	*	-	-	0.757	0.0334215	down	-
comp134482_c0_seq1_1	PREDICTED: nicotinamide N-methyltransferase-like, partial [Ornithorhynchus anatinus]	Indolethylamine N-methyltransferase OS=Pongo abelii GN=INMT PE=2 SV=1	58007	0.603	0.56	0.574	*	*	*	0.579	0.0219317	down	-
comp124301_c0_seq1_1	solute carrier family 25, member 12 [Xenopus (Silurana) tropicalis] >gi|89271340|emb|CAJ83400.1| solute carrier family 25 (mitochondrial carrier, Aralar), member 12 [Xenopus (Silurana) tropicalis] >gi|133777996|gb|AAI23038.2| solute carrier family 25 (mitochondrial carrier, Aralar), member 12 [Xenopus (Silurana) tropicalis]	Calcium-binding mitochondrial carrier protein Aralar1 OS=Mus musculus GN=Slc25a12 PE=1 SV=1	110040	0.7	0.717	0.719	*	-	-	0.712	0.0104403	down	-
comp125465_c0_seq1_1	myosin, light chain 2, regulatory, cardiac, slow [Xenopus (Silurana) tropicalis] >gi|165971216|gb|AAI58546.1| myl2 protein [Xenopus (Silurana) tropicalis]	Myosin regulatory light chain 2, ventricular/cardiac muscle isoform OS=Homo sapiens GN=MYL2 PE=1 SV=3	49508	0.419	0.424	0.436	*	-	*	0.426333	0.00873689	down	Signal transduction mechanisms ; Cytoskeleton ; Cell cycle control, cell division, chromosome partitioning ; General function prediction only ;
comp140312_c0_seq3_1	PREDICTED: acetyl-coenzyme A synthetase 2-like, mitochondrial-like [Meleagris gallopavo]	Acetyl-coenzyme A synthetase 2-like, mitochondrial OS=Homo sapiens GN=ACSS1 PE=1 SV=2	186456	0.471	0.673	0.786	*	*	-	0.643333	0.159582	down	Lipid transport and metabolism ;
comp133504_c1_seq1_1	PREDICTED: eosinophil peroxidase, partial [Ornithorhynchus anatinus]	Myeloperoxidase OS=Homo sapiens GN=MPO PE=1 SV=1	127524	0.755	0.787	0.79	*	*	*	0.777333	0.0193993	down	-
comp137157_c0_seq3_1	PREDICTED: glutaryl-CoA dehydrogenase, mitochondrial-like [Amphimedon queenslandica]	Glutaryl-CoA dehydrogenase, mitochondrial (Fragment) OS=Sus scrofa GN=GCDH PE=1 SV=1	97865	0.78	0.627	0.749	*	-	*	0.718667	0.0808847	down	Lipid transport and metabolism ;
comp59641_c0_seq1_1	Chain A, I-Band Fragment I67-I69 From Titin	Titin OS=Homo sapiens GN=TTN PE=1 SV=4	125070	0.629	0.666	0.703	-	*	*	0.666	0.037	down	-
comp114317_c0_seq1_1	alpha1 type II collagen [Cynops pyrrhogaster]	Collagen alpha-1(II) chain OS=Xenopus laevis GN=col2a1 PE=2 SV=2	59831	0.183	0.391	0.29	*	-	*	0.288	0.104014	down	-
comp86562_c0_seq1_1	unnamed protein product [Mus musculus]	Titin OS=Homo sapiens GN=TTN PE=1 SV=4	187609	0.729	0.718	0.787	*	*	*	0.744667	0.037072	down	-
comp145627_c0_seq1_1	PREDICTED: LOW QUALITY PROTEIN: xin actin-binding repeat-containing protein 1-like [Taeniopygia guttata]	Xin actin-binding repeat-containing protein 1 OS=Gallus gallus GN=Xirp1 PE=2 SV=3	453764	0.424	0.402	0.422	*	*	*	0.416	0.0121655	down	-
comp138274_c0_seq1_1	Cadherin-13 [Pteropus alecto]	Cadherin-13 OS=Gallus gallus GN=CDH13 PE=1 SV=1	187209	0.619	0.714	0.635	-	*	*	0.656	0.0508626	down	-
comp125373_c0_seq1_1	dehydrogenase/reductase SDR family member 7C precursor [Xenopus (Silurana) tropicalis] >gi|189027694|sp|A9UM79.1|DRS7C_XENTR RecName: Full=Dehydrogenase/reductase SDR family member 7C; Flags: Precursor >gi|163915638|gb|AAI57554.1| dhrs7c protein [Xenopus (Silurana) tropicalis]	Dehydrogenase/reductase SDR family member 7C OS=Xenopus tropicalis GN=dhrs7c PE=2 SV=1	51001	0.834	0.706	0.77	-	*	*	0.77	0.064	down	Lipid transport and metabolism ; Secondary metabolites biosynthesis, transport and catabolism ; General function prediction only ;
comp140289_c0_seq2_1	PREDICTED: keratin, type II cytoskeletal 6A-like isoform 1 [Macaca mulatta]	Keratin, type II cytoskeletal 59 kDa, component IV (Fragment) OS=Bos taurus PE=2 SV=1	126850	0.108	0.095	0.07	*	*	*	0.091	0.0193132	down	Transcription ; Signal transduction mechanisms ;
comp70965_c0_seq1_1	myosin, light chain 10, regulatory [Xenopus (Silurana) tropicalis] >gi|187469838|gb|AAI67140.1| LOC100170437 protein [Xenopus (Silurana) tropicalis]	Myosin regulatory light chain 2B, cardiac muscle isoform OS=Gallus gallus PE=1 SV=2	47506	0.456	0.468	0.434	*	*	*	0.452667	0.0172434	down	Signal transduction mechanisms ; Cytoskeleton ; Cell cycle control, cell division, chromosome partitioning ; General function prediction only ;
comp131994_c0_seq2_1	PREDICTED: SET and MYND domain-containing protein 1-like [Sus scrofa]	SET and MYND domain-containing protein 1 OS=Homo sapiens GN=SMYD1 PE=2 SV=1	122661	0.547	0.621	0.482	-	*	-	0.55	0.0695485	down	General function prediction only ;
comp131132_c0_seq1_1	Matn4 protein, partial [Danio rerio]	Matrilin-4 OS=Homo sapiens GN=MATN4 PE=1 SV=3	118273	0.551	0.519	0.538	*	*	*	0.536	0.0160935	down	-
comp129330_c0_seq1_1	Chain A, The Anisotropic Refinement Of Kunitz Type Domain C5 At 0.95 Angstrom >gi|157831617|pdb|1KNT|A Chain A, The 1.6 Angstroms Structure Of The Kunitz-Type Domain From The Alpha3 Chain Of The Human Type Vi Collagen >gi|157835297|pdb|2KNT|A Chain A, The 1.2 Angstrom Structure Of Kunitz Type Domain C5 >gi|159162619|pdb|1KUN|A Chain A, Solution Structure Of The Human Alpha3-Chain Type Vi Collagen…	Collagen alpha-3(VI) chain OS=Gallus gallus GN=COL6A3 PE=2 SV=2	150417	0.575	0.646	0.596	*	*	*	0.605667	0.0364737	down	-
comp137015_c0_seq1_1	ATPase, Ca++ transporting, slow twitch 2 [Xenopus laevis] >gi|124481718|gb|AAI33186.1| ATP2A2 protein [Xenopus laevis]	Sarcoplasmic/endoplasmic reticulum calcium ATPase 2 OS=Gallus gallus GN=ATP2A2 PE=2 SV=2	184723	0.622	0.681	0.719	-	*	-	0.674	0.0488774	down	Inorganic ion transport and metabolism ;
comp133491_c0_seq2_1	PREDICTED: nebulin-like [Xenopus (Silurana) tropicalis]	Nebulin OS=Homo sapiens GN=NEB PE=1 SV=4	152936	0.778	0.782	0.78	*	*	*	0.78	0.002	down	-
comp125044_c0_seq2_1	sodefrin precursor-like factor [Plethodon cinereus]		41034	0.732	0.707	0.634	-	-	*	0.691	0.0509215	down	-
comp139958_c0_seq2_1	PREDICTED: fibulin-7-like [Ornithorhynchus anatinus]	Signal peptide, CUB and EGF-like domain-containing protein 3 OS=Homo sapiens GN=SCUBE3 PE=1 SV=1	109145	0.177	0.168	0.186	*	*	*	0.177	0.009	down	-
comp121683_c1_seq1_1	-	-	37086	0.672	0.719	0.662	-	-	*	0.684333	0.0304357	down	-
comp140289_c0_seq1_1	Keratin, type II cytoskeletal 5 [Myotis davidii]	Keratin, type II cytoskeletal OS=Xenopus laevis PE=2 SV=2	145097	0.085	0.063	0.096	-	*	*	0.0813333	0.0168028	down	Transcription ; Signal transduction mechanisms ;
comp98515_c0_seq1_1	collagen, type IX, alpha 3 precursor [Xenopus (Silurana) tropicalis] >gi|170285051|gb|AAI61377.1| LOC100145619 protein [Xenopus (Silurana) tropicalis]	Collagen alpha-3(IX) chain OS=Gallus gallus GN=COL9A3 PE=2 SV=1	154101	0.23	0.142	0.165	*	*	-	0.179	0.0456399	down	-
comp135287_c1_seq8_1	PREDICTED: pyruvate dehydrogenase E1 component subunit beta, mitochondrial-like [Ornithorhynchus anatinus]	Pyruvate dehydrogenase E1 component subunit beta, mitochondrial OS=Mus musculus GN=Pdhb PE=1 SV=1	91190	0.794	0.782	0.798	*	-	*	0.791333	0.00832666	down	Energy production and conversion ;
comp140780_c0_seq1_1	Phosphatidylethanolamine-binding protein 1 [Myotis davidii]	Phosphatidylethanolamine-binding protein 1 OS=Bos taurus GN=PEBP1 PE=1 SV=2	87989	0.548	0.677	0.602	*	*	*	0.609	0.0647843	down	General function prediction only ;
comp67004_c0_seq1_1	Tissue inhibitor of metalloproteinase [Dicentrarchus labrax]	Metalloproteinase inhibitor 3 (Fragment) OS=Oryctolagus cuniculus GN=TIMP3 PE=2 SV=1	52591	0.729	0.654	0.56	-	-	*	0.647667	0.0846778	down	-
comp134568_c3_seq1_1	PREDICTED: indolethylamine N-methyltransferase-like, partial [Ornithorhynchus anatinus]	Indolethylamine N-methyltransferase OS=Oryctolagus cuniculus GN=INMT PE=1 SV=1	54065	0.482	0.523	0.484	*	*	*	0.496333	0.0231157	down	-
comp145437_c3_seq1_1	PREDICTED: titin [Oryctolagus cuniculus]	Titin OS=Mus musculus GN=Ttn PE=1 SV=1	72753	0.583	0.605	0.655	*	*	*	0.614333	0.0368963	down	-
comp134940_c0_seq1_1	PREDICTED: nicotinamide N-methyltransferase-like [Equus caballus]	Indolethylamine N-methyltransferase OS=Pongo abelii GN=INMT PE=2 SV=1	68208	0.525	0.587	0.502	*	*	*	0.538	0.0439659	down	-
comp146381_c0_seq2_1	PREDICTED: heat shock protein beta-6-like, partial [Cricetulus griseus]	Alpha-crystallin A chain (Fragment) OS=Anas platyrhynchos GN=CRYAA PE=2 SV=1	67555	0.704	0.684	0.703	*	*	*	0.697	0.0112694	down	-
comp144899_c0_seq4_1	Keratin, type I cytoskeletal 12 [Chelonia mydas]	Keratin, type I cytoskeletal 47 kDa OS=Xenopus laevis GN=xk81b2 PE=2 SV=1	12535	0.402	0.577	0.506	*	*	*	0.495	0.088017	down	-
comp116932_c0_seq1_1	PREDICTED: troponin I, slow skeletal muscle [Gallus gallus]	Troponin I, slow skeletal muscle OS=Rattus norvegicus GN=Tnni1 PE=1 SV=2	111956	0.748	0.638	0.682	-	-	*	0.689333	0.0553655	down	-
comp136571_c0_seq1_1	myosin, heavy chain 4, skeletal muscle [Xenopus (Silurana) tropicalis] >gi|45595719|gb|AAH67305.1| myosin heavy chain [Xenopus (Silurana) tropicalis]	Myosin-1 OS=Bos taurus GN=MYH1 PE=2 SV=2	226986	0.58	0.579	0.566	*	*	-	0.575	0.00781025	down	Cytoskeleton ;
comp134265_c0_seq2_1	pyruvate dehydrogenase (lipoamide) alpha 1 [Xenopus laevis] >gi|50417951|gb|AAH77220.1| Pdha1-A-prov protein [Xenopus laevis]	Pyruvate dehydrogenase E1 component subunit alpha, mitochondrial (Fragment) OS=Sminthopsis macroura GN=PDHA PE=2 SV=1	87483	0.788	0.834	0.777	*	*	*	0.799667	0.0302379	down	Energy production and conversion ;
comp110348_c0_seq1_1	PREDICTED: annexin A2-like, partial [Papio anubis]	Annexin A2-A OS=Xenopus laevis GN=anxa2-a PE=2 SV=2	90573	0.766	0.77	0.789	*	-	-	0.775	0.0122882	down	-
comp140031_c0_seq1_1	Padi2 protein [Mus musculus]	Protein-arginine deiminase type-2 OS=Rattus norvegicus GN=Padi2 PE=1 SV=1	178646	0.446	0.475	0.463	*	*	*	0.461333	0.0145717	down	-
comp113660_c0_seq2_1	-	-	44161	0.705	0.66	0.75	-	*	-	0.705	0.045	down	-
comp102418_c0_seq1_1	peptidylaminoacyl-L/D-isomerase precursor, partial [Bombina variegata]	IgGFc-binding protein OS=Homo sapiens GN=FCGBP PE=1 SV=3	37150	0.797	0.803	0.74	-	-	*	0.78	0.0347707	down	-
comp116474_c0_seq1_1	PREDICTED: malate dehydrogenase, cytoplasmic isoform 2 [Orcinus orca] >gi|470647044|ref|XP_004327247.1| PREDICTED: malate dehydrogenase, cytoplasmic-like isoform 2 [Tursiops truncatus]	Malate dehydrogenase, cytoplasmic OS=Gallus gallus GN=MDH1 PE=2 SV=1	114522	0.702	0.692	0.769	*	*	*	0.721	0.0418688	down	Energy production and conversion ;
comp70794_c0_seq1_1	PREDICTED: titin [Ovis aries]	Titin OS=Mus musculus GN=Ttn PE=1 SV=1	20862	0.576	0.612	0.737	-	*	*	0.641667	0.0845005	down	-
comp122651_c0_seq1_1	PREDICTED: nucleoside diphosphate kinase-like [Meleagris gallopavo]	Nucleoside diphosphate kinase B OS=Bos taurus GN=NME2 PE=1 SV=1	25199	0.549	0.472	0.542	*	*	*	0.521	0.0425793	down	Nucleotide transport and metabolism ;
comp146543_c0_seq2_1	PREDICTED: LOW QUALITY PROTEIN: aggrecan core protein-like, partial [Xenopus (Silurana) tropicalis]	Aggrecan core protein (Fragments) OS=Sus scrofa GN=ACAN PE=1 SV=3	442976	0.367	0.41	0.3	*	*	*	0.359	0.0554346	down	-
comp139088_c0_seq1_1	nuclear receptor coactivator 5 [Salmo salar] >gi|209152341|gb|ACI33108.1| Nuclear receptor coactivator 5 [Salmo salar]	Nuclear receptor coactivator 5 OS=Mus musculus GN=Ncoa5 PE=1 SV=1	138920	1.168	1.287	1.321	-	*	*	1.25867	0.0803389	up	-
comp136001_c0_seq11_1	RNA-binding motif protein, X chromosome isoform 2 [Homo sapiens]	RNA-binding motif protein, X chromosome OS=Homo sapiens GN=RBMX PE=1 SV=3	91713	2.559	3.141	2.179	*	*	*	2.62633	0.484522	up	General function prediction only ;
comp73299_c1_seq1_1	PREDICTED: proteasome subunit alpha type-6-like [Monodelphis domestica]	Proteasome subunit alpha type-6 OS=Rattus norvegicus GN=Psma6 PE=1 SV=1	50256	1.387	1.268	1.78	*	*	*	1.47833	0.267941	up	Posttranslational modification, protein turnover, chaperones ;
comp130410_c0_seq1_1	Chain A, Solution Structure Of Rrm Domain In Protein Bab31986	Serine/arginine-rich splicing factor 9 OS=Mus musculus GN=Srsf9 PE=1 SV=1	98839	1.392	1.589	1.746	*	*	*	1.57567	0.177376	up	General function prediction only ;
comp138998_c1_seq1_1	PREDICTED: hemopexin-like, partial [Xenopus (Silurana) tropicalis]	Hemopexin OS=Homo sapiens GN=HPX PE=1 SV=2	64000	2.945	2.858	3.191	-	*	*	2.998	0.172711	up	-
comp110205_c0_seq1_1	PREDICTED: heterogeneous nuclear ribonucleoprotein H-like, partial [Papio anubis]	Heterogeneous nuclear ribonucleoprotein H OS=Homo sapiens GN=HNRNPH1 PE=1 SV=4	94301	1.324	1.311	1.348	-	*	*	1.32767	0.0187705	up	-
comp94803_c0_seq1_1	RecName: Full=Actin, cytoplasmic; AltName: Full=Actin, micronuclear	Actin, macronuclear OS=Tetrahymena thermophila PE=1 SV=3	14263	2.279	2.527	2.188	*	*	-	2.33133	0.175455	up	Cytoskeleton ;
comp125401_c0_seq1_1	PREDICTED: uncharacterized protein LOC101101951 [Ovis aries]	Heterogeneous nuclear ribonucleoprotein D-like-B OS=Xenopus laevis GN=hnrpdl-b PE=2 SV=1	140328	1.59	2.231	1.877	*	*	-	1.89933	0.321083	up	General function prediction only ;
comp117023_c0_seq1_1	Small nuclear ribonucleoprotein Sm D3 [Cricetulus griseus]	Small nuclear ribonucleoprotein Sm D3 OS=Xenopus laevis GN=snrpd3 PE=2 SV=1	34533	1.293	1.27	1.229	-	-	*	1.264	0.0324191	up	Transcription ;
comp121469_c0_seq2_1	PREDICTED: interferon-induced protein 44-like [Oryzias latipes]	Interferon-induced protein 44-like OS=Homo sapiens GN=IFI44L PE=2 SV=3	111024	2.859	2.696	3.448	*	-	*	3.001	0.3956	up	-
comp142021_c0_seq1_1	PREDICTED: vasodilator-stimulated phosphoprotein-like, partial [Pongo abelii]	Vasodilator-stimulated phosphoprotein OS=Homo sapiens GN=VASP PE=1 SV=3	288764	2.195	1.709	1.963	*	*	*	1.95567	0.243083	up	-
comp140326_c0_seq1_1	PREDICTED: splicing factor, proline- and glutamine-rich-like, partial [Macaca mulatta]	Splicing factor, proline- and glutamine-rich OS=Mus musculus GN=Sfpq PE=1 SV=1	95160	1.601	1.716	1.802	-	*	*	1.70633	0.100848	up	General function prediction only ;
comp110150_c0_seq1_1	poly(A) binding protein, cytoplasmic 1, isoform CRA_d [Homo sapiens]	Polyadenylate-binding protein 1 OS=Bos taurus GN=PABPC1 PE=2 SV=1	124474	1.612	1.612	1.456	*	*	*	1.56	0.0900666	up	General function prediction only ;
comp132607_c1_seq2_1	Macrophage-capping protein [Cricetulus griseus]	Macrophage-capping protein OS=Homo sapiens GN=CAPG PE=1 SV=2	170387	1.952	1.961	1.979	*	*	*	1.964	0.0137477	up	-
comp121335_c0_seq1_1	PREDICTED: sorcin [Papio anubis]	Sorcin OS=Homo sapiens GN=SRI PE=1 SV=1	92595	1.192	1.19	1.233	*	*	*	1.205	0.0242693	up	-
comp135004_c0_seq1_1	Cytoplasmic FMR1-interacting protein 2 [Pteropus alecto]	Cytoplasmic FMR1-interacting protein 1 OS=Homo sapiens GN=CYFIP1 PE=1 SV=1	216123	1.253	1.342	1.429	*	-	*	1.34133	0.0880019	up	-
comp95566_c0_seq1_1	SURP and G-patch domain-containing protein 2 [Tupaia chinensis]	SURP and G-patch domain-containing protein 2 OS=Mus musculus GN=Sugp2 PE=2 SV=2	162271	1.333	1.262	1.594	*	*	*	1.39633	0.174827	up	-
comp131278_c0_seq1_1	Bifunctional aminoacyl-tRNA synthetase [Tupaia chinensis]	Bifunctional glutamate/proline--tRNA ligase OS=Homo sapiens GN=EPRS PE=1 SV=5	232296	1.345	1.445	1.27	*	*	*	1.35333	0.0877971	up	Translation, ribosomal structure and biogenesis ;
comp116848_c0_seq8_1	Chain A, Solution Structure Of FusTLS RRM DOMAIN	RNA-binding protein FUS OS=Bos taurus GN=FUS PE=2 SV=2	89869	1.471	1.502	1.579	*	*	*	1.51733	0.0556088	up	-
comp115113_c0_seq1_1	PREDICTED: complement factor H-like, partial [Ornithorhynchus anatinus]	Complement factor H-related protein 5 OS=Homo sapiens GN=CFHR5 PE=1 SV=1	48750	1.495	1.183	1.272	*	-	*	1.31667	0.160724	up	-
comp133979_c0_seq1_1	unnamed protein product [Homo sapiens]	Arginine--tRNA ligase, cytoplasmic OS=Homo sapiens GN=RARS PE=1 SV=2	147809	1.873	1.846	1.738	*	*	-	1.819	0.0714353	up	Translation, ribosomal structure and biogenesis ;
comp137728_c2_seq5_1	RNA-binding protein 4.1 [Chelonia mydas]	RNA-binding protein 4.1 OS=Danio rerio GN=rbm4.1 PE=1 SV=1	101191	1.618	1.857	1.674	*	*	-	1.71633	0.124997	up	General function prediction only ;
comp80428_c0_seq1_1	PREDICTED: tubulin alpha-1C chain [Gallus gallus]	Tubulin alpha-8 chain (Fragment) OS=Gallus gallus PE=3 SV=1	58467	1.336	1.29	1.291	-	*	*	1.30567	0.0262742	up	Cytoskeleton ;
comp125040_c0_seq3_1	hypothetical protein RCJMB04_22c23 [Gallus gallus]	DBIRD complex subunit ZNF326 OS=Gallus gallus GN=ZNF326 PE=2 SV=3	93581	2.121	1.251	2.112	*	-	*	1.828	0.499717	up	-
comp137321_c0_seq1_1	6-phosphofructo-2-kinase/fructose-2,6-biphosphatase 3 [Chelonia mydas]	6-phosphofructo-2-kinase/fructose-2,6-bisphosphatase 3 OS=Pongo abelii GN=PFKFB3 PE=2 SV=2	241548	1.531	2.001	1.874	-	*	*	1.802	0.243132	up	Carbohydrate transport and metabolism ;
comp97898_c0_seq1_1	60s ribosomal protien rpl12 prov protein [Xenopus (Silurana) tropicalis]	60S ribosomal protein L12 OS=Bos taurus GN=RPL12 PE=2 SV=1	36929	1.157	1.391	1.5	-	*	*	1.34933	0.175255	up	Translation, ribosomal structure and biogenesis ;
comp136900_c0_seq1_1	4F2 cell-surface antigen heavy chain, partial [Macaca fascicularis]	4F2 cell-surface antigen heavy chain OS=Homo sapiens GN=SLC3A2 PE=1 SV=3	105234	1.202	1.317	1.388	*	*	*	1.30233	0.0938634	up	Carbohydrate transport and metabolism ;
comp134137_c0_seq1_1	PREDICTED: carboxypeptidase Z-like [Anolis carolinensis]	Carboxypeptidase Z OS=Gallus gallus GN=CPZ PE=1 SV=1	295452	1.172	1.521	1.272	-	*	*	1.32167	0.179723	up	Amino acid transport and metabolism ;
comp128256_c0_seq1_1	serine hydroxymethyltransferase 2 (mitochondrial) [Xenopus laevis] >gi|50924596|gb|AAH79680.1| MGC79128 protein [Xenopus laevis]	Serine hydroxymethyltransferase, mitochondrial OS=Homo sapiens GN=SHMT2 PE=1 SV=3	132185	1.259	1.309	1.183	*	*	*	1.25033	0.0634455	up	Amino acid transport and metabolism ;
comp12936_c0_seq1_1	C4-like protein [Hoplobatrachus tigerinus]	Complement C3 OS=Naja naja GN=C3 PE=2 SV=1	23453	1.919	2.177	2.586	*	*	-	2.22733	0.336337	up	-
comp132268_c1_seq3_1	DEAD (Asp-Glu-Ala-Asp) box polypeptide 17, isoform CRA_b [Rattus norvegicus]	Probable ATP-dependent RNA helicase DDX17 OS=Mus musculus GN=Ddx17 PE=2 SV=1	286346	1.317	1.33	1.415	*	*	*	1.354	0.0532259	up	Replication, recombination and repair ; Transcription ; Translation, ribosomal structure and biogenesis ;
comp85268_c0_seq2_1	protein arginine methyltransferase 1 [Xenopus (Silurana) tropicalis]	Protein arginine N-methyltransferase 1 OS=Xenopus tropicalis GN=prmt1 PE=2 SV=1	108292	1.468	1.647	1.44	*	-	*	1.51833	0.112305	up	Secondary metabolites biosynthesis, transport and catabolism ; General function prediction only ;
comp130443_c0_seq1_1	Aminopeptidase B [Chelonia mydas]	Aminopeptidase B OS=Rattus norvegicus GN=Rnpep PE=1 SV=2	99859	1.232	1.204	1.399	-	-	*	1.27833	0.105434	up	Amino acid transport and metabolism ;
comp110346_c1_seq1_1	Chain A, Moesin Ferm Domain Bound To Ebp50 C-Terminal Peptide	Moesin OS=Homo sapiens GN=MSN PE=1 SV=3	140393	1.468	1.556	1.74	-	*	*	1.588	0.138795	up	-
comp138457_c1_seq1_1	-	-	254923	1.251	1.474	1.565	*	-	-	1.43	0.161558	up	-
comp116663_c0_seq1_1	rCG53232, isoform CRA_a [Rattus norvegicus]	ADP/ATP translocase 2 OS=Tachyglossus aculeatus aculeatus GN=SLC25A5 PE=2 SV=1	122667	1.264	1.247	1.278	*	*	*	1.263	0.0155242	up	-
comp87513_c0_seq1_1	rCG47700, isoform CRA_a [Rattus norvegicus]	Aldehyde dehydrogenase family 3 member B1 OS=Bos taurus GN=ALDH3B1 PE=2 SV=1	10512	1.365	1.577	1.203	-	*	*	1.38167	0.187556	up	Energy production and conversion ;
comp116658_c2_seq1_1	40S ribosomal protein S15a, partial [Columba livia]	40S ribosomal protein S15a OS=Homo sapiens GN=RPS15A PE=1 SV=2	59388	1.571	1.674	1.698	*	*	*	1.64767	0.067471	up	Translation, ribosomal structure and biogenesis ;
comp125131_c0_seq1_1	uncharacterized protein LOC398982 [Xenopus laevis] >gi|38173763|gb|AAH60754.1| MGC69077 protein [Xenopus laevis]	Coronin-1A OS=Bos taurus GN=CORO1A PE=1 SV=3	126957	4.752	5.107	5.699	*	*	*	5.186	0.478417	up	General function prediction only ;
comp79453_c0_seq1_1	ep37-L2 [Cynops pyrrhogaster]	Epidermal differentiation-specific protein OS=Cynops pyrrhogaster PE=2 SV=1	37549	1.291	1.379	1.392	*	*	-	1.354	0.0549454	up	-
comp147046_c3_seq4_1	heme oxygenase-1 [Anas platyrhynchos]	Heme oxygenase 1 OS=Homo sapiens GN=HMOX1 PE=1 SV=1	264282	1.39	1.149	1.391	*	-	*	1.31	0.139431	up	Inorganic ion transport and metabolism ;
comp140980_c0_seq3_1	PMR-1 protein [Xenopus laevis] >gi|213625207|gb|AAI70070.1| PMR-1 protein [Xenopus laevis]	Myeloperoxidase OS=Homo sapiens GN=MPO PE=1 SV=1	51530	4.856	5.435	6.182	*	*	*	5.491	0.664771	up	-
comp127568_c0_seq1_1	NADP(H)-dependent retinol dehydrogenase A2 isoform [Homo sapiens]	Dehydrogenase/reductase SDR family member 4-like 2 OS=Homo sapiens GN=DHRS4L2 PE=2 SV=1	67825	1.182	1.362	1.377	-	*	*	1.307	0.108513	up	Lipid transport and metabolism ; Secondary metabolites biosynthesis, transport and catabolism ; General function prediction only ;
comp98082_c1_seq1_1	Chain A, Crystal Structure Of Human L30e	60S ribosomal protein L30 OS=Rattus norvegicus GN=Rpl30 PE=3 SV=2	82849	1.385	1.373	1.157	*	*	-	1.305	0.128312	up	Translation, ribosomal structure and biogenesis ;
comp139427_c0_seq1_1	coatomer protein complex subunit alpha, isoform CRA_b [Mus musculus]	Coatomer subunit alpha OS=Homo sapiens GN=COPA PE=1 SV=2	238990	1.53	1.416	1.277	*	*	*	1.40767	0.126706	up	General function prediction only ;
comp77121_c0_seq1_1	cytochrome c oxidase subunit 4 isoform 1 [Xenopus borealis]	Cytochrome c oxidase subunit 4 isoform 1, mitochondrial OS=Homo sapiens GN=COX4I1 PE=1 SV=1	39008	1.219	1.502	1.47	*	*	*	1.397	0.154981	up	-
comp67154_c0_seq1_1	hypothetical protein BRAFLDRAFT_118605 [Branchiostoma floridae] >gi|229280379|gb|EEN51148.1| hypothetical protein BRAFLDRAFT_118605 [Branchiostoma floridae]	Limulus clotting factor C OS=Carcinoscorpius rotundicauda PE=2 SV=1	11963	1.558	1.112	1.742	*	-	*	1.47067	0.323953	up	-
comp129549_c0_seq1_1	Actin-related protein 2-B [Chelonia mydas]	Actin-related protein 2 OS=Homo sapiens GN=ACTR2 PE=1 SV=1	120726	1.501	1.665	1.558	*	-	-	1.57467	0.0832606	up	Cytoskeleton ;
comp142873_c1_seq1_1	Uba1a protein [Xenopus laevis]	Ubiquitin-activating enzyme E1 Y (Fragment) OS=Macropus rufus GN=UBE1Y PE=2 SV=1	203811	1.243	1.251	1.3	*	*	*	1.26467	0.0308599	up	Coenzyme transport and metabolism ;
comp129897_c1_seq1_1	LOC779025 protein [Xenopus laevis]	Transketolase OS=Rattus norvegicus GN=Tkt PE=1 SV=1	134113	2.608	2.54	2.492	*	*	*	2.54667	0.0582866	up	Carbohydrate transport and metabolism ;
comp141781_c0_seq3_1	Chain A, A Mutant Rabbit Cathepsin K With A Nitrile Inhibitor	Cathepsin K OS=Sus scrofa GN=CTSK PE=2 SV=1	355602	1.844	3.143	2.725	*	-	-	2.57067	0.66311	up	Posttranslational modification, protein turnover, chaperones ;
comp134144_c0_seq1_1	PREDICTED: splicing factor 3B subunit 3-like [Xenopus (Silurana) tropicalis]	Splicing factor 3B subunit 3 OS=Homo sapiens GN=SF3B3 PE=1 SV=4	195602	1.541	1.603	1.24	*	*	-	1.46133	0.194171	up	-
comp139633_c0_seq1_1	hypothetical protein NEMVEDRAFT_v1g77984 [Nematostella vectensis] >gi|156196843|gb|EDO25893.1| predicted protein [Nematostella vectensis]	Natterin-3 OS=Thalassophryne nattereri PE=1 SV=1	91538	1.627	1.642	1.594	*	*	*	1.621	0.0245561	up	-
comp139320_c0_seq1_1	N-acetylgalactosamine-6-sulfatase [Chelonia mydas]	Adenine phosphoribosyltransferase OS=Gerbillus campestris GN=APRT PE=3 SV=1	89006	1.237	1.473	1.222	-	*	-	1.31067	0.140785	up	Nucleotide transport and metabolism ;
comp61073_c0_seq1_1	heat shock protein 90a [Alligator mississippiensis]	Heat shock protein HSP 90-alpha OS=Bos taurus GN=HSP90AA1 PE=2 SV=3	25424	1.318	1.415	1.462	-	*	-	1.39833	0.0734325	up	Posttranslational modification, protein turnover, chaperones ;
comp140953_c1_seq1_1	actin-related protein 2/3 complex subunit 2 [Pan troglodytes]	Actin-related protein 2/3 complex subunit 2 OS=Mus musculus GN=Arpc2 PE=1 SV=3	203897	1.59	1.698	1.797	*	*	*	1.695	0.103533	up	-
comp69321_c1_seq1_1	PREDICTED: 60S ribosomal protein L27a-like [Anolis carolinensis]	60S ribosomal protein L27a (Fragment) OS=Sus scrofa GN=RPL27A PE=3 SV=3	46780	1.238	1.247	1.499	-	*	*	1.328	0.148159	up	Translation, ribosomal structure and biogenesis ;
comp126842_c0_seq1_1	RNA-specific adenosine deaminase [Gallus gallus]	tRNA-specific adenosine deaminase 1 OS=Dictyostelium discoideum GN=adat1 PE=3 SV=1	188962	1.177	1.217	1.478	-	*	*	1.29067	0.163464	up	-
comp137980_c0_seq1_1	PREDICTED: integrin alpha-D-like, partial [Felis catus]	Integrin alpha-X OS=Homo sapiens GN=ITGAX PE=1 SV=3	188271	2.974	3.648	3.059	*	-	*	3.227	0.367065	up	-
comp135059_c0_seq1_1	PREDICTED: coagulation factor XIII A chain-like [Xenopus (Silurana) tropicalis]	Coagulation factor XIII A chain OS=Homo sapiens GN=F13A1 PE=1 SV=4	168462	1.437	1.813	1.328	-	-	*	1.526	0.254454	up	-
comp142436_c0_seq1_1	lung resistance-associated protein [Canis lupus familiaris]	Major vault protein OS=Xenopus laevis GN=mvp PE=2 SV=1	148257	1.424	1.519	1.551	-	-	*	1.498	0.066053	up	-
comp127239_c0_seq1_1	PREDICTED: digestive cysteine proteinase 2-like, partial [Gallus gallus]	Cysteine proteinase 7 OS=Dictyostelium discoideum GN=cprG PE=1 SV=1	123190	2.151	1.881	1.288	*	-	-	1.77333	0.441459	up	Posttranslational modification, protein turnover, chaperones ;
comp136389_c0_seq3_1	Chain A, Solution Structure Of The C-Terminal Rrm Of Human La (La225- 334)	Lupus La protein homolog OS=Mus musculus GN=Ssb PE=2 SV=1	94804	1.697	1.637	1.605	*	*	*	1.64633	0.0467047	up	Posttranslational modification, protein turnover, chaperones ; Translation, ribosomal structure and biogenesis ;
comp63225_c0_seq1_1	Complement C3 [Chelonia mydas]	Complement C3 OS=Homo sapiens GN=C3 PE=1 SV=2	43653	1.633	2.107	1.802	-	-	*	1.84733	0.24023	up	-
comp84803_c0_seq1_1	Zgc:56530 [Danio rerio]	Cystatin-B OS=Macaca fuscata fuscata GN=CSTB PE=3 SV=1	19642	1.057	1.157	1.416	-	*	*	1.21	0.185275	up	-
comp144356_c1_seq2_1	RecName: Full=Complement factor B; AltName: Full=C3/C5 convertase; AltName: Full=Properdin factor B >gi|164427|gb|AAA31021.1| complement factor B, partial [Sus scrofa]	Complement factor B (Fragment) OS=Sus scrofa GN=CFB PE=3 SV=1	173431	1.71	1.795	2.054	-	-	*	1.853	0.179184	up	Posttranslational modification, protein turnover, chaperones ;
comp137447_c0_seq1_1	Chain A, X-Ray Crystal Structure Of Bovine Cathepsin B-Ca074 Complex	Cathepsin B OS=Gallus gallus GN=CTSB PE=2 SV=1	57467	2.162	1.845	1.97	-	*	*	1.99233	0.159676	up	Posttranslational modification, protein turnover, chaperones ;
comp144619_c4_seq1_1	hypothetical protein BRAFLDRAFT_130183 [Branchiostoma floridae] >gi|229283084|gb|EEN53828.1| hypothetical protein BRAFLDRAFT_130183 [Branchiostoma floridae]	SAFB-like transcription modulator OS=Homo sapiens GN=SLTM PE=1 SV=2	143226	1.436	1.433	1.338	*	*	*	1.40233	0.0557345	up	-
comp121041_c0_seq1_1	Proteasome activator complex subunit 2 [Chelonia mydas]	Proteasome activator complex subunit 2 OS=Bos taurus GN=PSME2 PE=1 SV=3	251018	1.341	1.46	1.324	-	*	-	1.375	0.0741013	up	-
comp116670_c1_seq1_1	RPL17-C18orf32 protein isoform 2 [Homo sapiens]	60S ribosomal protein L17 OS=Felis catus GN=RPL17 PE=2 SV=3	63013	1.427	1.551	1.309	*	*	*	1.429	0.121012	up	Translation, ribosomal structure and biogenesis ;
comp136143_c0_seq1_1	uncharacterized protein LOC100002523 precursor [Danio rerio] >gi|158254115|gb|AAI53924.1| Si:ch211-125e6.14 protein [Danio rerio]	Mannose-binding protein C OS=Rattus norvegicus GN=Mbl2 PE=1 SV=2	44482	3.711	2.873	3.003	-	*	*	3.19567	0.451	up	-
comp121954_c0_seq1_1	-	-	32532	1.348	1.593	1.513	*	*	*	1.48467	0.124933	up	-
comp125040_c0_seq1_1	PREDICTED: DBIRD complex subunit ZNF326-like [Nomascus leucogenys]	DBIRD complex subunit ZNF326 OS=Gallus gallus GN=ZNF326 PE=2 SV=3	99137	1.435	1.666	1.494	*	*	*	1.53167	0.120018	up	-
comp146460_c2_seq10_1	serine/arginine-rich splicing factor 1B [Danio rerio] >gi|71162369|sp|Q6NYA0.1|SRS1B_DANRE RecName: Full=Serine/arginine-rich splicing factor 1B; AltName: Full=Splicing factor, arginine/serine-rich 1; AltName: Full=Splicing factor, arginine/serine-rich 1B >gi|44890669|gb|AAH66682.1| Splicing factor, arginine/serine-rich 1 (splicing factor 2, alternate splicing factor) [Danio rerio]	Serine/arginine-rich splicing factor 1A OS=Danio rerio GN=srsf1a PE=2 SV=2	146395	1.294	1.32	1.071	*	*	-	1.22833	0.136873	up	General function prediction only ;
comp141081_c0_seq1_1	PREDICTED: V-type proton ATPase subunit H-like [Tursiops truncatus]	V-type proton ATPase subunit H OS=Bos taurus GN=ATP6V1H PE=2 SV=2	85038	2.423	2.205	1.359	-	*	-	1.99567	0.56204	up	Energy production and conversion ;
comp146664_c0_seq1_1	AGAP001082-PA [Anopheles gambiae str. PEST] >gi|333469497|gb|EAA13115.5| AGAP001082-PA [Anopheles gambiae str. PEST]	Proactivator polypeptide OS=Homo sapiens GN=PSAP PE=1 SV=2	223758	1.562	1.547	1.599	*	-	*	1.56933	0.0267644	up	-
comp121960_c1_seq1_1	ribosomal protein S24, isoform CRA_e [Homo sapiens] >gi|149015765|gb|EDL75113.1| rCG39209, isoform CRA_f [Rattus norvegicus]	40S ribosomal protein S24 OS=Pongo abelii GN=RPS24 PE=2 SV=1	43387	2.039	1.632	1.318	*	*	-	1.663	0.361498	up	Translation, ribosomal structure and biogenesis ;
comp142010_c0_seq2_1	TDP43 splice variant 2 [Homo sapiens]	TAR DNA-binding protein 43 OS=Xenopus tropicalis GN=tardbp PE=2 SV=1	109996	1.353	1.479	1.83	*	-	-	1.554	0.247186	up	-
comp118728_c0_seq1_1	ANXA1-like protein, partial [Equus caballus]	Annexin A1 OS=Cavia cutleri GN=ANXA1 PE=1 SV=1	84549	1.765	1.82	1.814	*	-	-	1.79967	0.0301717	up	-
comp117709_c0_seq1_1	PREDICTED: selenium-binding protein 1 [Equus caballus]	Selenium-binding protein 1-A OS=Xenopus laevis GN=selenbp1-a PE=2 SV=1	50038	1.704	1.784	1.715	-	*	*	1.73433	0.0433628	up	-
comp110187_c1_seq1_1	mCG7517, isoform CRA_b [Mus musculus]	Costars family protein ABRACL OS=Mus musculus GN=Abracl PE=2 SV=1	36483	1.61	1.919	2.291	-	*	*	1.94	0.340985	up	-
comp146122_c1_seq5_1	-	-	74541	1.804	1.921	1.745	*	-	*	1.82333	0.0895786	up	-
comp9783_c0_seq1_1	ribosomal protein L11, partial [Fejervarya limnocharis]	60S ribosomal protein L11 OS=Sus scrofa GN=RPL11 PE=2 SV=3	9557	1.214	1.336	1.579	*	-	-	1.37633	0.185813	up	Translation, ribosomal structure and biogenesis ;
comp132317_c0_seq1_1	Chain A, Solution Structure Of Sep Domain From Human P47	NSFL1 cofactor p47 OS=Gallus gallus GN=NSFL1C PE=2 SV=1	111869	1.094	1.412	1.169	-	*	*	1.225	0.166232	up	-
comp134363_c0_seq1_1	eukaryotic translation initiation factor 5A isoform II [Mus musculus]	Eukaryotic translation initiation factor 5A-2 OS=Pongo abelii GN=EIF5A2 PE=2 SV=3	207441	2.074	2.015	1.576	*	*	*	1.88833	0.272093	up	Translation, ribosomal structure and biogenesis ;
comp128166_c0_seq1_1	unnamed protein product [Macaca fascicularis]	Cysteine--tRNA ligase, cytoplasmic OS=Gallus gallus GN=CARS PE=2 SV=1	129873	1.227	1.556	1.157	*	*	-	1.31333	0.21305	up	Translation, ribosomal structure and biogenesis ;
comp122301_c0_seq1_1	PREDICTED: stress-induced-phosphoprotein 1 [Tursiops truncatus]	Stress-induced-phosphoprotein 1 OS=Macaca fascicularis GN=STIP1 PE=2 SV=1	154999	1.861	1.628	1.515	*	*	*	1.668	0.176434	up	General function prediction only ;
comp143619_c0_seq1_1	V-type proton ATPase 116 kDa subunit a isoform 3, partial [Columba livia]	V-type proton ATPase 116 kDa subunit a isoform 3 OS=Homo sapiens GN=TCIRG1 PE=1 SV=3	166520	2.673	1.346	2.157	*	-	*	2.05867	0.668943	up	Energy production and conversion ;
comp118134_c0_seq2_1	protein BCCIP homolog [Xenopus (Silurana) tropicalis] >gi|82183798|sp|Q6GL92.1|BCCIP_XENTR RecName: Full=Protein BCCIP homolog >gi|49250868|gb|AAH74611.1| BRCA2 and CDKN1A interacting protein [Xenopus (Silurana) tropicalis] >gi|49522610|gb|AAH75480.1| BRCA2 and CDKN1A interacting protein [Xenopus (Silurana) tropicalis] >gi|89268643|emb|CAJ83280.1| BRCA2 and CDKN1A interacting protein [Xenopus (Si…	Protein BCCIP homolog OS=Xenopus tropicalis GN=bccip PE=2 SV=1	64145	1.449	1.313	1.621	*	-	-	1.461	0.15435	up	-
comp85729_c0_seq2_1	PREDICTED: clathrin heavy chain 1-like [Taeniopygia guttata]	Clathrin heavy chain 2 OS=Homo sapiens GN=CLTCL1 PE=1 SV=2	50966	1.526	1.349	1.267	*	*	*	1.38067	0.132372	up	-
comp131112_c0_seq1_1	glucose-6-phosphate 1-dehydrogenase [Ambystoma mexicanum]	Glucose-6-phosphate 1-dehydrogenase OS=Macropus robustus GN=G6PD PE=2 SV=3	167170	3.01	3.542	3.648	*	-	-	3.4	0.341883	up	Carbohydrate transport and metabolism ;
comp129578_c0_seq2_1	PREDICTED: T-complex protein 1 subunit theta isoform 2 [Taeniopygia guttata]	T-complex protein 1 subunit theta OS=Gallus gallus GN=CCT8 PE=1 SV=3	91769	1.34	1.263	1.279	*	*	*	1.294	0.0406325	up	Posttranslational modification, protein turnover, chaperones ;

## Sheet: 14dpa vs 0dpa
Accession	NCBInr Description	Uniprot_Swissprot Description	Mass	14 dpa VS 0 dpa Ratio-1	14 dpa VS 0 dpa Ratio-2	14 dpa VS 0 dpa Ratio-3	14dpa vs 0dpa Sig-1	14dpa vs 0dpa Sig-2	14dpa vs 0dpa Sig-3	NEW_113-VS-14D_119@Mean	NEW_113-VS-14D_119@SD	up/down	COG Functional-Categories
comp133292_c0_seq4_1	glutamate carboxypeptidase-like protein 1 [Xenopus laevis]	Cytosolic non-specific dipeptidase OS=Homo sapiens GN=CNDP2 PE=1 SV=2	98487	0.741	0.519	0.679	-	*	*	0.646333	0.114548	down	Amino acid transport and metabolism ;
comp131740_c0_seq2_1	hypothetical protein UY3_03108 [Chelonia mydas]	-	20249	0.3	0.457	0.282	*	*	*	0.346333	0.0962618	down	-
comp143066_c0_seq1_1	PREDICTED: collagen alpha-1(XI) chain [Trichechus manatus latirostris]	Collagen alpha-1(XI) chain (Fragment) OS=Bos taurus GN=COL11A1 PE=1 SV=1	195682	0.403	0.457	0.405	*	*	*	0.421667	0.0306159	down	-
comp139309_c1_seq2_1	hypothetical protein UY3_17741 [Chelonia mydas]	Putative methyltransferase DDB_G0268948 OS=Dictyostelium discoideum GN=DDB_G0268948 PE=1 SV=2	33461	0.533	0.491	0.549	*	*	*	0.524333	0.0299555	down	Secondary metabolites biosynthesis, transport and catabolism ; General function prediction only ;
comp134859_c0_seq1_1	-	-	95947	0.569	0.596	0.65	*	*	*	0.605	0.0412432	down	-
comp66250_c0_seq1_1	esterase D [Megaptera novaeangliae] >gi|265679637|gb|ACY76509.1| esterase D [Megaptera novaeangliae] >gi|265679639|gb|ACY76510.1| esterase D [Megaptera novaeangliae] >gi|265679641|gb|ACY76511.1| esterase D [Megaptera novaeangliae] >gi|265679643|gb|ACY76512.1| esterase D [Megaptera novaeangliae] >gi|265679645|gb|ACY76513.1| esterase D [Megaptera novaeangliae] >gi|265679647|gb|ACY76514.1| esterase …	S-formylglutathione hydrolase OS=Homo sapiens GN=ESD PE=1 SV=2	45879	0.735	0.665	0.719	*	*	*	0.706333	0.0366788	down	General function prediction only ;
comp87239_c0_seq1_1	-	-	140970	0.311	0.335	0.336	*	*	*	0.327333	0.0141539	down	-
comp143047_c0_seq3_1	keratin 5, gene 2 [Xenopus (Silurana) tropicalis] >gi|113197644|gb|AAI21490.1| keratin 5, gene 2 [Xenopus (Silurana) tropicalis]	Keratin, type II cytoskeletal 59 kDa, component IV (Fragment) OS=Bos taurus PE=2 SV=1	114274	0.657	0.677	0.686	-	*	-	0.673333	0.0148436	down	-
comp146724_c0_seq12_1	PREDICTED: IgGFc-binding protein [Xenopus (Silurana) tropicalis]	IgGFc-binding protein OS=Homo sapiens GN=FCGBP PE=1 SV=3	19756	0.537	0.553	0.618	*	-	-	0.569333	0.0428991	down	-
comp139416_c0_seq5_1	Bcl2-associated athanogene 3, isoform CRA_a [Mus musculus]	BAG family molecular chaperone regulator 3 OS=Mus musculus GN=Bag3 PE=1 SV=2	158742	0.643	0.7	0.665	*	*	-	0.669333	0.028746	down	Posttranslational modification, protein turnover, chaperones ;
comp121319_c0_seq2_1	Serpin B5 [Chelonia mydas]	Serpin B5 OS=Xenopus tropicalis GN=serpinb5 PE=2 SV=1	76069	0.711	0.779	0.755	*	*	*	0.748333	0.0344867	down	Posttranslational modification, protein turnover, chaperones ;
comp76369_c0_seq1_1	dimethylarginine dimethylaminohydrolase 1, isoform CRA_c [Homo sapiens]	N(G),N(G)-dimethylarginine dimethylaminohydrolase 1 OS=Homo sapiens GN=DDAH1 PE=1 SV=3	47051	0.564	0.791	0.651	*	-	*	0.668667	0.114527	down	Amino acid transport and metabolism ;
comp139943_c0_seq3_1	unnamed protein product [Homo sapiens]	Asporin OS=Homo sapiens GN=ASPN PE=1 SV=2	129458	0.576	0.477	0.406	*	*	-	0.486333	0.0853834	down	Function unknown ;
comp129102_c0_seq1_1	PREDICTED: keratin, type I cytoskeletal 13 [Sarcophilus harrisii]	Keratin, type I cytoskeletal 47 kDa (Fragment) OS=Xenopus laevis GN=xk81b1 PE=3 SV=2	44652	0.303	0.337	0.338	-	*	*	0.326	0.0199249	down	-
comp132635_c1_seq5_1	sarcoglycan, beta (43kDa dystrophin-associated glycoprotein) [Xenopus laevis] >gi|159155863|gb|AAI54982.1| LOC100127262 protein [Xenopus laevis]	Beta-sarcoglycan OS=Bos taurus GN=SGCB PE=2 SV=1	98797	0.611	0.751	0.75	*	-	-	0.704	0.0805419	down	-
comp132375_c1_seq1_1	RecName: Full=Hemoglobin subunit beta-2; AltName: Full=Beta-2-globin; AltName: Full=Hemoglobin beta-2 chain; AltName: Full=Hemoglobin beta-minor chain	Hemoglobin subunit beta-2 OS=Triturus cristatus GN=HBB2 PE=1 SV=1	51842	0.687	0.725	0.73	*	*	*	0.714	0.023516	down	-
comp122223_c0_seq3_1	-	-	19736	0.662	0.654	0.64	*	*	-	0.652	0.0111355	down	-
comp21160_c0_seq1_1	PREDICTED: IgGFc-binding protein-like [Anolis carolinensis]	IgGFc-binding protein OS=Homo sapiens GN=FCGBP PE=1 SV=3	16962	0.648	0.602	0.602	*	*	*	0.617333	0.0265581	down	-
comp134482_c0_seq1_1	PREDICTED: nicotinamide N-methyltransferase-like, partial [Ornithorhynchus anatinus]	Indolethylamine N-methyltransferase OS=Pongo abelii GN=INMT PE=2 SV=1	58007	0.703	0.638	0.603	*	*	*	0.648	0.0507445	down	-
comp125465_c0_seq1_1	myosin, light chain 2, regulatory, cardiac, slow [Xenopus (Silurana) tropicalis] >gi|165971216|gb|AAI58546.1| myl2 protein [Xenopus (Silurana) tropicalis]	Myosin regulatory light chain 2, ventricular/cardiac muscle isoform OS=Homo sapiens GN=MYL2 PE=1 SV=3	49508	0.589	0.585	0.663	*	*	*	0.612333	0.0439242	down	Signal transduction mechanisms ; Cytoskeleton ; Cell cycle control, cell division, chromosome partitioning ; General function prediction only ;
comp133504_c1_seq1_1	PREDICTED: eosinophil peroxidase, partial [Ornithorhynchus anatinus]	Myeloperoxidase OS=Homo sapiens GN=MPO PE=1 SV=1	127524	0.675	0.689	0.67	*	*	-	0.678	0.00984886	down	-
comp137157_c0_seq3_1	PREDICTED: glutaryl-CoA dehydrogenase, mitochondrial-like [Amphimedon queenslandica]	Glutaryl-CoA dehydrogenase, mitochondrial (Fragment) OS=Sus scrofa GN=GCDH PE=1 SV=1	97865	0.704	0.619	0.643	*	*	-	0.655333	0.0438216	down	Lipid transport and metabolism ;
comp138848_c0_seq1_1	IgA1 immunoglobulin [Ornithorhynchus anatinus]	Ig heavy chain Mem5 (Fragment) OS=Mus musculus PE=1 SV=1	78699	0.656	0.793	0.534	-	-	*	0.661	0.129572	down	-
comp114317_c0_seq1_1	alpha1 type II collagen [Cynops pyrrhogaster]	Collagen alpha-1(II) chain OS=Xenopus laevis GN=col2a1 PE=2 SV=2	59831	0.116	0.327	0.203	*	-	*	0.215333	0.106039	down	-
comp145627_c0_seq1_1	PREDICTED: LOW QUALITY PROTEIN: xin actin-binding repeat-containing protein 1-like [Taeniopygia guttata]	Xin actin-binding repeat-containing protein 1 OS=Gallus gallus GN=Xirp1 PE=2 SV=3	453764	0.463	0.431	0.395	*	*	*	0.429667	0.0340196	down	-
comp138274_c0_seq1_1	Cadherin-13 [Pteropus alecto]	Cadherin-13 OS=Gallus gallus GN=CDH13 PE=1 SV=1	187209	0.581	0.622	0.628	*	*	*	0.610333	0.0255799	down	-
comp118567_c2_seq1_1	Chain A, Crystal Structure Of Beta-Catenin And Htcf-4	Catenin beta-1 OS=Homo sapiens GN=CTNNB1 PE=1 SV=1	126479	0.752	0.652	0.817	-	*	-	0.740333	0.0831164	down	-
comp140289_c0_seq2_1	PREDICTED: keratin, type II cytoskeletal 6A-like isoform 1 [Macaca mulatta]	Keratin, type II cytoskeletal 59 kDa, component IV (Fragment) OS=Bos taurus PE=2 SV=1	126850	0.169	0.17	0.074	-	*	*	0.137667	0.0551392	down	Transcription ; Signal transduction mechanisms ;
comp70965_c0_seq1_1	myosin, light chain 10, regulatory [Xenopus (Silurana) tropicalis] >gi|187469838|gb|AAI67140.1| LOC100170437 protein [Xenopus (Silurana) tropicalis]	Myosin regulatory light chain 2B, cardiac muscle isoform OS=Gallus gallus PE=1 SV=2	47506	0.679	0.645	0.736	*	*	*	0.686667	0.0459819	down	Signal transduction mechanisms ; Cytoskeleton ; Cell cycle control, cell division, chromosome partitioning ; General function prediction only ;
comp131132_c0_seq1_1	Matn4 protein, partial [Danio rerio]	Matrilin-4 OS=Homo sapiens GN=MATN4 PE=1 SV=3	118273	0.378	0.53	0.346	*	*	*	0.418	0.0983056	down	-
comp129330_c0_seq1_1	Chain A, The Anisotropic Refinement Of Kunitz Type Domain C5 At 0.95 Angstrom >gi|157831617|pdb|1KNT|A Chain A, The 1.6 Angstroms Structure Of The Kunitz-Type Domain From The Alpha3 Chain Of The Human Type Vi Collagen >gi|157835297|pdb|2KNT|A Chain A, The 1.2 Angstrom Structure Of Kunitz Type Domain C5 >gi|159162619|pdb|1KUN|A Chain A, Solution Structure Of The Human Alpha3-Chain Type Vi Collagen…	Collagen alpha-3(VI) chain OS=Gallus gallus GN=COL6A3 PE=2 SV=2	150417	0.695	0.666	0.649	*	-	-	0.67	0.0232594	down	-
comp125044_c0_seq2_1	sodefrin precursor-like factor [Plethodon cinereus]		41034	0.441	0.523	0.455	-	-	*	0.473	0.0438634	down	-
comp139958_c0_seq2_1	PREDICTED: fibulin-7-like [Ornithorhynchus anatinus]	Signal peptide, CUB and EGF-like domain-containing protein 3 OS=Homo sapiens GN=SCUBE3 PE=1 SV=1	109145	0.215	0.24	0.239	*	*	*	0.231333	0.0141539	down	-
comp144561_c1_seq2_1	LOC100126637 protein [Xenopus laevis]	Fish-egg lectin OS=Cyprinus carpio PE=1 SV=1	28068	0.744	0.764	0.852	*	*	*	0.786667	0.0574572	down	-
comp121683_c1_seq1_1	-	-	37086	0.34	0.399	0.371	-	*	*	0.37	0.0295127	down	-
comp140289_c0_seq1_1	Keratin, type II cytoskeletal 5 [Myotis davidii]	Keratin, type II cytoskeletal OS=Xenopus laevis PE=2 SV=2	145097	0.082	0.06	0.057	-	*	*	0.0663333	0.0136504	down	Transcription ; Signal transduction mechanisms ;
comp98515_c0_seq1_1	collagen, type IX, alpha 3 precursor [Xenopus (Silurana) tropicalis] >gi|170285051|gb|AAI61377.1| LOC100145619 protein [Xenopus (Silurana) tropicalis]	Collagen alpha-3(IX) chain OS=Gallus gallus GN=COL9A3 PE=2 SV=1	154101	0.225	0.195	0.218	*	*	-	0.212667	0.015695	down	-
comp140780_c0_seq1_1	Phosphatidylethanolamine-binding protein 1 [Myotis davidii]	Phosphatidylethanolamine-binding protein 1 OS=Bos taurus GN=PEBP1 PE=1 SV=2	87989	0.744	0.749	0.755	*	*	*	0.749333	0.00550757	down	General function prediction only ;
comp67004_c0_seq1_1	Tissue inhibitor of metalloproteinase [Dicentrarchus labrax]	Metalloproteinase inhibitor 3 (Fragment) OS=Oryctolagus cuniculus GN=TIMP3 PE=2 SV=1	52591	0.847	0.687	0.714	-	*	*	0.749333	0.0856524	down	-
comp134568_c3_seq1_1	PREDICTED: indolethylamine N-methyltransferase-like, partial [Ornithorhynchus anatinus]	Indolethylamine N-methyltransferase OS=Oryctolagus cuniculus GN=INMT PE=1 SV=1	54065	0.555	0.583	0.637	*	*	*	0.591667	0.0416813	down	-
comp134940_c0_seq1_1	PREDICTED: nicotinamide N-methyltransferase-like [Equus caballus]	Indolethylamine N-methyltransferase OS=Pongo abelii GN=INMT PE=2 SV=1	68208	0.527	0.483	0.602	*	*	-	0.537333	0.0601692	down	-
comp146381_c0_seq2_1	PREDICTED: heat shock protein beta-6-like, partial [Cricetulus griseus]	Alpha-crystallin A chain (Fragment) OS=Anas platyrhynchos GN=CRYAA PE=2 SV=1	67555	0.808	0.747	0.758	*	-	*	0.771	0.0325115	down	-
comp144899_c0_seq4_1	Keratin, type I cytoskeletal 12 [Chelonia mydas]	Keratin, type I cytoskeletal 47 kDa OS=Xenopus laevis GN=xk81b2 PE=2 SV=1	12535	0.337	0.55	0.529	*	*	*	0.472	0.117384	down	-
comp125299_c0_seq1_1	ubiquinol-cytochrome c reductase core protein I [Xenopus laevis] >gi|29351607|gb|AAH49288.1| Uqcrc1 protein [Xenopus laevis]	Cytochrome b-c1 complex subunit 1, mitochondrial (Fragments) OS=Mesocricetus auratus GN=UQCRC1 PE=1 SV=1	84574	0.729	0.761	0.604	*	*	*	0.698	0.0829638	down	General function prediction only ;
comp136571_c0_seq1_1	myosin, heavy chain 4, skeletal muscle [Xenopus (Silurana) tropicalis] >gi|45595719|gb|AAH67305.1| myosin heavy chain [Xenopus (Silurana) tropicalis]	Myosin-1 OS=Bos taurus GN=MYH1 PE=2 SV=2	226986	0.804	0.749	0.778	*	*	*	0.777	0.0275136	down	Cytoskeleton ;
comp140031_c0_seq1_1	Padi2 protein [Mus musculus]	Protein-arginine deiminase type-2 OS=Rattus norvegicus GN=Padi2 PE=1 SV=1	178646	0.604	0.59	0.535	-	-	*	0.576333	0.0364737	down	-
comp102418_c0_seq1_1	peptidylaminoacyl-L/D-isomerase precursor, partial [Bombina variegata]	IgGFc-binding protein OS=Homo sapiens GN=FCGBP PE=1 SV=3	37150	0.492	0.436	0.347	*	*	*	0.425	0.0731232	down	-
comp70794_c0_seq1_1	PREDICTED: titin [Ovis aries]	Titin OS=Mus musculus GN=Ttn PE=1 SV=1	20862	0.746	0.704	0.793	*	*	*	0.747667	0.0445234	down	-
comp144056_c1_seq1_1	ferritin heavy chain [Andrias davidianus]	Ferritin heavy chain B OS=Xenopus laevis GN=fth1-b PE=2 SV=2	41987	0.747	0.652	0.735	*	-	*	0.711333	0.0517333	down	Inorganic ion transport and metabolism ;
comp122651_c0_seq1_1	PREDICTED: nucleoside diphosphate kinase-like [Meleagris gallopavo]	Nucleoside diphosphate kinase B OS=Bos taurus GN=NME2 PE=1 SV=1	25199	0.553	0.454	0.495	*	-	-	0.500667	0.0497427	down	Nucleotide transport and metabolism ;
comp146543_c0_seq2_1	PREDICTED: LOW QUALITY PROTEIN: aggrecan core protein-like, partial [Xenopus (Silurana) tropicalis]	Aggrecan core protein (Fragments) OS=Sus scrofa GN=ACAN PE=1 SV=3	442976	0.302	0.282	0.224	*	*	*	0.269333	0.0405134	down	-
comp64208_c0_seq1_1	cofilin-1-A [Xenopus laevis] >gi|1168993|sp|P45695.3|COF1A_XENLA RecName: Full=Cofilin-1-A; AltName: Full=ADF/cofilin-1; Short=XAC1 >gi|837296|gb|AAB00540.1| cofilin 1 [Xenopus laevis] >gi|27881811|gb|AAH44691.1| Xac1 protein [Xenopus laevis]	Cofilin-1-A OS=Xenopus laevis GN=cfl1-a PE=1 SV=3	24770	0.732	0.779	0.824	*	*	-	0.778333	0.0460036	down	-
comp139088_c0_seq1_1	nuclear receptor coactivator 5 [Salmo salar] >gi|209152341|gb|ACI33108.1| Nuclear receptor coactivator 5 [Salmo salar]	Nuclear receptor coactivator 5 OS=Mus musculus GN=Ncoa5 PE=1 SV=1	138920	1.47	1.539	1.387	*	*	*	1.46533	0.0761074	up	-
comp136001_c0_seq11_1	RNA-binding motif protein, X chromosome isoform 2 [Homo sapiens]	RNA-binding motif protein, X chromosome OS=Homo sapiens GN=RBMX PE=1 SV=3	91713	1.664	1.968	1.658	*	-	*	1.76333	0.177272	up	General function prediction only ;
comp73299_c1_seq1_1	PREDICTED: proteasome subunit alpha type-6-like [Monodelphis domestica]	Proteasome subunit alpha type-6 OS=Rattus norvegicus GN=Psma6 PE=1 SV=1	50256	1.387	1.501	1.294	*	*	-	1.394	0.103677	up	Posttranslational modification, protein turnover, chaperones ;
comp130728_c0_seq1_1	unnamed protein product [Homo sapiens]	DNA replication licensing factor mcm5-A OS=Xenopus laevis GN=mcm5-a PE=1 SV=2	120453	1.263	1.387	1.525	-	-	*	1.39167	0.131062	up	Replication, recombination and repair ;
comp142085_c1_seq1_1	PREDICTED: protein disulfide-isomerase [Trichechus manatus latirostris]	Protein disulfide-isomerase OS=Bos taurus GN=P4HB PE=1 SV=1	119156	1.33	1.227	1.247	*	*	-	1.268	0.0546168	up	Posttranslational modification, protein turnover, chaperones ; Energy production and conversion ;
comp138998_c1_seq1_1	PREDICTED: hemopexin-like, partial [Xenopus (Silurana) tropicalis]	Hemopexin OS=Homo sapiens GN=HPX PE=1 SV=2	64000	4.402	4.414	4.858	-	*	*	4.558	0.259877	up	-
comp133842_c0_seq1_1	Calreticulin [Chelonia mydas]	Calreticulin OS=Cricetulus griseus GN=CALR PE=2 SV=1	120848	1.269	1.315	1.289	*	*	-	1.291	0.0230651	up	-
comp125347_c0_seq1_1	unnamed protein product [Homo sapiens]	Protein disulfide-isomerase A3 OS=Gallus gallus GN=PDIA3 PE=2 SV=1	99460	1.38	1.394	1.374	*	*	*	1.38267	0.0102632	up	Posttranslational modification, protein turnover, chaperones ; Energy production and conversion ;
comp110205_c0_seq1_1	PREDICTED: heterogeneous nuclear ribonucleoprotein H-like, partial [Papio anubis]	Heterogeneous nuclear ribonucleoprotein H OS=Homo sapiens GN=HNRNPH1 PE=1 SV=4	94301	1.273	1.245	1.218	-	*	*	1.24533	0.0275015	up	-
comp94803_c0_seq1_1	RecName: Full=Actin, cytoplasmic; AltName: Full=Actin, micronuclear	Actin, macronuclear OS=Tetrahymena thermophila PE=1 SV=3	14263	2.492	2.761	2.853	*	*	-	2.702	0.187593	up	Cytoskeleton ;
comp125401_c0_seq1_1	PREDICTED: uncharacterized protein LOC101101951 [Ovis aries]	Heterogeneous nuclear ribonucleoprotein D-like-B OS=Xenopus laevis GN=hnrpdl-b PE=2 SV=1	140328	1.497	1.26	1.508	*	-	-	1.42167	0.140115	up	General function prediction only ;
comp121469_c0_seq2_1	PREDICTED: interferon-induced protein 44-like [Oryzias latipes]	Interferon-induced protein 44-like OS=Homo sapiens GN=IFI44L PE=2 SV=3	111024	3.007	3.325	3.666	*	*	*	3.33267	0.329567	up	-
comp142021_c0_seq1_1	PREDICTED: vasodilator-stimulated phosphoprotein-like, partial [Pongo abelii]	Vasodilator-stimulated phosphoprotein OS=Homo sapiens GN=VASP PE=1 SV=3	288764	1.78	1.606	2.568	*	-	*	1.98467	0.512618	up	-
comp140326_c0_seq1_1	PREDICTED: splicing factor, proline- and glutamine-rich-like, partial [Macaca mulatta]	Splicing factor, proline- and glutamine-rich OS=Mus musculus GN=Sfpq PE=1 SV=1	95160	1.457	1.506	1.405	-	*	-	1.456	0.0505074	up	General function prediction only ;
comp110150_c0_seq1_1	poly(A) binding protein, cytoplasmic 1, isoform CRA_d [Homo sapiens]	Polyadenylate-binding protein 1 OS=Bos taurus GN=PABPC1 PE=2 SV=1	124474	1.591	1.475	1.548	*	*	*	1.538	0.058643	up	General function prediction only ;
comp125266_c0_seq2_1	PREDICTED: peroxiredoxin 3-like isoform 2 [Oryctolagus cuniculus]	Thioredoxin-dependent peroxide reductase, mitochondrial OS=Homo sapiens GN=PRDX3 PE=1 SV=3	45802	1.244	1.258	1.196	*	*	-	1.23267	0.0325167	up	Posttranslational modification, protein turnover, chaperones ;
comp132607_c1_seq2_1	Macrophage-capping protein [Cricetulus griseus]	Macrophage-capping protein OS=Homo sapiens GN=CAPG PE=1 SV=2	170387	1.582	1.619	1.612	*	-	*	1.60433	0.0196554	up	-
comp135004_c0_seq1_1	Cytoplasmic FMR1-interacting protein 2 [Pteropus alecto]	Cytoplasmic FMR1-interacting protein 1 OS=Homo sapiens GN=CYFIP1 PE=1 SV=1	216123	1.264	1.243	1.372	-	-	*	1.293	0.069217	up	-
comp131278_c0_seq1_1	Bifunctional aminoacyl-tRNA synthetase [Tupaia chinensis]	Bifunctional glutamate/proline--tRNA ligase OS=Homo sapiens GN=EPRS PE=1 SV=5	232296	1.241	1.328	1.278	-	*	*	1.28233	0.0436616	up	Translation, ribosomal structure and biogenesis ;
comp116848_c0_seq8_1	Chain A, Solution Structure Of FusTLS RRM DOMAIN	RNA-binding protein FUS OS=Bos taurus GN=FUS PE=2 SV=2	89869	1.094	1.337	1.259	-	*	*	1.23	0.124069	up	-
comp133979_c0_seq1_1	unnamed protein product [Homo sapiens]	Arginine--tRNA ligase, cytoplasmic OS=Homo sapiens GN=RARS PE=1 SV=2	147809	2.154	1.888	1.6	*	*	-	1.88067	0.277073	up	Translation, ribosomal structure and biogenesis ;
comp137728_c2_seq5_1	RNA-binding protein 4.1 [Chelonia mydas]	RNA-binding protein 4.1 OS=Danio rerio GN=rbm4.1 PE=1 SV=1	101191	1.844	1.939	1.777	*	*	*	1.85333	0.0814023	up	General function prediction only ;
comp97760_c0_seq1_1	Ribosomal protein [Canis lupus familiaris]	40S ribosomal protein S3a OS=Xenopus tropicalis GN=rps3a PE=2 SV=3	52902	1.407	1.308	1.525	*	*	-	1.41333	0.108639	up	Translation, ribosomal structure and biogenesis ;
comp80428_c0_seq1_1	PREDICTED: tubulin alpha-1C chain [Gallus gallus]	Tubulin alpha-8 chain (Fragment) OS=Gallus gallus PE=3 SV=1	58467	1.336	1.294	1.325	-	*	*	1.31833	0.0217792	up	Cytoskeleton ;
comp113467_c0_seq1_1	PREDICTED: uncharacterized protein LOC771713 [Gallus gallus]	-	193546	1.247	1.611	1.602	-	-	*	1.48667	0.207606	up	-
comp97898_c0_seq1_1	60s ribosomal protien rpl12 prov protein [Xenopus (Silurana) tropicalis]	60S ribosomal protein L12 OS=Bos taurus GN=RPL12 PE=2 SV=1	36929	1.708	1.403	1.486	-	-	*	1.53233	0.157691	up	Translation, ribosomal structure and biogenesis ;
comp136900_c0_seq1_1	4F2 cell-surface antigen heavy chain, partial [Macaca fascicularis]	4F2 cell-surface antigen heavy chain OS=Homo sapiens GN=SLC3A2 PE=1 SV=3	105234	1.521	1.588	1.607	*	*	*	1.572	0.0451774	up	Carbohydrate transport and metabolism ;
comp134137_c0_seq1_1	PREDICTED: carboxypeptidase Z-like [Anolis carolinensis]	Carboxypeptidase Z OS=Gallus gallus GN=CPZ PE=1 SV=1	295452	1.258	1.631	1.283	-	*	*	1.39067	0.20851	up	Amino acid transport and metabolism ;
comp12936_c0_seq1_1	C4-like protein [Hoplobatrachus tigerinus]	Complement C3 OS=Naja naja GN=C3 PE=2 SV=1	23453	2.103	2.437	3.105	*	*	-	2.54833	0.510193	up	-
comp137185_c0_seq4_1	PREDICTED: cytochrome P450 3A9-like [Xenopus (Silurana) tropicalis]	Cytochrome P450 3A24 OS=Ovis aries GN=CYP3A24 PE=2 SV=1	11480	1.823	2.015	2.549	*	*	-	2.129	0.376186	up	-
comp133491_c0_seq3_1	PREDICTED: nebulin-like [Xenopus (Silurana) tropicalis]	Nebulin OS=Homo sapiens GN=NEB PE=1 SV=4	115922	1.385	1.743	1.163	*	*	-	1.43033	0.292645	up	-
comp85268_c0_seq2_1	protein arginine methyltransferase 1 [Xenopus (Silurana) tropicalis]	Protein arginine N-methyltransferase 1 OS=Xenopus tropicalis GN=prmt1 PE=2 SV=1	108292	1.38	1.594	1.376	*	-	*	1.45	0.124724	up	Secondary metabolites biosynthesis, transport and catabolism ; General function prediction only ;
comp130443_c0_seq1_1	Aminopeptidase B [Chelonia mydas]	Aminopeptidase B OS=Rattus norvegicus GN=Rnpep PE=1 SV=2	99859	1.299	1.285	1.417	-	*	*	1.33367	0.0725075	up	Amino acid transport and metabolism ;
comp137665_c3_seq3_1	Angiogenin [Pteropus alecto]	Ribonuclease OS=Chelydra serpentina PE=1 SV=1	82119	1.595	1.621	1.372	*	*	*	1.52933	0.136873	up	-
comp110346_c1_seq1_1	Chain A, Moesin Ferm Domain Bound To Ebp50 C-Terminal Peptide	Moesin OS=Homo sapiens GN=MSN PE=1 SV=3	140393	1.599	1.522	1.671	*	*	*	1.59733	0.074514	up	-
comp87513_c0_seq1_1	rCG47700, isoform CRA_a [Rattus norvegicus]	Aldehyde dehydrogenase family 3 member B1 OS=Bos taurus GN=ALDH3B1 PE=2 SV=1	10512	1.629	1.5	1.353	-	-	*	1.494	0.138098	up	Energy production and conversion ;
comp116658_c2_seq1_1	40S ribosomal protein S15a, partial [Columba livia]	40S ribosomal protein S15a OS=Homo sapiens GN=RPS15A PE=1 SV=2	59388	1.301	1.331	1.406	*	*	*	1.346	0.0540833	up	Translation, ribosomal structure and biogenesis ;
comp125131_c0_seq1_1	uncharacterized protein LOC398982 [Xenopus laevis] >gi|38173763|gb|AAH60754.1| MGC69077 protein [Xenopus laevis]	Coronin-1A OS=Bos taurus GN=CORO1A PE=1 SV=3	126957	3.304	3.106	3.301	*	*	*	3.237	0.113459	up	General function prediction only ;
comp147046_c3_seq4_1	heme oxygenase-1 [Anas platyrhynchos]	Heme oxygenase 1 OS=Homo sapiens GN=HMOX1 PE=1 SV=1	264282	1.618	1.624	1.788	*	*	-	1.67667	0.0964642	up	Inorganic ion transport and metabolism ;
comp140980_c0_seq3_1	PMR-1 protein [Xenopus laevis] >gi|213625207|gb|AAI70070.1| PMR-1 protein [Xenopus laevis]	Myeloperoxidase OS=Homo sapiens GN=MPO PE=1 SV=1	51530	1.733	2.011	2.475	*	*	-	2.073	0.374865	up	-
comp139049_c2_seq17_1	PREDICTED: mitogen-activated protein kinase 1-like [Anolis carolinensis]	Mitogen-activated protein kinase 3 OS=Rattus norvegicus GN=Mapk3 PE=1 SV=5	63545	1.398	1.156	1.221	*	-	*	1.25833	0.125245	up	General function prediction only ; Signal transduction mechanisms ; Transcription ; Replication, recombination and repair ;
comp124997_c0_seq1_1	uridine diphospho-glucose dehydrogenase [Homo sapiens]	UDP-glucose 6-dehydrogenase OS=Homo sapiens GN=UGDH PE=1 SV=1	104686	1.618	1.347	1.621	*	*	*	1.52867	0.157335	up	Cell wall/membrane/envelope biogenesis ;
comp98082_c1_seq1_1	Chain A, Crystal Structure Of Human L30e	60S ribosomal protein L30 OS=Rattus norvegicus GN=Rpl30 PE=3 SV=2	82849	1.342	1.395	1.363	*	*	-	1.36667	0.0266896	up	Translation, ribosomal structure and biogenesis ;
comp123372_c0_seq1_1	RecName: Full=Peroxiredoxin; AltName: Full=Animal blastomere protein, 25 kDa; Short=ABP-25; AltName: Full=Thioredoxin peroxidase; AltName: Full=Thioredoxin-dependent peroxide reductase >gi|520853|dbj|BAA07054.1| animal blastomere protein [Cynops pyrrhogaster]	Peroxiredoxin OS=Cynops pyrrhogaster PE=2 SV=1	58414	1.12	1.275	1.284	-	*	*	1.22633	0.0921973	up	Posttranslational modification, protein turnover, chaperones ;
comp139427_c0_seq1_1	coatomer protein complex subunit alpha, isoform CRA_b [Mus musculus]	Coatomer subunit alpha OS=Homo sapiens GN=COPA PE=1 SV=2	238990	1.67	1.456	1.315	*	*	*	1.48033	0.178747	up	General function prediction only ;
comp77121_c0_seq1_1	cytochrome c oxidase subunit 4 isoform 1 [Xenopus borealis]	Cytochrome c oxidase subunit 4 isoform 1, mitochondrial OS=Homo sapiens GN=COX4I1 PE=1 SV=1	39008	1.8	1.835	1.75	*	*	*	1.795	0.04272	up	-
comp67154_c0_seq1_1	hypothetical protein BRAFLDRAFT_118605 [Branchiostoma floridae] >gi|229280379|gb|EEN51148.1| hypothetical protein BRAFLDRAFT_118605 [Branchiostoma floridae]	Limulus clotting factor C OS=Carcinoscorpius rotundicauda PE=2 SV=1	11963	1.314	1.396	2.024	-	*	*	1.578	0.388417	up	-
comp129549_c0_seq1_1	Actin-related protein 2-B [Chelonia mydas]	Actin-related protein 2 OS=Homo sapiens GN=ACTR2 PE=1 SV=1	120726	1.335	1.48	1.297	*	-	-	1.37067	0.0965729	up	Cytoskeleton ;
comp142873_c1_seq1_1	Uba1a protein [Xenopus laevis]	Ubiquitin-activating enzyme E1 Y (Fragment) OS=Macropus rufus GN=UBE1Y PE=2 SV=1	203811	1.307	1.277	1.41	-	*	*	1.33133	0.0697591	up	Coenzyme transport and metabolism ;
comp61073_c0_seq1_1	heat shock protein 90a [Alligator mississippiensis]	Heat shock protein HSP 90-alpha OS=Bos taurus GN=HSP90AA1 PE=2 SV=3	25424	1.313	1.419	1.295	-	*	-	1.34233	0.0670025	up	Posttranslational modification, protein turnover, chaperones ;
comp140953_c1_seq1_1	actin-related protein 2/3 complex subunit 2 [Pan troglodytes]	Actin-related protein 2/3 complex subunit 2 OS=Mus musculus GN=Arpc2 PE=1 SV=3	203897	1.394	1.534	1.482	*	*	*	1.47	0.0707672	up	-
comp69321_c1_seq1_1	PREDICTED: 60S ribosomal protein L27a-like [Anolis carolinensis]	60S ribosomal protein L27a (Fragment) OS=Sus scrofa GN=RPL27A PE=3 SV=3	46780	1.201	1.373	1.648	-	*	*	1.40733	0.225469	up	Translation, ribosomal structure and biogenesis ;
comp126842_c0_seq1_1	RNA-specific adenosine deaminase [Gallus gallus]	tRNA-specific adenosine deaminase 1 OS=Dictyostelium discoideum GN=adat1 PE=3 SV=1	188962	1.293	1.372	1.41	*	*	*	1.35833	0.0596853	up	-
comp137980_c0_seq1_1	PREDICTED: integrin alpha-D-like, partial [Felis catus]	Integrin alpha-X OS=Homo sapiens GN=ITGAX PE=1 SV=3	188271	2.103	2.404	1.88	*	-	*	2.129	0.262966	up	-
comp142436_c0_seq1_1	lung resistance-associated protein [Canis lupus familiaris]	Major vault protein OS=Xenopus laevis GN=mvp PE=2 SV=1	148257	1.316	1.362	1.416	-	-	*	1.36467	0.0500533	up	-
comp127239_c0_seq1_1	PREDICTED: digestive cysteine proteinase 2-like, partial [Gallus gallus]	Cysteine proteinase 7 OS=Dictyostelium discoideum GN=cprG PE=1 SV=1	123190	2.326	1.908	1.471	*	*	*	1.90167	0.427535	up	Posttranslational modification, protein turnover, chaperones ;
comp70494_c0_seq1_1	ribosomal protein L5 [Bos taurus]	60S ribosomal protein L5 OS=Homo sapiens GN=RPL5 PE=1 SV=3	55306	1.101	1.338	1.17	-	*	-	1.203	0.121897	up	Translation, ribosomal structure and biogenesis ;
comp136389_c0_seq3_1	Chain A, Solution Structure Of The C-Terminal Rrm Of Human La (La225- 334)	Lupus La protein homolog OS=Mus musculus GN=Ssb PE=2 SV=1	94804	1.243	1.435	1.167	*	*	-	1.28167	0.138121	up	Posttranslational modification, protein turnover, chaperones ; Translation, ribosomal structure and biogenesis ;
comp63225_c0_seq1_1	Complement C3 [Chelonia mydas]	Complement C3 OS=Homo sapiens GN=C3 PE=1 SV=2	43653	1.968	2.903	2.322	-	*	*	2.39767	0.47207	up	-
comp84803_c0_seq1_1	Zgc:56530 [Danio rerio]	Cystatin-B OS=Macaca fuscata fuscata GN=CSTB PE=3 SV=1	19642	1.264	1.408	1.625	*	*	-	1.43233	0.181726	up	-
comp144356_c1_seq2_1	RecName: Full=Complement factor B; AltName: Full=C3/C5 convertase; AltName: Full=Properdin factor B >gi|164427|gb|AAA31021.1| complement factor B, partial [Sus scrofa]	Complement factor B (Fragment) OS=Sus scrofa GN=CFB PE=3 SV=1	173431	1.916	1.41	2.586	*	-	*	1.97067	0.589903	up	Posttranslational modification, protein turnover, chaperones ;
comp137447_c0_seq1_1	Chain A, X-Ray Crystal Structure Of Bovine Cathepsin B-Ca074 Complex	Cathepsin B OS=Gallus gallus GN=CTSB PE=2 SV=1	57467	2.149	1.891	1.748	-	*	*	1.92933	0.20323	up	Posttranslational modification, protein turnover, chaperones ;
comp143618_c0_seq1_1	Glutamate dehydrogenase 1, mitochondrial [Tupaia chinensis]	Glutamate dehydrogenase 1, mitochondrial OS=Homo sapiens GN=GLUD1 PE=1 SV=2	304570	1.338	1.254	1.18	*	*	*	1.25733	0.0790527	up	Amino acid transport and metabolism ;
comp144619_c4_seq1_1	hypothetical protein BRAFLDRAFT_130183 [Branchiostoma floridae] >gi|229283084|gb|EEN53828.1| hypothetical protein BRAFLDRAFT_130183 [Branchiostoma floridae]	SAFB-like transcription modulator OS=Homo sapiens GN=SLTM PE=1 SV=2	143226	1.262	1.329	1.196	*	*	*	1.26233	0.0665006	up	-
comp121041_c0_seq1_1	Proteasome activator complex subunit 2 [Chelonia mydas]	Proteasome activator complex subunit 2 OS=Bos taurus GN=PSME2 PE=1 SV=3	251018	1.169	1.523	1.401	-	*	*	1.36433	0.179826	up	-
comp136143_c0_seq1_1	uncharacterized protein LOC100002523 precursor [Danio rerio] >gi|158254115|gb|AAI53924.1| Si:ch211-125e6.14 protein [Danio rerio]	Mannose-binding protein C OS=Rattus norvegicus GN=Mbl2 PE=1 SV=2	44482	1.921	1.408	2.104	-	-	*	1.811	0.360803	up	-
comp121954_c0_seq1_1	-	-	32532	1.338	1.808	1.544	*	*	*	1.56333	0.235596	up	-
comp131975_c0_seq3_1	-	-	76920	1.607	1.581	1.594	-	-	*	1.594	0.013	up	-
comp141081_c0_seq1_1	PREDICTED: V-type proton ATPase subunit H-like [Tursiops truncatus]	V-type proton ATPase subunit H OS=Bos taurus GN=ATP6V1H PE=2 SV=2	85038	1.9	1.791	1.7	-	*	-	1.797	0.100135	up	Energy production and conversion ;
comp74875_c0_seq1_1	unnamed protein product [Tetraodon nigroviridis]	Proteasome subunit beta type-7 OS=Sus scrofa GN=PSMB7 PE=2 SV=2	46963	1.421	1.238	1.367	*	-	-	1.342	0.0940266	up	Posttranslational modification, protein turnover, chaperones ;
comp146664_c0_seq1_1	AGAP001082-PA [Anopheles gambiae str. PEST] >gi|333469497|gb|EAA13115.5| AGAP001082-PA [Anopheles gambiae str. PEST]	Proactivator polypeptide OS=Homo sapiens GN=PSAP PE=1 SV=2	223758	1.395	1.255	1.203	*	*	*	1.28433	0.0993042	up	-
comp142010_c0_seq2_1	TDP43 splice variant 2 [Homo sapiens]	TAR DNA-binding protein 43 OS=Xenopus tropicalis GN=tardbp PE=2 SV=1	109996	1.467	1.453	1.625	-	*	*	1.515	0.0955196	up	-
comp95990_c0_seq1_1	unnamed protein product [Tetraodon nigroviridis]	Actin, alpha skeletal muscle B OS=Takifugu rubripes GN=acta1b PE=2 SV=1	18503	1.331	1.784	1.393	*	*	-	1.50267	0.245606	up	Cytoskeleton ;
comp134363_c0_seq1_1	eukaryotic translation initiation factor 5A isoform II [Mus musculus]	Eukaryotic translation initiation factor 5A-2 OS=Pongo abelii GN=EIF5A2 PE=2 SV=3	207441	1.19	1.327	1.123	*	*	-	1.21333	0.103982	up	Translation, ribosomal structure and biogenesis ;
comp128166_c0_seq1_1	unnamed protein product [Macaca fascicularis]	Cysteine--tRNA ligase, cytoplasmic OS=Gallus gallus GN=CARS PE=2 SV=1	129873	1.473	1.392	1.248	*	*	-	1.371	0.113961	up	Translation, ribosomal structure and biogenesis ;
comp122301_c0_seq1_1	PREDICTED: stress-induced-phosphoprotein 1 [Tursiops truncatus]	Stress-induced-phosphoprotein 1 OS=Macaca fascicularis GN=STIP1 PE=2 SV=1	154999	1.332	1.508	1.584	*	-	*	1.47467	0.129265	up	General function prediction only ;
comp143619_c0_seq1_1	V-type proton ATPase 116 kDa subunit a isoform 3, partial [Columba livia]	V-type proton ATPase 116 kDa subunit a isoform 3 OS=Homo sapiens GN=TCIRG1 PE=1 SV=3	166520	2.777	1.572	2.439	-	-	*	2.26267	0.621552	up	Energy production and conversion ;
comp143303_c0_seq1_1	3-hydroxyisobutyrate dehydrogenase [Gallus gallus]	3-hydroxyisobutyrate dehydrogenase, mitochondrial OS=Homo sapiens GN=HIBADH PE=1 SV=2	100350	1.473	1.22	1.54	-	-	*	1.411	0.168769	up	Lipid transport and metabolism ;
comp85729_c0_seq2_1	PREDICTED: clathrin heavy chain 1-like [Taeniopygia guttata]	Clathrin heavy chain 2 OS=Homo sapiens GN=CLTCL1 PE=1 SV=2	50966	1.335	1.222	1.201	*	*	*	1.25267	0.0720717	up	-
comp131112_c0_seq1_1	glucose-6-phosphate 1-dehydrogenase [Ambystoma mexicanum]	Glucose-6-phosphate 1-dehydrogenase OS=Macropus robustus GN=G6PD PE=2 SV=3	167170	1.87	2.051	2.061	*	*	-	1.994	0.107503	up	Carbohydrate transport and metabolism ;
comp125220_c1_seq1_1	PREDICTED: aldo-keto reductase family 1 member B10-like [Taeniopygia guttata]	Aldose reductase OS=Oryctolagus cuniculus GN=AKR1B1 PE=2 SV=3	98762	1.691	1.52	2.035	-	*	-	1.74867	0.262298	up	General function prediction only ;
comp135389_c0_seq1_1	eukaryotic translation initiation factor 3 subunit B, partial [Malaclemys terrapin]	Eukaryotic translation initiation factor 3 subunit B OS=Bos taurus GN=EIF3B PE=2 SV=1	139768	1.107	1.051	1.508	-	-	*	1.222	0.249261	up	General function prediction only ;
comp129578_c0_seq2_1	PREDICTED: T-complex protein 1 subunit theta isoform 2 [Taeniopygia guttata]	T-complex protein 1 subunit theta OS=Gallus gallus GN=CCT8 PE=1 SV=3	91769	1.316	1.215	1.182	*	*	*	1.23767	0.0698164	up	Posttranslational modification, protein turnover, chaperones ;
comp138332_c0_seq1_1	PREDICTED: protein-glutamine gamma-glutamyltransferase K-like [Xenopus (Silurana) tropicalis]	Protein-glutamine gamma-glutamyltransferase K OS=Oryctolagus cuniculus GN=TGM1 PE=2 SV=2	187587	1.355	1.391	1.445	*	*	-	1.397	0.045299	up	-

## Sheet: 30dpa vs 0dpa
Accession	NCBInr Description	Uniprot_Swissprot Description	Mass	30 dpa VS 0 dpa Ratio-2	30 dpa VS 0 dpa Ratio-2	30 dpa VS 0 dpa Ratio-3	30 dpa vs 0dpa Sig-1	30dpa vs 0dpa Sig-2	30dpa vs 0dpa Sig-3	NEW_113-VS-30D_117@Mean	NEW_113-VS-30D_117@SD	up/down	COG Functional-Categories
comp133292_c0_seq4_1	glutamate carboxypeptidase-like protein 1 [Xenopus laevis]	Cytosolic non-specific dipeptidase OS=Homo sapiens GN=CNDP2 PE=1 SV=2	98487	0.569	0.54	0.719	*	*	-	0.609333	0.0960746	down	Amino acid transport and metabolism ;
comp143066_c0_seq1_1	PREDICTED: collagen alpha-1(XI) chain [Trichechus manatus latirostris]	Collagen alpha-1(XI) chain (Fragment) OS=Bos taurus GN=COL11A1 PE=1 SV=1	195682	0.321	0.264	0.31	-	*	*	0.298333	0.0302379	down	-
comp139309_c1_seq2_1	hypothetical protein UY3_17741 [Chelonia mydas]	Putative methyltransferase DDB_G0268948 OS=Dictyostelium discoideum GN=DDB_G0268948 PE=1 SV=2	33461	0.648	0.525	0.587	*	*	*	0.586667	0.0615007	down	Secondary metabolites biosynthesis, transport and catabolism ; General function prediction only ;
comp134859_c0_seq1_1	-	-	95947	0.611	0.653	0.635	-	*	*	0.633	0.0210713	down	-
comp58593_c0_seq1_1	PREDICTED: titin [Gallus gallus]	Titin OS=Mus musculus GN=Ttn PE=1 SV=1	91370	0.678	0.648	0.618	*	-	-	0.648	0.03	down	-
comp116076_c0_seq1_1	CDGSH iron sulfur domain 1 [Xenopus laevis] >gi|62740091|gb|AAH94083.1| MGC114755 protein [Xenopus laevis]	CDGSH iron-sulfur domain-containing protein 1 OS=Mus musculus GN=Cisd1 PE=1 SV=1	35011	0.808	0.756	0.794	*	-	*	0.786	0.0269072	down	-
comp132993_c0_seq1_1	PREDICTED: adenylosuccinate synthetase isozyme 1 A [Gallus gallus]	Adenylosuccinate synthetase isozyme 1 OS=Xenopus tropicalis GN=adssl1 PE=2 SV=1	93698	0.666	0.771	0.836	*	*	*	0.757667	0.0857807	down	Nucleotide transport and metabolism ;
comp130695_c0_seq1_1	PREDICTED: tripartite motif-containing protein 72-like [Xenopus (Silurana) tropicalis]	Tripartite motif-containing protein 72 OS=Xenopus laevis GN=trim72 PE=2 SV=1	80626	0.781	0.771	0.731	*	-	*	0.761	0.0264575	down	Signal transduction mechanisms ;
comp87239_c0_seq1_1	-	-	140970	0.453	0.442	0.471	*	*	-	0.455333	0.0146401	down	-
comp139416_c0_seq5_1	Bcl2-associated athanogene 3, isoform CRA_a [Mus musculus]	BAG family molecular chaperone regulator 3 OS=Mus musculus GN=Bag3 PE=1 SV=2	158742	0.564	0.655	0.663	*	-	*	0.627333	0.0549939	down	Posttranslational modification, protein turnover, chaperones ;
comp146032_c7_seq8_1	troponin I type 2 (skeletal, fast), partial [Pelobates cultripes]	Troponin I, fast skeletal muscle OS=Gallus gallus GN=TNNI2 PE=1 SV=2	103285	0.633	0.636	0.656	-	*	*	0.641667	0.0125033	down	-
comp139943_c0_seq3_1	unnamed protein product [Homo sapiens]	Asporin OS=Homo sapiens GN=ASPN PE=1 SV=2	129458	0.498	0.378	0.452	*	*	*	0.442667	0.060542	down	Function unknown ;
comp76745_c0_seq1_1	-	-	32354	0.641	0.685	0.682	*	-	*	0.669333	0.0245832	down	-
comp132635_c1_seq5_1	sarcoglycan, beta (43kDa dystrophin-associated glycoprotein) [Xenopus laevis] >gi|159155863|gb|AAI54982.1| LOC100127262 protein [Xenopus laevis]	Beta-sarcoglycan OS=Bos taurus GN=SGCB PE=2 SV=1	98797	0.634	0.72	0.524	-	*	*	0.626	0.0982446	down	-
comp132375_c1_seq1_1	RecName: Full=Hemoglobin subunit beta-2; AltName: Full=Beta-2-globin; AltName: Full=Hemoglobin beta-2 chain; AltName: Full=Hemoglobin beta-minor chain	Hemoglobin subunit beta-2 OS=Triturus cristatus GN=HBB2 PE=1 SV=1	51842	0.741	0.713	0.766	*	*	*	0.74	0.0265141	down	-
comp143388_c1_seq1_1	calpain 1, large subunit [Xenopus (Silurana) tropicalis] >gi|51704019|gb|AAH80987.1| CAPN2 protein [Xenopus (Silurana) tropicalis]	Calpain-1 catalytic subunit OS=Gallus gallus PE=1 SV=2	137001	0.698	0.67	0.698	*	*	*	0.688667	0.0161658	down	-
comp122223_c0_seq3_1	-	-	19736	0.636	0.713	0.689	*	*	-	0.679333	0.0393997	down	-
comp6837_c0_seq1_1	PREDICTED: titin [Gallus gallus]	Titin OS=Homo sapiens GN=TTN PE=1 SV=4	12446	0.597	0.601	0.637	*	*	*	0.611667	0.0220303	down	-
comp134482_c0_seq1_1	PREDICTED: nicotinamide N-methyltransferase-like, partial [Ornithorhynchus anatinus]	Indolethylamine N-methyltransferase OS=Pongo abelii GN=INMT PE=2 SV=1	58007	0.644	0.671	0.598	-	*	*	0.637667	0.0369098	down	-
comp125465_c0_seq1_1	myosin, light chain 2, regulatory, cardiac, slow [Xenopus (Silurana) tropicalis] >gi|165971216|gb|AAI58546.1| myl2 protein [Xenopus (Silurana) tropicalis]	Myosin regulatory light chain 2, ventricular/cardiac muscle isoform OS=Homo sapiens GN=MYL2 PE=1 SV=3	49508	0.443	0.498	0.505	*	*	*	0.482	0.0339559	down	Signal transduction mechanisms ; Cytoskeleton ; Cell cycle control, cell division, chromosome partitioning ; General function prediction only ;
comp59641_c0_seq1_1	Chain A, I-Band Fragment I67-I69 From Titin	Titin OS=Homo sapiens GN=TTN PE=1 SV=4	125070	0.632	0.653	0.685	-	*	*	0.656667	0.0266896	down	-
comp114317_c0_seq1_1	alpha1 type II collagen [Cynops pyrrhogaster]	Collagen alpha-1(II) chain OS=Xenopus laevis GN=col2a1 PE=2 SV=2	59831	0.214	0.391	0.33	*	-	*	0.311667	0.0899129	down	-
comp86562_c0_seq1_1	unnamed protein product [Mus musculus]	Titin OS=Homo sapiens GN=TTN PE=1 SV=4	187609	0.702	0.73	0.754	*	*	*	0.728667	0.0260256	down	-
comp145627_c0_seq1_1	PREDICTED: LOW QUALITY PROTEIN: xin actin-binding repeat-containing protein 1-like [Taeniopygia guttata]	Xin actin-binding repeat-containing protein 1 OS=Gallus gallus GN=Xirp1 PE=2 SV=3	453764	0.253	0.271	0.285	*	*	*	0.269667	0.0160416	down	-
comp138274_c0_seq1_1	Cadherin-13 [Pteropus alecto]	Cadherin-13 OS=Gallus gallus GN=CDH13 PE=1 SV=1	187209	0.555	0.62	0.567	*	-	*	0.580667	0.0345881	down	-
comp76766_c0_seq1_1	dystrophin [Homo sapiens]	Dystrophin OS=Gallus gallus GN=DMD PE=2 SV=1	49994	0.625	0.599	0.678	*	*	*	0.634	0.0402616	down	-
comp125373_c0_seq1_1	dehydrogenase/reductase SDR family member 7C precursor [Xenopus (Silurana) tropicalis] >gi|189027694|sp|A9UM79.1|DRS7C_XENTR RecName: Full=Dehydrogenase/reductase SDR family member 7C; Flags: Precursor >gi|163915638|gb|AAI57554.1| dhrs7c protein [Xenopus (Silurana) tropicalis]	Dehydrogenase/reductase SDR family member 7C OS=Xenopus tropicalis GN=dhrs7c PE=2 SV=1	51001	0.792	0.763	0.799	*	*	-	0.784667	0.0190875	down	Lipid transport and metabolism ; Secondary metabolites biosynthesis, transport and catabolism ; General function prediction only ;
comp142258_c0_seq1_1	Spectrin beta chain, erythrocyte [Chelonia mydas]	Spectrin beta chain, erythrocyte OS=Homo sapiens GN=SPTB PE=1 SV=5	260969	0.653	0.945	0.622	*	-	*	0.74	0.178211	down	-
comp140289_c0_seq2_1	PREDICTED: keratin, type II cytoskeletal 6A-like isoform 1 [Macaca mulatta]	Keratin, type II cytoskeletal 59 kDa, component IV (Fragment) OS=Bos taurus PE=2 SV=1	126850	0.131	0.123	0.088	*	*	*	0.114	0.0228692	down	Transcription ; Signal transduction mechanisms ;
comp70965_c0_seq1_1	myosin, light chain 10, regulatory [Xenopus (Silurana) tropicalis] >gi|187469838|gb|AAI67140.1| LOC100170437 protein [Xenopus (Silurana) tropicalis]	Myosin regulatory light chain 2B, cardiac muscle isoform OS=Gallus gallus PE=1 SV=2	47506	0.479	0.471	0.485	*	*	-	0.478333	0.00702377	down	Signal transduction mechanisms ; Cytoskeleton ; Cell cycle control, cell division, chromosome partitioning ; General function prediction only ;
comp9798_c0_seq1_1	MLC1f [Sus scrofa]	Myosin light chain 1/3, skeletal muscle isoform OS=Rattus norvegicus GN=Myl1 PE=1 SV=2	11723	0.75	0.744	0.74	*	*	-	0.744667	0.00503322	down	Signal transduction mechanisms ; Cytoskeleton ; Cell cycle control, cell division, chromosome partitioning ; General function prediction only ;
comp100276_c0_seq1_1	Protein phosphatase 1 regulatory subunit 3A [Chelonia mydas]	Protein phosphatase 1 regulatory subunit 3A OS=Oryctolagus cuniculus GN=PPP1R3A PE=1 SV=1	132724	0.75	0.619	0.583	-	-	*	0.650667	0.0878882	down	-
comp131994_c0_seq2_1	PREDICTED: SET and MYND domain-containing protein 1-like [Sus scrofa]	SET and MYND domain-containing protein 1 OS=Homo sapiens GN=SMYD1 PE=2 SV=1	122661	0.525	0.483	0.625	*	*	-	0.544333	0.0729475	down	General function prediction only ;
comp131132_c0_seq1_1	Matn4 protein, partial [Danio rerio]	Matrilin-4 OS=Homo sapiens GN=MATN4 PE=1 SV=3	118273	0.664	0.755	0.661	*	*	*	0.693333	0.053426	down	-
comp129330_c0_seq1_1	Chain A, The Anisotropic Refinement Of Kunitz Type Domain C5 At 0.95 Angstrom >gi|157831617|pdb|1KNT|A Chain A, The 1.6 Angstroms Structure Of The Kunitz-Type Domain From The Alpha3 Chain Of The Human Type Vi Collagen >gi|157835297|pdb|2KNT|A Chain A, The 1.2 Angstrom Structure Of Kunitz Type Domain C5 >gi|159162619|pdb|1KUN|A Chain A, Solution Structure Of The Human Alpha3-Chain Type Vi Collagen…	Collagen alpha-3(VI) chain OS=Gallus gallus GN=COL6A3 PE=2 SV=2	150417	0.541	0.55	0.533	*	-	*	0.541333	0.0085049	down	-
comp137015_c0_seq1_1	ATPase, Ca++ transporting, slow twitch 2 [Xenopus laevis] >gi|124481718|gb|AAI33186.1| ATP2A2 protein [Xenopus laevis]	Sarcoplasmic/endoplasmic reticulum calcium ATPase 2 OS=Gallus gallus GN=ATP2A2 PE=2 SV=2	184723	0.697	0.737	0.762	*	*	*	0.732	0.0327872	down	Inorganic ion transport and metabolism ;
comp133491_c0_seq2_1	PREDICTED: nebulin-like [Xenopus (Silurana) tropicalis]	Nebulin OS=Homo sapiens GN=NEB PE=1 SV=4	152936	0.679	0.708	0.662	*	*	*	0.683	0.0232594	down	-
comp107906_c0_seq1_1	PREDICTED: MOSC domain-containing protein 2, mitochondrial-like [Meleagris gallopavo]	MOSC domain-containing protein 2, mitochondrial OS=Bos taurus GN=MARC2 PE=2 SV=1	71791	0.716	0.724	0.641	*	-	*	0.693667	0.0457857	down	General function prediction only ;
comp125044_c0_seq2_1	sodefrin precursor-like factor [Plethodon cinereus]		41034	0.668	0.619	0.7	-	*	*	0.662333	0.0407962	down	-
comp139958_c0_seq2_1	PREDICTED: fibulin-7-like [Ornithorhynchus anatinus]	Signal peptide, CUB and EGF-like domain-containing protein 3 OS=Homo sapiens GN=SCUBE3 PE=1 SV=1	109145	0.172	0.157	0.146	*	*	*	0.158333	0.0130512	down	-
comp140289_c0_seq1_1	Keratin, type II cytoskeletal 5 [Myotis davidii]	Keratin, type II cytoskeletal OS=Xenopus laevis PE=2 SV=2	145097	0.119	0.09	0.073	-	*	*	0.094	0.0232594	down	Transcription ; Signal transduction mechanisms ;
comp98515_c0_seq1_1	collagen, type IX, alpha 3 precursor [Xenopus (Silurana) tropicalis] >gi|170285051|gb|AAI61377.1| LOC100145619 protein [Xenopus (Silurana) tropicalis]	Collagen alpha-3(IX) chain OS=Gallus gallus GN=COL9A3 PE=2 SV=1	154101	0.165	0.166	0.211	*	*	-	0.180667	0.0262742	down	-
comp124666_c0_seq1_1	Nebulin [Cricetulus griseus]	Nebulin OS=Homo sapiens GN=NEB PE=1 SV=4	79629	0.721	0.678	0.856	*	*	-	0.751667	0.0928781	down	-
comp140780_c0_seq1_1	Phosphatidylethanolamine-binding protein 1 [Myotis davidii]	Phosphatidylethanolamine-binding protein 1 OS=Bos taurus GN=PEBP1 PE=1 SV=2	87989	0.583	0.653	0.667	*	*	*	0.634333	0.0450037	down	General function prediction only ;
comp134568_c3_seq1_1	PREDICTED: indolethylamine N-methyltransferase-like, partial [Ornithorhynchus anatinus]	Indolethylamine N-methyltransferase OS=Oryctolagus cuniculus GN=INMT PE=1 SV=1	54065	0.542	0.504	0.534	*	*	*	0.526667	0.0200333	down	-
comp145437_c3_seq1_1	PREDICTED: titin [Oryctolagus cuniculus]	Titin OS=Mus musculus GN=Ttn PE=1 SV=1	72753	0.647	0.683	0.696	*	-	*	0.675333	0.0253837	down	-
comp134940_c0_seq1_1	PREDICTED: nicotinamide N-methyltransferase-like [Equus caballus]	Indolethylamine N-methyltransferase OS=Pongo abelii GN=INMT PE=2 SV=1	68208	0.48	0.432	0.432	*	*	*	0.448	0.0277128	down	-
comp146381_c0_seq2_1	PREDICTED: heat shock protein beta-6-like, partial [Cricetulus griseus]	Alpha-crystallin A chain (Fragment) OS=Anas platyrhynchos GN=CRYAA PE=2 SV=1	67555	0.545	0.533	0.504	*	-	*	0.527333	0.0210792	down	-
comp144899_c0_seq4_1	Keratin, type I cytoskeletal 12 [Chelonia mydas]	Keratin, type I cytoskeletal 47 kDa OS=Xenopus laevis GN=xk81b2 PE=2 SV=1	12535	0.586	0.611	0.668	*	-	*	0.621667	0.0420278	down	-
comp125299_c0_seq1_1	ubiquinol-cytochrome c reductase core protein I [Xenopus laevis] >gi|29351607|gb|AAH49288.1| Uqcrc1 protein [Xenopus laevis]	Cytochrome b-c1 complex subunit 1, mitochondrial (Fragments) OS=Mesocricetus auratus GN=UQCRC1 PE=1 SV=1	84574	0.778	0.755	0.825	*	*	*	0.786	0.0356791	down	General function prediction only ;
comp116932_c0_seq1_1	PREDICTED: troponin I, slow skeletal muscle [Gallus gallus]	Troponin I, slow skeletal muscle OS=Rattus norvegicus GN=Tnni1 PE=1 SV=2	111956	0.79	0.724	0.64	-	-	*	0.718	0.0751798	down	-
comp136571_c0_seq1_1	myosin, heavy chain 4, skeletal muscle [Xenopus (Silurana) tropicalis] >gi|45595719|gb|AAH67305.1| myosin heavy chain [Xenopus (Silurana) tropicalis]	Myosin-1 OS=Bos taurus GN=MYH1 PE=2 SV=2	226986	0.548	0.519	0.552	-	-	*	0.539667	0.0180093	down	Cytoskeleton ;
comp134265_c0_seq2_1	pyruvate dehydrogenase (lipoamide) alpha 1 [Xenopus laevis] >gi|50417951|gb|AAH77220.1| Pdha1-A-prov protein [Xenopus laevis]	Pyruvate dehydrogenase E1 component subunit alpha, mitochondrial (Fragment) OS=Sminthopsis macroura GN=PDHA PE=2 SV=1	87483	0.737	0.797	0.792	*	*	*	0.775333	0.0332916	down	Energy production and conversion ;
comp145660_c0_seq2_1	vitamin D3 hydroxylase-associated protein [Gallus gallus] >gi|2492838|sp|Q90578.3|VDHAP_CHICK RecName: Full=Vitamin D3 hydroxylase-associated protein; Short=VDHAP >gi|437084|gb|AAC59645.1| vitamin D3 hydroxylase associated protein [Gallus gallus]	Vitamin D3 hydroxylase-associated protein OS=Gallus gallus PE=1 SV=3	187921	0.549	0.636	0.452	*	-	*	0.545667	0.0920453	down	Translation, ribosomal structure and biogenesis ;
comp140031_c0_seq1_1	Padi2 protein [Mus musculus]	Protein-arginine deiminase type-2 OS=Rattus norvegicus GN=Padi2 PE=1 SV=1	178646	0.393	0.447	0.449	-	*	*	0.429667	0.03177	down	-
comp113660_c0_seq2_1	-	-	44161	0.716	0.736	0.634	*	*	-	0.695333	0.0540494	down	-
comp116474_c0_seq1_1	PREDICTED: malate dehydrogenase, cytoplasmic isoform 2 [Orcinus orca] >gi|470647044|ref|XP_004327247.1| PREDICTED: malate dehydrogenase, cytoplasmic-like isoform 2 [Tursiops truncatus]	Malate dehydrogenase, cytoplasmic OS=Gallus gallus GN=MDH1 PE=2 SV=1	114522	0.795	0.747	0.788	*	*	*	0.776667	0.0259294	down	Energy production and conversion ;
comp70794_c0_seq1_1	PREDICTED: titin [Ovis aries]	Titin OS=Mus musculus GN=Ttn PE=1 SV=1	20862	0.679	0.646	0.736	*	*	*	0.687	0.0455302	down	-
comp122651_c0_seq1_1	PREDICTED: nucleoside diphosphate kinase-like [Meleagris gallopavo]	Nucleoside diphosphate kinase B OS=Bos taurus GN=NME2 PE=1 SV=1	25199	0.531	0.491	0.634	*	-	*	0.552	0.0737767	down	Nucleotide transport and metabolism ;
comp146543_c0_seq2_1	PREDICTED: LOW QUALITY PROTEIN: aggrecan core protein-like, partial [Xenopus (Silurana) tropicalis]	Aggrecan core protein (Fragments) OS=Sus scrofa GN=ACAN PE=1 SV=3	442976	0.489	0.42	0.358	*	*	*	0.422333	0.0655312	down	-
comp139088_c0_seq1_1	nuclear receptor coactivator 5 [Salmo salar] >gi|209152341|gb|ACI33108.1| Nuclear receptor coactivator 5 [Salmo salar]	Nuclear receptor coactivator 5 OS=Mus musculus GN=Ncoa5 PE=1 SV=1	138920	1.249	1.44	1.551	*	*	*	1.41333	0.152756	up	-
comp130651_c0_seq7_1	PREDICTED: aldo-keto reductase family 1, member C1 [Oryctolagus cuniculus]	Prostaglandin-E(2) 9-reductase OS=Oryctolagus cuniculus GN=AKR1C5 PE=1 SV=1	85673	1.205	1.23	1.733	-	-	*	1.38933	0.297886	up	General function prediction only ;
comp131740_c0_seq2_1	hypothetical protein UY3_03108 [Chelonia mydas]	-	20249	1.559	1.529	1.52	*	-	*	1.536	0.0204206	up	-
comp146932_c0_seq1_1	endophilin-A2 isoform 3 [Homo sapiens]	Endophilin-A2 OS=Gallus gallus GN=SH3GL1 PE=1 SV=1	129051	1.13	1.165	1.388	-	-	*	1.22767	0.139951	up	-
comp136001_c0_seq11_1	RNA-binding motif protein, X chromosome isoform 2 [Homo sapiens]	RNA-binding motif protein, X chromosome OS=Homo sapiens GN=RBMX PE=1 SV=3	91713	3.302	3.275	2.716	*	*	*	3.09767	0.330809	up	General function prediction only ;
comp73299_c1_seq1_1	PREDICTED: proteasome subunit alpha type-6-like [Monodelphis domestica]	Proteasome subunit alpha type-6 OS=Rattus norvegicus GN=Psma6 PE=1 SV=1	50256	1.421	1.335	1.556	*	*	-	1.43733	0.111402	up	Posttranslational modification, protein turnover, chaperones ;
comp130728_c0_seq1_1	unnamed protein product [Homo sapiens]	DNA replication licensing factor mcm5-A OS=Xenopus laevis GN=mcm5-a PE=1 SV=2	120453	1.429	1.596	1.4	-	*	-	1.475	0.105788	up	Replication, recombination and repair ;
comp142085_c1_seq1_1	PREDICTED: protein disulfide-isomerase [Trichechus manatus latirostris]	Protein disulfide-isomerase OS=Bos taurus GN=P4HB PE=1 SV=1	119156	1.544	1.528	1.423	*	*	-	1.49833	0.0657292	up	Posttranslational modification, protein turnover, chaperones ; Energy production and conversion ;
comp130410_c0_seq1_1	Chain A, Solution Structure Of Rrm Domain In Protein Bab31986	Serine/arginine-rich splicing factor 9 OS=Mus musculus GN=Srsf9 PE=1 SV=1	98839	1.526	1.484	1.944	*	*	*	1.65133	0.254325	up	General function prediction only ;
comp138998_c1_seq1_1	PREDICTED: hemopexin-like, partial [Xenopus (Silurana) tropicalis]	Hemopexin OS=Homo sapiens GN=HPX PE=1 SV=2	64000	2.481	2.415	2.809	-	*	*	2.56833	0.21102	up	-
comp133842_c0_seq1_1	Calreticulin [Chelonia mydas]	Calreticulin OS=Cricetulus griseus GN=CALR PE=2 SV=1	120848	1.428	1.507	1.419	*	*	-	1.45133	0.0484183	up	-
comp125347_c0_seq1_1	unnamed protein product [Homo sapiens]	Protein disulfide-isomerase A3 OS=Gallus gallus GN=PDIA3 PE=2 SV=1	99460	1.448	1.447	1.418	*	*	-	1.43767	0.0170392	up	Posttranslational modification, protein turnover, chaperones ; Energy production and conversion ;
comp110205_c0_seq1_1	PREDICTED: heterogeneous nuclear ribonucleoprotein H-like, partial [Papio anubis]	Heterogeneous nuclear ribonucleoprotein H OS=Homo sapiens GN=HNRNPH1 PE=1 SV=4	94301	1.508	1.563	1.447	*	*	*	1.506	0.0580259	up	-
comp94803_c0_seq1_1	RecName: Full=Actin, cytoplasmic; AltName: Full=Actin, micronuclear	Actin, macronuclear OS=Tetrahymena thermophila PE=1 SV=3	14263	2.028	1.926	2.144	*	*	-	2.03267	0.109075	up	Cytoskeleton ;
comp125401_c0_seq1_1	PREDICTED: uncharacterized protein LOC101101951 [Ovis aries]	Heterogeneous nuclear ribonucleoprotein D-like-B OS=Xenopus laevis GN=hnrpdl-b PE=2 SV=1	140328	2.013	1.667	1.956	*	-	-	1.87867	0.185511	up	General function prediction only ;
comp121469_c0_seq2_1	PREDICTED: interferon-induced protein 44-like [Oryzias latipes]	Interferon-induced protein 44-like OS=Homo sapiens GN=IFI44L PE=2 SV=3	111024	2.203	2.464	2.703	*	-	*	2.45667	0.250081	up	-
comp142021_c0_seq1_1	PREDICTED: vasodilator-stimulated phosphoprotein-like, partial [Pongo abelii]	Vasodilator-stimulated phosphoprotein OS=Homo sapiens GN=VASP PE=1 SV=3	288764	1.898	1.387	2.039	*	-	*	1.77467	0.343052	up	-
comp140326_c0_seq1_1	PREDICTED: splicing factor, proline- and glutamine-rich-like, partial [Macaca mulatta]	Splicing factor, proline- and glutamine-rich OS=Mus musculus GN=Sfpq PE=1 SV=1	95160	1.588	1.878	1.822	-	*	*	1.76267	0.153835	up	General function prediction only ;
comp132607_c1_seq2_1	Macrophage-capping protein [Cricetulus griseus]	Macrophage-capping protein OS=Homo sapiens GN=CAPG PE=1 SV=2	170387	1.414	1.525	1.521	*	*	*	1.48667	0.062963	up	-
comp121335_c0_seq1_1	PREDICTED: sorcin [Papio anubis]	Sorcin OS=Homo sapiens GN=SRI PE=1 SV=1	92595	1.162	1.408	1.311	*	*	*	1.29367	0.123913	up	-
comp95566_c0_seq1_1	SURP and G-patch domain-containing protein 2 [Tupaia chinensis]	SURP and G-patch domain-containing protein 2 OS=Mus musculus GN=Sugp2 PE=2 SV=2	162271	1.432	1.573	1.445	*	*	*	1.48333	0.0779252	up	-
comp131278_c0_seq1_1	Bifunctional aminoacyl-tRNA synthetase [Tupaia chinensis]	Bifunctional glutamate/proline--tRNA ligase OS=Homo sapiens GN=EPRS PE=1 SV=5	232296	1.618	1.631	1.449	*	*	*	1.566	0.101533	up	Translation, ribosomal structure and biogenesis ;
comp116848_c0_seq8_1	Chain A, Solution Structure Of FusTLS RRM DOMAIN	RNA-binding protein FUS OS=Bos taurus GN=FUS PE=2 SV=2	89869	1.405	1.766	1.672	*	*	*	1.61433	0.187281	up	-
comp115113_c0_seq1_1	PREDICTED: complement factor H-like, partial [Ornithorhynchus anatinus]	Complement factor H-related protein 5 OS=Homo sapiens GN=CFHR5 PE=1 SV=1	48750	1.498	1.192	1.342	*	-	*	1.344	0.15301	up	-
comp133979_c0_seq1_1	unnamed protein product [Homo sapiens]	Arginine--tRNA ligase, cytoplasmic OS=Homo sapiens GN=RARS PE=1 SV=2	147809	1.897	1.679	1.669	*	*	-	1.74833	0.128846	up	Translation, ribosomal structure and biogenesis ;
comp137728_c2_seq5_1	RNA-binding protein 4.1 [Chelonia mydas]	RNA-binding protein 4.1 OS=Danio rerio GN=rbm4.1 PE=1 SV=1	101191	1.626	1.928	1.837	*	*	*	1.797	0.154923	up	General function prediction only ;
comp80428_c0_seq1_1	PREDICTED: tubulin alpha-1C chain [Gallus gallus]	Tubulin alpha-8 chain (Fragment) OS=Gallus gallus PE=3 SV=1	58467	1.492	1.403	1.439	-	*	*	1.44467	0.0447698	up	Cytoskeleton ;
comp113467_c0_seq1_1	PREDICTED: uncharacterized protein LOC771713 [Gallus gallus]	-	193546	1.235	1.853	2.159	-	*	*	1.749	0.470697	up	-
comp125040_c0_seq3_1	hypothetical protein RCJMB04_22c23 [Gallus gallus]	DBIRD complex subunit ZNF326 OS=Gallus gallus GN=ZNF326 PE=2 SV=3	93581	2.361	1.586	2.407	*	*	*	2.118	0.461299	up	-
comp145108_c0_seq1_1	Chain F, Espg-Rab1 Complex	Ras-related protein Rab-1B OS=Homo sapiens GN=RAB1B PE=1 SV=1	271779	1.159	1.327	1.156	-	*	-	1.214	0.0978724	up	General function prediction only ;
comp97898_c0_seq1_1	60s ribosomal protien rpl12 prov protein [Xenopus (Silurana) tropicalis]	60S ribosomal protein L12 OS=Bos taurus GN=RPL12 PE=2 SV=1	36929	1.704	1.51	1.515	*	*	*	1.57633	0.110591	up	Translation, ribosomal structure and biogenesis ;
comp136900_c0_seq1_1	4F2 cell-surface antigen heavy chain, partial [Macaca fascicularis]	4F2 cell-surface antigen heavy chain OS=Homo sapiens GN=SLC3A2 PE=1 SV=3	105234	1.257	1.306	1.236	*	*	*	1.26633	0.0359212	up	Carbohydrate transport and metabolism ;
comp134137_c0_seq1_1	PREDICTED: carboxypeptidase Z-like [Anolis carolinensis]	Carboxypeptidase Z OS=Gallus gallus GN=CPZ PE=1 SV=1	295452	1.758	1.915	1.789	*	*	*	1.82067	0.0831525	up	Amino acid transport and metabolism ;
comp128256_c0_seq1_1	serine hydroxymethyltransferase 2 (mitochondrial) [Xenopus laevis] >gi|50924596|gb|AAH79680.1| MGC79128 protein [Xenopus laevis]	Serine hydroxymethyltransferase, mitochondrial OS=Homo sapiens GN=SHMT2 PE=1 SV=3	132185	1.158	1.342	1.263	-	*	*	1.25433	0.0923057	up	Amino acid transport and metabolism ;
comp12936_c0_seq1_1	C4-like protein [Hoplobatrachus tigerinus]	Complement C3 OS=Naja naja GN=C3 PE=2 SV=1	23453	1.752	1.989	2.186	*	-	-	1.97567	0.217307	up	-
comp132268_c1_seq3_1	DEAD (Asp-Glu-Ala-Asp) box polypeptide 17, isoform CRA_b [Rattus norvegicus]	Probable ATP-dependent RNA helicase DDX17 OS=Mus musculus GN=Ddx17 PE=2 SV=1	286346	1.31	1.335	1.435	*	*	*	1.36	0.0661438	up	Replication, recombination and repair ; Transcription ; Translation, ribosomal structure and biogenesis ;
comp85268_c0_seq2_1	protein arginine methyltransferase 1 [Xenopus (Silurana) tropicalis]	Protein arginine N-methyltransferase 1 OS=Xenopus tropicalis GN=prmt1 PE=2 SV=1	108292	1.535	1.655	1.482	*	*	*	1.55733	0.088636	up	Secondary metabolites biosynthesis, transport and catabolism ; General function prediction only ;
comp130443_c0_seq1_1	Aminopeptidase B [Chelonia mydas]	Aminopeptidase B OS=Rattus norvegicus GN=Rnpep PE=1 SV=2	99859	1.492	1.17	1.29	*	-	*	1.31733	0.162731	up	Amino acid transport and metabolism ;
comp110346_c1_seq1_1	Chain A, Moesin Ferm Domain Bound To Ebp50 C-Terminal Peptide	Moesin OS=Homo sapiens GN=MSN PE=1 SV=3	140393	1.569	1.431	1.463	*	*	*	1.48767	0.0722311	up	-
comp138457_c1_seq1_1	-	-	254923	1.379	1.426	1.431	*	*	-	1.412	0.028688	up	-
comp116663_c0_seq1_1	rCG53232, isoform CRA_a [Rattus norvegicus]	ADP/ATP translocase 2 OS=Tachyglossus aculeatus aculeatus GN=SLC25A5 PE=2 SV=1	122667	1.171	1.19	1.274	-	*	*	1.21167	0.0548118	up	-
comp116658_c2_seq1_1	40S ribosomal protein S15a, partial [Columba livia]	40S ribosomal protein S15a OS=Homo sapiens GN=RPS15A PE=1 SV=2	59388	1.501	1.642	1.772	*	*	*	1.63833	0.135537	up	Translation, ribosomal structure and biogenesis ;
comp125131_c0_seq1_1	uncharacterized protein LOC398982 [Xenopus laevis] >gi|38173763|gb|AAH60754.1| MGC69077 protein [Xenopus laevis]	Coronin-1A OS=Bos taurus GN=CORO1A PE=1 SV=3	126957	2.544	2.488	2.933	*	-	*	2.655	0.242378	up	General function prediction only ;
comp79453_c0_seq1_1	ep37-L2 [Cynops pyrrhogaster]	Epidermal differentiation-specific protein OS=Cynops pyrrhogaster PE=2 SV=1	37549	1.424	1.583	1.517	*	*	*	1.508	0.0798812	up	-
comp140980_c0_seq3_1	PMR-1 protein [Xenopus laevis] >gi|213625207|gb|AAI70070.1| PMR-1 protein [Xenopus laevis]	Myeloperoxidase OS=Homo sapiens GN=MPO PE=1 SV=1	51530	1.866	2.019	2.249	*	*	*	2.04467	0.192786	up	-
comp124997_c0_seq1_1	uridine diphospho-glucose dehydrogenase [Homo sapiens]	UDP-glucose 6-dehydrogenase OS=Homo sapiens GN=UGDH PE=1 SV=1	104686	1.319	1.278	1.251	*	-	-	1.28267	0.0342394	up	Cell wall/membrane/envelope biogenesis ;
comp98082_c1_seq1_1	Chain A, Crystal Structure Of Human L30e	60S ribosomal protein L30 OS=Rattus norvegicus GN=Rpl30 PE=3 SV=2	82849	1.724	1.523	1.509	*	*	*	1.58533	0.120293	up	Translation, ribosomal structure and biogenesis ;
comp123372_c0_seq1_1	RecName: Full=Peroxiredoxin; AltName: Full=Animal blastomere protein, 25 kDa; Short=ABP-25; AltName: Full=Thioredoxin peroxidase; AltName: Full=Thioredoxin-dependent peroxide reductase >gi|520853|dbj|BAA07054.1| animal blastomere protein [Cynops pyrrhogaster]	Peroxiredoxin OS=Cynops pyrrhogaster PE=2 SV=1	58414	1.332	1.282	1.413	-	*	*	1.34233	0.0661085	up	Posttranslational modification, protein turnover, chaperones ;
comp139427_c0_seq1_1	coatomer protein complex subunit alpha, isoform CRA_b [Mus musculus]	Coatomer subunit alpha OS=Homo sapiens GN=COPA PE=1 SV=2	238990	1.647	1.509	1.317	*	*	*	1.491	0.165735	up	General function prediction only ;
comp77121_c0_seq1_1	cytochrome c oxidase subunit 4 isoform 1 [Xenopus borealis]	Cytochrome c oxidase subunit 4 isoform 1, mitochondrial OS=Homo sapiens GN=COX4I1 PE=1 SV=1	39008	1.6	1.583	1.425	-	*	*	1.536	0.0965039	up	-
comp67154_c0_seq1_1	hypothetical protein BRAFLDRAFT_118605 [Branchiostoma floridae] >gi|229280379|gb|EEN51148.1| hypothetical protein BRAFLDRAFT_118605 [Branchiostoma floridae]	Limulus clotting factor C OS=Carcinoscorpius rotundicauda PE=2 SV=1	11963	1.477	1.125	2.036	*	-	*	1.546	0.459403	up	-
comp129549_c0_seq1_1	Actin-related protein 2-B [Chelonia mydas]	Actin-related protein 2 OS=Homo sapiens GN=ACTR2 PE=1 SV=1	120726	1.447	1.604	1.376	*	*	*	1.47567	0.116672	up	Cytoskeleton ;
comp142873_c1_seq1_1	Uba1a protein [Xenopus laevis]	Ubiquitin-activating enzyme E1 Y (Fragment) OS=Macropus rufus GN=UBE1Y PE=2 SV=1	203811	1.327	1.307	1.326	*	*	*	1.32	0.0112694	up	Coenzyme transport and metabolism ;
comp129897_c1_seq1_1	LOC779025 protein [Xenopus laevis]	Transketolase OS=Rattus norvegicus GN=Tkt PE=1 SV=1	134113	1.899	1.583	1.751	*	*	-	1.74433	0.158105	up	Carbohydrate transport and metabolism ;
comp141781_c0_seq3_1	Chain A, A Mutant Rabbit Cathepsin K With A Nitrile Inhibitor	Cathepsin K OS=Sus scrofa GN=CTSK PE=2 SV=1	355602	4.889	5.565	5.889	*	-	-	5.44767	0.510221	up	Posttranslational modification, protein turnover, chaperones ;
comp134144_c0_seq1_1	PREDICTED: splicing factor 3B subunit 3-like [Xenopus (Silurana) tropicalis]	Splicing factor 3B subunit 3 OS=Homo sapiens GN=SF3B3 PE=1 SV=4	195602	2.003	1.818	1.159	*	*	-	1.66	0.443629	up	-
comp139633_c0_seq1_1	hypothetical protein NEMVEDRAFT_v1g77984 [Nematostella vectensis] >gi|156196843|gb|EDO25893.1| predicted protein [Nematostella vectensis]	Natterin-3 OS=Thalassophryne nattereri PE=1 SV=1	91538	1.573	1.514	1.458	*	*	*	1.515	0.0575065	up	-
comp95161_c0_seq1_1	Chain A, Crystal Structure Of Human Lysrs: P38/aimp2 Complex I >gi|449802384|pdb|4DPG|B Chain B, Crystal Structure Of Human Lysrs: P38/aimp2 Complex I >gi|449802385|pdb|4DPG|C Chain C, Crystal Structure Of Human Lysrs: P38/aimp2 Complex I >gi|449802386|pdb|4DPG|D Chain D, Crystal Structure Of Human Lysrs: P38/aimp2 Complex I >gi|449802387|pdb|4DPG|E Chain E, Crystal Structure Of Human Lysrs: P38/…	Lysine--tRNA ligase OS=Mus musculus GN=Kars PE=1 SV=1	97017	1.354	1.443	1.238	*	-	-	1.345	0.102796	up	Translation, ribosomal structure and biogenesis ;
comp140953_c1_seq1_1	actin-related protein 2/3 complex subunit 2 [Pan troglodytes]	Actin-related protein 2/3 complex subunit 2 OS=Mus musculus GN=Arpc2 PE=1 SV=3	203897	1.349	1.48	1.511	*	*	*	1.44667	0.0859903	up	-
comp69321_c1_seq1_1	PREDICTED: 60S ribosomal protein L27a-like [Anolis carolinensis]	60S ribosomal protein L27a (Fragment) OS=Sus scrofa GN=RPL27A PE=3 SV=3	46780	1.357	1.394	1.723	*	*	*	1.49133	0.20148	up	Translation, ribosomal structure and biogenesis ;
comp126842_c0_seq1_1	RNA-specific adenosine deaminase [Gallus gallus]	tRNA-specific adenosine deaminase 1 OS=Dictyostelium discoideum GN=adat1 PE=3 SV=1	188962	1.57	1.603	1.85	*	*	*	1.67433	0.153024	up	-
comp137980_c0_seq1_1	PREDICTED: integrin alpha-D-like, partial [Felis catus]	Integrin alpha-X OS=Homo sapiens GN=ITGAX PE=1 SV=3	188271	2.268	2.34	1.945	*	-	*	2.18433	0.210372	up	-
comp127239_c0_seq1_1	PREDICTED: digestive cysteine proteinase 2-like, partial [Gallus gallus]	Cysteine proteinase 7 OS=Dictyostelium discoideum GN=cprG PE=1 SV=1	123190	3.062	2.508	1.739	*	*	*	2.43633	0.664405	up	Posttranslational modification, protein turnover, chaperones ;
comp116112_c0_seq1_1	proliferating cell nuclear antigen [Xenopus laevis] >gi|35505407|gb|AAH57758.1| Pcna-A protein [Xenopus laevis]	Proliferating cell nuclear antigen OS=Xenopus laevis GN=pcna PE=2 SV=1	56888	1.094	1.556	1.079	-	*	-	1.243	0.27117	up	Replication, recombination and repair ;
comp70494_c0_seq1_1	ribosomal protein L5 [Bos taurus]	60S ribosomal protein L5 OS=Homo sapiens GN=RPL5 PE=1 SV=3	55306	1.06	1.384	1.405	-	*	*	1.283	0.193409	up	Translation, ribosomal structure and biogenesis ;
comp125152_c0_seq1_1	Nuclear receptor coactivator 5 [Chelonia mydas]	Nuclear receptor coactivator 5 OS=Homo sapiens GN=NCOA5 PE=1 SV=2	90266	1.324	1.583	1.698	-	-	*	1.535	0.191565	up	-
comp116643_c0_seq1_1	antifreeze protein [Ambystoma mexicanum]	-	62122	1.251	1.185	1.208	*	*	*	1.21467	0.0335012	up	-
comp136389_c0_seq3_1	Chain A, Solution Structure Of The C-Terminal Rrm Of Human La (La225- 334)	Lupus La protein homolog OS=Mus musculus GN=Ssb PE=2 SV=1	94804	1.661	1.653	1.466	*	*	*	1.59333	0.110346	up	Posttranslational modification, protein turnover, chaperones ; Translation, ribosomal structure and biogenesis ;
comp63225_c0_seq1_1	Complement C3 [Chelonia mydas]	Complement C3 OS=Homo sapiens GN=C3 PE=1 SV=2	43653	1.634	2.068	1.879	-	-	*	1.86033	0.217601	up	-
comp84803_c0_seq1_1	Zgc:56530 [Danio rerio]	Cystatin-B OS=Macaca fuscata fuscata GN=CSTB PE=3 SV=1	19642	1.623	1.647	2.006	*	*	-	1.75867	0.214533	up	-
comp144356_c1_seq2_1	RecName: Full=Complement factor B; AltName: Full=C3/C5 convertase; AltName: Full=Properdin factor B >gi|164427|gb|AAA31021.1| complement factor B, partial [Sus scrofa]	Complement factor B (Fragment) OS=Sus scrofa GN=CFB PE=3 SV=1	173431	1.333	1.461	1.452	-	-	*	1.41533	0.0714446	up	Posttranslational modification, protein turnover, chaperones ;
comp137447_c0_seq1_1	Chain A, X-Ray Crystal Structure Of Bovine Cathepsin B-Ca074 Complex	Cathepsin B OS=Gallus gallus GN=CTSB PE=2 SV=1	57467	2.896	2.581	2.676	-	*	*	2.71767	0.161581	up	Posttranslational modification, protein turnover, chaperones ;
comp144619_c4_seq1_1	hypothetical protein BRAFLDRAFT_130183 [Branchiostoma floridae] >gi|229283084|gb|EEN53828.1| hypothetical protein BRAFLDRAFT_130183 [Branchiostoma floridae]	SAFB-like transcription modulator OS=Homo sapiens GN=SLTM PE=1 SV=2	143226	1.456	1.761	1.58	*	*	*	1.599	0.153385	up	-
comp121041_c0_seq1_1	Proteasome activator complex subunit 2 [Chelonia mydas]	Proteasome activator complex subunit 2 OS=Bos taurus GN=PSME2 PE=1 SV=3	251018	1.456	1.706	1.644	*	*	*	1.602	0.130184	up	-
comp116670_c1_seq1_1	RPL17-C18orf32 protein isoform 2 [Homo sapiens]	60S ribosomal protein L17 OS=Felis catus GN=RPL17 PE=2 SV=3	63013	1.237	1.501	1.308	*	*	*	1.34867	0.136617	up	Translation, ribosomal structure and biogenesis ;
comp136143_c0_seq1_1	uncharacterized protein LOC100002523 precursor [Danio rerio] >gi|158254115|gb|AAI53924.1| Si:ch211-125e6.14 protein [Danio rerio]	Mannose-binding protein C OS=Rattus norvegicus GN=Mbl2 PE=1 SV=2	44482	5.437	3.435	4.33	-	*	*	4.40067	1.00287	up	-
comp133857_c0_seq3_1	nuclear autoantigenic sperm protein (histone-binding), isoform CRA_a [Mus musculus]	Histone-binding protein N1/N2 OS=Xenopus laevis PE=1 SV=3	128777	1.94	1.352	1.135	*	*	-	1.47567	0.416505	up	-
comp121954_c0_seq1_1	-	-	32532	1.663	1.857	1.792	*	*	*	1.77067	0.0987438	up	-
comp125040_c0_seq1_1	PREDICTED: DBIRD complex subunit ZNF326-like [Nomascus leucogenys]	DBIRD complex subunit ZNF326 OS=Gallus gallus GN=ZNF326 PE=2 SV=3	99137	1.624	1.467	1.691	*	*	*	1.594	0.114974	up	-
comp146460_c2_seq10_1	serine/arginine-rich splicing factor 1B [Danio rerio] >gi|71162369|sp|Q6NYA0.1|SRS1B_DANRE RecName: Full=Serine/arginine-rich splicing factor 1B; AltName: Full=Splicing factor, arginine/serine-rich 1; AltName: Full=Splicing factor, arginine/serine-rich 1B >gi|44890669|gb|AAH66682.1| Splicing factor, arginine/serine-rich 1 (splicing factor 2, alternate splicing factor) [Danio rerio]	Serine/arginine-rich splicing factor 1A OS=Danio rerio GN=srsf1a PE=2 SV=2	146395	1.477	1.226	1.412	*	-	*	1.37167	0.13027	up	General function prediction only ;
comp141081_c0_seq1_1	PREDICTED: V-type proton ATPase subunit H-like [Tursiops truncatus]	V-type proton ATPase subunit H OS=Bos taurus GN=ATP6V1H PE=2 SV=2	85038	2.008	2.182	1.375	-	*	-	1.855	0.424699	up	Energy production and conversion ;
comp146664_c0_seq1_1	AGAP001082-PA [Anopheles gambiae str. PEST] >gi|333469497|gb|EAA13115.5| AGAP001082-PA [Anopheles gambiae str. PEST]	Proactivator polypeptide OS=Homo sapiens GN=PSAP PE=1 SV=2	223758	1.925	1.965	1.937	*	*	-	1.94233	0.0205264	up	-
comp121960_c1_seq1_1	ribosomal protein S24, isoform CRA_e [Homo sapiens] >gi|149015765|gb|EDL75113.1| rCG39209, isoform CRA_f [Rattus norvegicus]	40S ribosomal protein S24 OS=Pongo abelii GN=RPS24 PE=2 SV=1	43387	2.21	1.673	1.342	*	-	*	1.74167	0.438055	up	Translation, ribosomal structure and biogenesis ;
comp131327_c0_seq1_1	Chain A, Crystal Structure Of Human 3-Phosphoglycerate Dehydrogenase >gi|93279903|pdb|2G76|B Chain B, Crystal Structure Of Human 3-Phosphoglycerate Dehydrogenase	D-3-phosphoglycerate dehydrogenase OS=Macaca fascicularis GN=PHGDH PE=2 SV=4	91498	1.685	1.826	1.667	-	*	*	1.726	0.0870689	up	Coenzyme transport and metabolism ; Amino acid transport and metabolism ;
comp146542_c1_seq1_1	PREDICTED: caldesmon-like, partial [Pongo abelii]	Caldesmon OS=Gallus gallus GN=CALD1 PE=1 SV=2	180200	1.551	1.806	1.61	*	*	*	1.65567	0.133493	up	-
comp142010_c0_seq2_1	TDP43 splice variant 2 [Homo sapiens]	TAR DNA-binding protein 43 OS=Xenopus tropicalis GN=tardbp PE=2 SV=1	109996	1.519	1.614	1.723	-	*	*	1.61867	0.10208	up	-
comp118728_c0_seq1_1	ANXA1-like protein, partial [Equus caballus]	Annexin A1 OS=Cavia cutleri GN=ANXA1 PE=1 SV=1	84549	1.305	1.269	1.383	*	-	-	1.319	0.0582752	up	-
comp144305_c0_seq1_1	Signal transducer and activator of transcription 5B [Chelonia mydas]	Signal transducer and activator of transcription 5B OS=Sus scrofa GN=STAT5B PE=2 SV=1	250149	1.393	1.228	1.308	*	-	-	1.30967	0.0825126	up	-
comp110187_c1_seq1_1	mCG7517, isoform CRA_b [Mus musculus]	Costars family protein ABRACL OS=Mus musculus GN=Abracl PE=2 SV=1	36483	1.785	1.638	2.224	-	*	*	1.88233	0.304884	up	-
comp146122_c1_seq5_1	-	-	74541	1.57	1.559	1.352	*	-	-	1.49367	0.12281	up	-
comp9783_c0_seq1_1	ribosomal protein L11, partial [Fejervarya limnocharis]	60S ribosomal protein L11 OS=Sus scrofa GN=RPL11 PE=2 SV=3	9557	1.345	1.521	1.487	*	-	-	1.451	0.0933595	up	Translation, ribosomal structure and biogenesis ;
comp98454_c0_seq1_1	PREDICTED: signal peptidase complex subunit 1 [Sarcophilus harrisii]	Signal peptidase complex subunit 1 OS=Sus scrofa GN=SPCS1 PE=3 SV=1	61065	1.28	1.245	1.366	*	-	-	1.297	0.0622656	up	-
comp134363_c0_seq1_1	eukaryotic translation initiation factor 5A isoform II [Mus musculus]	Eukaryotic translation initiation factor 5A-2 OS=Pongo abelii GN=EIF5A2 PE=2 SV=3	207441	2.063	2.173	1.721	*	*	*	1.98567	0.235715	up	Translation, ribosomal structure and biogenesis ;
comp128166_c0_seq1_1	unnamed protein product [Macaca fascicularis]	Cysteine--tRNA ligase, cytoplasmic OS=Gallus gallus GN=CARS PE=2 SV=1	129873	1.444	1.544	1.173	*	*	-	1.387	0.191956	up	Translation, ribosomal structure and biogenesis ;
comp139259_c0_seq1_1	hypothetical protein UY3_01813 [Chelonia mydas]	-	158965	1.348	1.373	1.7	-	*	-	1.47367	0.196409	up	-
comp122301_c0_seq1_1	PREDICTED: stress-induced-phosphoprotein 1 [Tursiops truncatus]	Stress-induced-phosphoprotein 1 OS=Macaca fascicularis GN=STIP1 PE=2 SV=1	154999	1.627	1.345	1.4	*	-	-	1.45733	0.149487	up	General function prediction only ;
comp144041_c2_seq2_1	echinoderm microtubule associated protein like 4, isoform CRA_b [Mus musculus]	Echinoderm microtubule-associated protein-like 4 OS=Mus musculus GN=Eml4 PE=1 SV=1	152980	1.309	1.2	1.232	*	-	-	1.247	0.0560268	up	General function prediction only ;
comp135621_c0_seq2_1	PREDICTED: septin-9-like, partial [Macaca mulatta]	Septin-9 OS=Homo sapiens GN=SEPT9 PE=1 SV=2	262197	1.311	1.309	1.271	-	-	*	1.297	0.0225389	up	Cell cycle control, cell division, chromosome partitioning ; Cytoskeleton ;
comp135246_c0_seq1_1	cytoskeleton-associated protein 4, isoform CRA_a [Homo sapiens]	Cytoskeleton-associated protein 4 OS=Homo sapiens GN=CKAP4 PE=1 SV=2	96607	2.088	2.043	1.902	*	*	*	2.011	0.0970412	up	-
comp133598_c0_seq1_1	RecName: Full=Serotransferrin-A; Flags: Precursor	Serotransferrin-A OS=Xenopus laevis GN=tf-a PE=2 SV=3	112590	1.357	1.365	1.33	*	-	-	1.35067	0.0183394	up	-
comp143619_c0_seq1_1	V-type proton ATPase 116 kDa subunit a isoform 3, partial [Columba livia]	V-type proton ATPase 116 kDa subunit a isoform 3 OS=Homo sapiens GN=TCIRG1 PE=1 SV=3	166520	2.151	1.329	1.946	*	-	*	1.80867	0.427863	up	Energy production and conversion ;
comp118134_c0_seq2_1	protein BCCIP homolog [Xenopus (Silurana) tropicalis] >gi|82183798|sp|Q6GL92.1|BCCIP_XENTR RecName: Full=Protein BCCIP homolog >gi|49250868|gb|AAH74611.1| BRCA2 and CDKN1A interacting protein [Xenopus (Silurana) tropicalis] >gi|49522610|gb|AAH75480.1| BRCA2 and CDKN1A interacting protein [Xenopus (Silurana) tropicalis] >gi|89268643|emb|CAJ83280.1| BRCA2 and CDKN1A interacting protein [Xenopus (Si…	Protein BCCIP homolog OS=Xenopus tropicalis GN=bccip PE=2 SV=1	64145	1.792	1.432	2.239	*	-	*	1.821	0.404281	up	-
comp85729_c0_seq2_1	PREDICTED: clathrin heavy chain 1-like [Taeniopygia guttata]	Clathrin heavy chain 2 OS=Homo sapiens GN=CLTCL1 PE=1 SV=2	50966	1.288	1.212	1.18	*	*	*	1.22667	0.0554737	up	-
comp131112_c0_seq1_1	glucose-6-phosphate 1-dehydrogenase [Ambystoma mexicanum]	Glucose-6-phosphate 1-dehydrogenase OS=Macropus robustus GN=G6PD PE=2 SV=3	167170	1.805	1.798	1.83	*	*	-	1.811	0.0168226	up	Carbohydrate transport and metabolism ;
comp129578_c0_seq2_1	PREDICTED: T-complex protein 1 subunit theta isoform 2 [Taeniopygia guttata]	T-complex protein 1 subunit theta OS=Gallus gallus GN=CCT8 PE=1 SV=3	91769	1.429	1.298	1.396	*	*	*	1.37433	0.0681347	up	Posttranslational modification, protein turnover, chaperones ;

## Sheet: 42dpa vs 0dpa
Accession	NCBInr Description	Uniprot_Swissprot Description	Mass	42 dpa VS 0 dpa Ratio-1	42 dpa VS 0 dpa Ratio-2	42 dpa VS 0 dpa Ratio-3	42dpa vs 0dpa Sig-1	42dpa vs 0dpa Sig-2	42dpa vs 0dpa Sig-3	NEW_113-VS-42D_115@Mean	NEW_113-VS-42D_115@SD	up/down	Uniprot_Tremble Description	COG Functional-Categories
comp133292_c0_seq4_1	glutamate carboxypeptidase-like protein 1 [Xenopus laevis]	Cytosolic non-specific dipeptidase OS=Homo sapiens GN=CNDP2 PE=1 SV=2	98487	0.674	0.527	0.665	*	*	*	0.622	0.0823954	down	Q801E4_XENLA Glutamate carboxypeptidase-like protein 1 (Fragment) OS=Xenopus laevis PE=2 SV=1	Amino acid transport and metabolism ;
comp143066_c0_seq1_1	PREDICTED: collagen alpha-1(XI) chain [Trichechus manatus latirostris]	Collagen alpha-1(XI) chain (Fragment) OS=Bos taurus GN=COL11A1 PE=1 SV=1	195682	0.64	0.439	0.457	*	*	*	0.512	0.111216	down	F6Y9M2_MONDO Uncharacterized protein (Fragment) OS=Monodelphis domestica GN=COL11A1 PE=4 SV=1	-
comp139309_c1_seq2_1	hypothetical protein UY3_17741 [Chelonia mydas]	Putative methyltransferase DDB_G0268948 OS=Dictyostelium discoideum GN=DDB_G0268948 PE=1 SV=2	33461	0.8	0.776	0.817	-	-	*	0.797667	0.0205994	down	F6ZQ71_ORNAN Uncharacterized protein OS=Ornithorhynchus anatinus GN=100076547 PE=4 SV=1	Secondary metabolites biosynthesis, transport and catabolism ; General function prediction only ;
comp134859_c0_seq1_1	-	-	95947	0.747	0.697	0.711	*	*	*	0.718333	0.0257941	down	-	-
comp58593_c0_seq1_1	PREDICTED: titin [Gallus gallus]	Titin OS=Mus musculus GN=Ttn PE=1 SV=1	91370	0.74	0.705	0.686	*	-	*	0.710333	0.0273922	down	F7EAV6_XENTR Uncharacterized protein (Fragment) OS=Xenopus tropicalis PE=4 SV=1	-
comp132993_c0_seq1_1	PREDICTED: adenylosuccinate synthetase isozyme 1 A [Gallus gallus]	Adenylosuccinate synthetase isozyme 1 OS=Xenopus tropicalis GN=adssl1 PE=2 SV=1	93698	0.765	0.82	0.742	*	*	*	0.775667	0.0400791	down	F1NVD4_CHICK Adenylosuccinate synthetase (Fragment) OS=Gallus gallus GN=ADSSL1 PE=3 SV=1	Nucleotide transport and metabolism ;
comp87239_c0_seq1_1	-	-	140970	0.435	0.457	0.524	*	-	*	0.472	0.0463573	down	-	-
comp139416_c0_seq5_1	Bcl2-associated athanogene 3, isoform CRA_a [Mus musculus]	BAG family molecular chaperone regulator 3 OS=Mus musculus GN=Bag3 PE=1 SV=2	158742	0.606	0.504	0.596	-	*	*	0.568667	0.0562257	down	G3ICC2_CRIGR BAG family molecular chaperone regulator 3 OS=Cricetulus griseus GN=I79_021315 PE=4 SV=1	Posttranslational modification, protein turnover, chaperones ;
comp146032_c7_seq8_1	troponin I type 2 (skeletal, fast), partial [Pelobates cultripes]	Troponin I, fast skeletal muscle OS=Gallus gallus GN=TNNI2 PE=1 SV=2	103285	0.642	0.687	0.711	*	*	*	0.68	0.0350286	down	H6UFV0_9ANUR Troponin I type 2 (Skeletal, fast) (Fragment) OS=Pelobates cultripes GN=tnni2 PE=2 SV=1	-
comp139943_c0_seq3_1	unnamed protein product [Homo sapiens]	Asporin OS=Homo sapiens GN=ASPN PE=1 SV=2	129458	0.618	0.553	0.529	*	-	*	0.566667	0.0460471	down	G3SU79_LOXAF Uncharacterized protein OS=Loxodonta africana GN=ASPN PE=4 SV=1	Function unknown ;
comp76745_c0_seq1_1	-	-	32354	0.507	0.553	0.572	*	-	*	0.544	0.0334215	down	-	-
comp134359_c1_seq2_1	Myozenin-2 [Salmo salar]	Myozenin-2 OS=Homo sapiens GN=MYOZ2 PE=1 SV=1	66464	0.6	0.569	0.636	*	*	*	0.601667	0.0335311	down	F1S158_PIG Uncharacterized protein (Fragment) OS=Sus scrofa GN=Ssc.90398 PE=4 SV=1	-
comp129102_c0_seq1_1	PREDICTED: keratin, type I cytoskeletal 13 [Sarcophilus harrisii]	Keratin, type I cytoskeletal 47 kDa (Fragment) OS=Xenopus laevis GN=xk81b1 PE=3 SV=2	44652	0.421	0.456	0.448	-	-	*	0.441667	0.0183394	down	F7B309_ORNAN Uncharacterized protein OS=Ornithorhynchus anatinus GN=KRT13 PE=3 SV=1	-
comp132375_c1_seq1_1	RecName: Full=Hemoglobin subunit beta-2; AltName: Full=Beta-2-globin; AltName: Full=Hemoglobin beta-2 chain; AltName: Full=Hemoglobin beta-minor chain	Hemoglobin subunit beta-2 OS=Triturus cristatus GN=HBB2 PE=1 SV=1	51842	0.528	0.615	0.569	*	*	*	0.570667	0.0435239	down	Q6F3D1_AMBME Beta globin chain OS=Ambystoma mexicanum GN=Hb-b PE=2 SV=1	-
comp6837_c0_seq1_1	PREDICTED: titin [Gallus gallus]	Titin OS=Homo sapiens GN=TTN PE=1 SV=4	12446	0.597	0.634	0.578	*	-	*	0.603	0.0284781	down	F7EAV6_XENTR Uncharacterized protein (Fragment) OS=Xenopus tropicalis PE=4 SV=1	-
comp125465_c0_seq1_1	myosin, light chain 2, regulatory, cardiac, slow [Xenopus (Silurana) tropicalis] >gi|165971216|gb|AAI58546.1| myl2 protein [Xenopus (Silurana) tropicalis]	Myosin regulatory light chain 2, ventricular/cardiac muscle isoform OS=Homo sapiens GN=MYL2 PE=1 SV=3	49508	0.48	0.474	0.486	*	-	*	0.48	0.006	down	B0BMS5_XENTR Myl2 protein OS=Xenopus tropicalis GN=myl2 PE=2 SV=1	Signal transduction mechanisms ; Cytoskeleton ; Cell cycle control, cell division, chromosome partitioning ; General function prediction only ;
comp140312_c0_seq3_1	PREDICTED: acetyl-coenzyme A synthetase 2-like, mitochondrial-like [Meleagris gallopavo]	Acetyl-coenzyme A synthetase 2-like, mitochondrial OS=Homo sapiens GN=ACSS1 PE=1 SV=2	186456	0.696	0.725	0.808	-	-	*	0.743	0.0581292	down	G1NJ50_MELGA Uncharacterized protein OS=Meleagris gallopavo PE=4 SV=2	Lipid transport and metabolism ;
comp59641_c0_seq1_1	Chain A, I-Band Fragment I67-I69 From Titin	Titin OS=Homo sapiens GN=TTN PE=1 SV=4	125070	0.638	0.646	0.719	*	*	*	0.667667	0.0446356	down	F7EAV6_XENTR Uncharacterized protein (Fragment) OS=Xenopus tropicalis PE=4 SV=1	-
comp137665_c3_seq3_1	Angiogenin [Pteropus alecto]	Ribonuclease OS=Chelydra serpentina PE=1 SV=1	82119	0.778	0.662	0.656	*	-	-	0.698667	0.0687701	down	H9GQ21_ANOCA Uncharacterized protein OS=Anolis carolinensis PE=4 SV=1	-
comp138848_c0_seq1_1	IgA1 immunoglobulin [Ornithorhynchus anatinus]	Ig heavy chain Mem5 (Fragment) OS=Mus musculus PE=1 SV=1	78699	0.709	0.755	0.719	*	*	*	0.727667	0.0241937	down	Q6MZX9_HUMAN Putative uncharacterized protein DKFZp686M08189 OS=Homo sapiens GN=DKFZp686M08189 PE=2 SV=1	-
comp114317_c0_seq1_1	alpha1 type II collagen [Cynops pyrrhogaster]	Collagen alpha-1(II) chain OS=Xenopus laevis GN=col2a1 PE=2 SV=2	59831	0.458	0.462	0.475	*	*	*	0.465	0.00888819	down	Q9W7R9_CYNPY Alpha1 type II collagen OS=Cynops pyrrhogaster PE=2 SV=1	-
comp86562_c0_seq1_1	unnamed protein product [Mus musculus]	Titin OS=Homo sapiens GN=TTN PE=1 SV=4	187609	0.636	0.713	0.71	-	*	*	0.686333	0.0436157	down	Q9CV48_MOUSE Putative uncharacterized protein (Fragment) OS=Mus musculus GN=Ttn PE=2 SV=1	-
comp145627_c0_seq1_1	PREDICTED: LOW QUALITY PROTEIN: xin actin-binding repeat-containing protein 1-like [Taeniopygia guttata]	Xin actin-binding repeat-containing protein 1 OS=Gallus gallus GN=Xirp1 PE=2 SV=3	453764	0.273	0.302	0.293	*	*	*	0.289333	0.0148436	down	H0YQA7_TAEGU Uncharacterized protein OS=Taeniopygia guttata GN=XIRP1 PE=4 SV=1	-
comp138274_c0_seq1_1	Cadherin-13 [Pteropus alecto]	Cadherin-13 OS=Gallus gallus GN=CDH13 PE=1 SV=1	187209	0.622	0.718	0.703	*	*	*	0.681	0.051643	down	F1NNT6_CHICK Cadherin-13 (Fragment) OS=Gallus gallus GN=CDH13 PE=4 SV=1	-
comp76766_c0_seq1_1	dystrophin [Homo sapiens]	Dystrophin OS=Gallus gallus GN=DMD PE=2 SV=1	49994	0.802	0.82	0.632	*	-	*	0.751333	0.103737	down	Q8WYC3_HUMAN Dystrophin (Fragment) OS=Homo sapiens GN=DMD PE=2 SV=1	-
comp125373_c0_seq1_1	dehydrogenase/reductase SDR family member 7C precursor [Xenopus (Silurana) tropicalis] >gi|189027694|sp|A9UM79.1|DRS7C_XENTR RecName: Full=Dehydrogenase/reductase SDR family member 7C; Flags: Precursor >gi|163915638|gb|AAI57554.1| dhrs7c protein [Xenopus (Silurana) tropicalis]	Dehydrogenase/reductase SDR family member 7C OS=Xenopus tropicalis GN=dhrs7c PE=2 SV=1	51001	0.81	0.767	0.752	-	*	-	0.776333	0.0301054	down	H0ZV15_TAEGU Uncharacterized protein (Fragment) OS=Taeniopygia guttata GN=DHRS7C PE=3 SV=1	Lipid transport and metabolism ; Secondary metabolites biosynthesis, transport and catabolism ; General function prediction only ;
comp142258_c0_seq1_1	Spectrin beta chain, erythrocyte [Chelonia mydas]	Spectrin beta chain, erythrocyte OS=Homo sapiens GN=SPTB PE=1 SV=5	260969	0.868	0.792	0.67	-	*	*	0.776667	0.0998866	down	G1SN11_RABIT Uncharacterized protein (Fragment) OS=Oryctolagus cuniculus PE=4 SV=1	-
comp140289_c0_seq2_1	PREDICTED: keratin, type II cytoskeletal 6A-like isoform 1 [Macaca mulatta]	Keratin, type II cytoskeletal 59 kDa, component IV (Fragment) OS=Bos taurus PE=2 SV=1	126850	0.176	0.219	0.138	*	*	*	0.177667	0.0405257	down	G1P830_MYOLU Uncharacterized protein OS=Myotis lucifugus GN=KRT5 PE=3 SV=1	Transcription ; Signal transduction mechanisms ;
comp70965_c0_seq1_1	myosin, light chain 10, regulatory [Xenopus (Silurana) tropicalis] >gi|187469838|gb|AAI67140.1| LOC100170437 protein [Xenopus (Silurana) tropicalis]	Myosin regulatory light chain 2B, cardiac muscle isoform OS=Gallus gallus PE=1 SV=2	47506	0.426	0.484	0.413	*	*	*	0.441	0.0378021	down	B2RZF8_XENTR LOC100170437 protein OS=Xenopus tropicalis GN=myl10 PE=2 SV=1	Signal transduction mechanisms ; Cytoskeleton ; Cell cycle control, cell division, chromosome partitioning ; General function prediction only ;
comp131994_c0_seq2_1	PREDICTED: SET and MYND domain-containing protein 1-like [Sus scrofa]	SET and MYND domain-containing protein 1 OS=Homo sapiens GN=SMYD1 PE=2 SV=1	122661	0.518	0.58	0.668	-	*	-	0.588667	0.0753746	down	G5E329_9PIPI Putative set and mynd domain containing 1 (Fragment) OS=Pipa carvalhoi PE=2 SV=1	General function prediction only ;
comp137015_c0_seq1_1	ATPase, Ca++ transporting, slow twitch 2 [Xenopus laevis] >gi|124481718|gb|AAI33186.1| ATP2A2 protein [Xenopus laevis]	Sarcoplasmic/endoplasmic reticulum calcium ATPase 2 OS=Gallus gallus GN=ATP2A2 PE=2 SV=2	184723	0.785	0.784	0.811	*	-	-	0.793333	0.015308	down	A2RV57_XENLA ATP2A2 protein OS=Xenopus laevis GN=atp2a2 PE=2 SV=1	Inorganic ion transport and metabolism ;
comp133491_c0_seq2_1	PREDICTED: nebulin-like [Xenopus (Silurana) tropicalis]	Nebulin OS=Homo sapiens GN=NEB PE=1 SV=4	152936	0.53	0.504	0.559	*	*	*	0.531	0.0275136	down	F7EDR1_XENTR Uncharacterized protein (Fragment) OS=Xenopus tropicalis GN=neb PE=4 SV=1	-
comp139958_c0_seq2_1	PREDICTED: fibulin-7-like [Ornithorhynchus anatinus]	Signal peptide, CUB and EGF-like domain-containing protein 3 OS=Homo sapiens GN=SCUBE3 PE=1 SV=1	109145	0.268	0.221	0.224	*	-	*	0.237667	0.0263122	down	H9GGF5_ANOCA Uncharacterized protein (Fragment) OS=Anolis carolinensis PE=4 SV=1	-
comp144561_c1_seq2_1	LOC100126637 protein [Xenopus laevis]	Fish-egg lectin OS=Cyprinus carpio PE=1 SV=1	28068	0.701	0.736	0.795	*	-	*	0.744	0.0475079	down	H3AA01_LATCH Uncharacterized protein OS=Latimeria chalumnae PE=4 SV=1	-
comp140289_c0_seq1_1	Keratin, type II cytoskeletal 5 [Myotis davidii]	Keratin, type II cytoskeletal OS=Xenopus laevis PE=2 SV=2	145097	0.13	0.106	0.15	-	*	*	0.128667	0.0220303	down	G1P830_MYOLU Uncharacterized protein OS=Myotis lucifugus GN=KRT5 PE=3 SV=1	Transcription ; Signal transduction mechanisms ;
comp98515_c0_seq1_1	collagen, type IX, alpha 3 precursor [Xenopus (Silurana) tropicalis] >gi|170285051|gb|AAI61377.1| LOC100145619 protein [Xenopus (Silurana) tropicalis]	Collagen alpha-3(IX) chain OS=Gallus gallus GN=COL9A3 PE=2 SV=1	154101	0.398	0.369	0.538	*	*	-	0.435	0.0903715	down	B1H3F6_XENTR LOC100145619 protein OS=Xenopus tropicalis GN=col9a3 PE=2 SV=1	-
comp124666_c0_seq1_1	Nebulin [Cricetulus griseus]	Nebulin OS=Homo sapiens GN=NEB PE=1 SV=4	79629	0.597	0.643	0.749	-	*	-	0.663	0.0779487	down	G3IDR4_CRIGR Nebulin OS=Cricetulus griseus GN=I79_021847 PE=4 SV=1	-
comp140780_c0_seq1_1	Phosphatidylethanolamine-binding protein 1 [Myotis davidii]	Phosphatidylethanolamine-binding protein 1 OS=Bos taurus GN=PEBP1 PE=1 SV=2	87989	0.762	0.706	0.797	*	*	*	0.755	0.0459021	down	G5DYJ5_9PIPI Putative uncharacterized protein (Fragment) OS=Pipa carvalhoi PE=2 SV=1	General function prediction only ;
comp134568_c3_seq1_1	PREDICTED: indolethylamine N-methyltransferase-like, partial [Ornithorhynchus anatinus]	Indolethylamine N-methyltransferase OS=Oryctolagus cuniculus GN=INMT PE=1 SV=1	54065	0.641	0.662	0.606	*	*	*	0.636333	0.0282902	down	F1SII5_PIG Uncharacterized protein (Fragment) OS=Sus scrofa GN=Ssc.13938 PE=4 SV=1	-
comp145437_c3_seq1_1	PREDICTED: titin [Oryctolagus cuniculus]	Titin OS=Mus musculus GN=Ttn PE=1 SV=1	72753	0.68	0.625	0.782	*	-	-	0.695667	0.0796639	down	G1U9S3_RABIT Uncharacterized protein (Fragment) OS=Oryctolagus cuniculus PE=4 SV=1	-
comp134940_c0_seq1_1	PREDICTED: nicotinamide N-methyltransferase-like [Equus caballus]	Indolethylamine N-methyltransferase OS=Pongo abelii GN=INMT PE=2 SV=1	68208	0.565	0.585	0.561	*	*	*	0.570333	0.0128582	down	H9G6C7_ANOCA Uncharacterized protein OS=Anolis carolinensis PE=4 SV=1	-
comp146055_c3_seq3_1	-	-	12920	0.894	0.762	0.72	-	*	*	0.792	0.0907965	down	-	-
comp146381_c0_seq2_1	PREDICTED: heat shock protein beta-6-like, partial [Cricetulus griseus]	Alpha-crystallin A chain (Fragment) OS=Anas platyrhynchos GN=CRYAA PE=2 SV=1	67555	0.585	0.612	0.59	-	-	*	0.595667	0.0143643	down	F1PAF4_CANFA Uncharacterized protein (Fragment) OS=Canis familiaris GN=HSPB6 PE=3 SV=1	-
comp95990_c0_seq1_1	unnamed protein product [Tetraodon nigroviridis]	Actin, alpha skeletal muscle B OS=Takifugu rubripes GN=acta1b PE=2 SV=1	18503	0.735	0.797	0.775	*	-	-	0.769	0.0314325	down	-	Cytoskeleton ;
comp144899_c0_seq4_1	Keratin, type I cytoskeletal 12 [Chelonia mydas]	Keratin, type I cytoskeletal 47 kDa OS=Xenopus laevis GN=xk81b2 PE=2 SV=1	12535	0.62	0.673	0.644	*	*	*	0.645667	0.0265393	down	Q4QR57_XENLA LOC398464 protein OS=Xenopus laevis GN=krt12 PE=2 SV=1	-
comp133128_c0_seq1_1	troponin T [Hyla chrysoscelis]	Troponin T, fast skeletal muscle OS=Rattus norvegicus GN=Tnnt3 PE=2 SV=2	168005	0.771	0.776	0.7	*	-	*	0.749	0.0425088	down	H6UFV4_9ANUR Troponin T type 3 (Skeletal, fast) (Fragment) OS=Scaphiopus couchii GN=tnnt3 PE=2 SV=1	-
comp145660_c0_seq2_1	vitamin D3 hydroxylase-associated protein [Gallus gallus] >gi|2492838|sp|Q90578.3|VDHAP_CHICK RecName: Full=Vitamin D3 hydroxylase-associated protein; Short=VDHAP >gi|437084|gb|AAC59645.1| vitamin D3 hydroxylase associated protein [Gallus gallus]	Vitamin D3 hydroxylase-associated protein OS=Gallus gallus PE=1 SV=3	187921	0.514	0.451	0.502	*	-	-	0.489	0.0334515	down	G1NE18_MELGA Uncharacterized protein (Fragment) OS=Meleagris gallopavo GN=FAAH PE=4 SV=2	Translation, ribosomal structure and biogenesis ;
comp140031_c0_seq1_1	Padi2 protein [Mus musculus]	Protein-arginine deiminase type-2 OS=Rattus norvegicus GN=Padi2 PE=1 SV=1	178646	0.407	0.382	0.43	*	*	*	0.406333	0.0240069	down	A3KME9_MOUSE Padi2 protein (Fragment) OS=Mus musculus GN=Padi2 PE=2 SV=1	-
comp113660_c0_seq2_1	-	-	44161	0.77	0.734	0.696	-	*	-	0.733333	0.0370045	down	-	-
comp70794_c0_seq1_1	PREDICTED: titin [Ovis aries]	Titin OS=Mus musculus GN=Ttn PE=1 SV=1	20862	0.689	0.683	0.814	*	*	-	0.728667	0.0739617	down	F7EAV6_XENTR Uncharacterized protein (Fragment) OS=Xenopus tropicalis PE=4 SV=1	-
comp146543_c0_seq2_1	PREDICTED: LOW QUALITY PROTEIN: aggrecan core protein-like, partial [Xenopus (Silurana) tropicalis]	Aggrecan core protein (Fragments) OS=Sus scrofa GN=ACAN PE=1 SV=3	442976	0.79	0.702	0.65	*	*	*	0.714	0.0707672	down	F7EZG7_MONDO Uncharacterized protein (Fragment) OS=Monodelphis domestica GN=ACAN PE=4 SV=1	-
comp139088_c0_seq1_1	nuclear receptor coactivator 5 [Salmo salar] >gi|209152341|gb|ACI33108.1| Nuclear receptor coactivator 5 [Salmo salar]	Nuclear receptor coactivator 5 OS=Mus musculus GN=Ncoa5 PE=1 SV=1	138920	1.368	1.649	1.683	*	*	*	1.56667	0.172888	up	B5X221_SALSA Nuclear receptor coactivator 5 OS=Salmo salar GN=NCOA5 PE=2 SV=1	-
comp122844_c0_seq1_1	PREDICTED: histone-binding protein RBBP7-like [Monodelphis domestica]	Histone-binding protein RBBP7 OS=Xenopus tropicalis GN=rbbp7 PE=2 SV=1	97157	1.714	1.382	1.259	-	*	-	1.45167	0.235364	up	G3VF23_SARHA Uncharacterized protein (Fragment) OS=Sarcophilus harrisii GN=RBBP7 PE=4 SV=1	General function prediction only ;
comp130651_c0_seq7_1	PREDICTED: aldo-keto reductase family 1, member C1 [Oryctolagus cuniculus]	Prostaglandin-E(2) 9-reductase OS=Oryctolagus cuniculus GN=AKR1C5 PE=1 SV=1	85673	1.458	1.285	1.472	*	-	-	1.405	0.104159	up	G3TUB1_LOXAF Uncharacterized protein OS=Loxodonta africana PE=4 SV=1	General function prediction only ;
comp131740_c0_seq2_1	hypothetical protein UY3_03108 [Chelonia mydas]	-	20249	1.587	1.438	1.62	-	*	*	1.54833	0.0969656	up	H3B698_LATCH Uncharacterized protein (Fragment) OS=Latimeria chalumnae PE=4 SV=1	-
comp146932_c0_seq1_1	endophilin-A2 isoform 3 [Homo sapiens]	Endophilin-A2 OS=Gallus gallus GN=SH3GL1 PE=1 SV=1	129051	1.358	1.22	1.577	-	*	*	1.385	0.180025	up	H9G593_ANOCA Uncharacterized protein (Fragment) OS=Anolis carolinensis GN=SH3GL1 PE=4 SV=1	-
comp136001_c0_seq11_1	RNA-binding motif protein, X chromosome isoform 2 [Homo sapiens]	RNA-binding motif protein, X chromosome OS=Homo sapiens GN=RBMX PE=1 SV=3	91713	2.477	3.162	2.147	*	-	-	2.59533	0.517744	up	H3BR27_HUMAN RNA-binding motif protein, X chromosome, N-terminally processed OS=Homo sapiens GN=RBMX PE=4 SV=1	General function prediction only ;
comp73299_c1_seq1_1	PREDICTED: proteasome subunit alpha type-6-like [Monodelphis domestica]	Proteasome subunit alpha type-6 OS=Rattus norvegicus GN=Psma6 PE=1 SV=1	50256	1.404	1.23	1.32	-	*	-	1.318	0.0870172	up	F7C9K3_ORNAN Proteasome subunit alpha type OS=Ornithorhynchus anatinus GN=PSMA6 PE=3 SV=1	Posttranslational modification, protein turnover, chaperones ;
comp130728_c0_seq1_1	unnamed protein product [Homo sapiens]	DNA replication licensing factor mcm5-A OS=Xenopus laevis GN=mcm5-a PE=1 SV=2	120453	1.647	1.75	1.645	-	*	*	1.68067	0.0600528	up	H0ZKQ2_TAEGU Uncharacterized protein (Fragment) OS=Taeniopygia guttata GN=MCM5 PE=3 SV=1	Replication, recombination and repair ;
comp142085_c1_seq1_1	PREDICTED: protein disulfide-isomerase [Trichechus manatus latirostris]	Protein disulfide-isomerase OS=Bos taurus GN=P4HB PE=1 SV=1	119156	1.637	1.547	1.648	*	-	-	1.61067	0.0554106	up	H9KVX1_CALJA Uncharacterized protein (Fragment) OS=Callithrix jacchus GN=P4HB PE=4 SV=1	Posttranslational modification, protein turnover, chaperones ; Energy production and conversion ;
comp130410_c0_seq1_1	Chain A, Solution Structure Of Rrm Domain In Protein Bab31986	Serine/arginine-rich splicing factor 9 OS=Mus musculus GN=Srsf9 PE=1 SV=1	98839	1.611	1.835	2.05	*	*	*	1.832	0.219515	up	F6RTE1_MOUSE Serine/arginine-rich-splicing factor 9 (Fragment) OS=Mus musculus GN=Srsf9 PE=4 SV=1	General function prediction only ;
comp138998_c1_seq1_1	PREDICTED: hemopexin-like, partial [Xenopus (Silurana) tropicalis]	Hemopexin OS=Homo sapiens GN=HPX PE=1 SV=2	64000	1.987	1.84	1.989	*	*	-	1.93867	0.0854537	up	H9G594_ANOCA Uncharacterized protein (Fragment) OS=Anolis carolinensis GN=HPX PE=4 SV=1	-
comp133842_c0_seq1_1	Calreticulin [Chelonia mydas]	Calreticulin OS=Cricetulus griseus GN=CALR PE=2 SV=1	120848	1.354	1.352	1.313	-	*	-	1.33967	0.0231157	up	H9H0E9_MELGA Uncharacterized protein (Fragment) OS=Meleagris gallopavo GN=CALR PE=4 SV=1	-
comp125347_c0_seq1_1	unnamed protein product [Homo sapiens]	Protein disulfide-isomerase A3 OS=Gallus gallus GN=PDIA3 PE=2 SV=1	99460	1.297	1.422	1.341	-	-	*	1.35333	0.0634061	up	F5H119_HUMAN Protein disulfide-isomerase A3 OS=Homo sapiens GN=PDIA3 PE=3 SV=1	Posttranslational modification, protein turnover, chaperones ; Energy production and conversion ;
comp110205_c0_seq1_1	PREDICTED: heterogeneous nuclear ribonucleoprotein H-like, partial [Papio anubis]	Heterogeneous nuclear ribonucleoprotein H OS=Homo sapiens GN=HNRNPH1 PE=1 SV=4	94301	1.66	1.596	1.549	-	*	*	1.60167	0.0557165	up	E5RGH4_HUMAN Heterogeneous nuclear ribonucleoprotein H, N-terminally processed (Fragment) OS=Homo sapiens GN=HNRNPH1 PE=4 SV=1	-
comp94803_c0_seq1_1	RecName: Full=Actin, cytoplasmic; AltName: Full=Actin, micronuclear	Actin, macronuclear OS=Tetrahymena thermophila PE=1 SV=3	14263	1.513	1.682	2.227	*	-	-	1.80733	0.373136	up	Q7Z001_TETTH Actin OS=Tetrahymena thermophila PE=2 SV=1	Cytoskeleton ;
comp125401_c0_seq1_1	PREDICTED: uncharacterized protein LOC101101951 [Ovis aries]	Heterogeneous nuclear ribonucleoprotein D-like-B OS=Xenopus laevis GN=hnrpdl-b PE=2 SV=1	140328	1.86	1.805	1.882	*	*	-	1.849	0.0396611	up	F6PGA6_MONDO Uncharacterized protein OS=Monodelphis domestica PE=4 SV=1	General function prediction only ;
comp121469_c0_seq2_1	PREDICTED: interferon-induced protein 44-like [Oryzias latipes]	Interferon-induced protein 44-like OS=Homo sapiens GN=IFI44L PE=2 SV=3	111024	1.633	1.56	1.626	*	*	*	1.60633	0.0402782	up	H9GSH1_ANOCA Uncharacterized protein (Fragment) OS=Anolis carolinensis PE=4 SV=1	-
comp146724_c0_seq12_1	PREDICTED: IgGFc-binding protein [Xenopus (Silurana) tropicalis]	IgGFc-binding protein OS=Homo sapiens GN=FCGBP PE=1 SV=3	19756	1.269	1.891	1.375	*	-	-	1.51167	0.33276	up	Q58PK4_BOMOR Peptidylaminoacyl-L/D-isomerase (Fragment) OS=Bombina orientalis PE=4 SV=1	-
comp140326_c0_seq1_1	PREDICTED: splicing factor, proline- and glutamine-rich-like, partial [Macaca mulatta]	Splicing factor, proline- and glutamine-rich OS=Mus musculus GN=Sfpq PE=1 SV=1	95160	1.661	1.871	2.079	-	*	*	1.87033	0.209001	up	Q3TZL2_MOUSE Putative uncharacterized protein (Fragment) OS=Mus musculus GN=Sfpq PE=2 SV=1	General function prediction only ;
comp132572_c1_seq1_1	PREDICTED: selenium-binding protein 1-like, partial [Ornithorhynchus anatinus]	Selenium-binding protein 1 OS=Xenopus tropicalis GN=selenbp1 PE=2 SV=1	83393	1.403	1.298	1.525	*	*	*	1.40867	0.113606	up	G5DFA4_9CHON Selenium binding protein 1 OS=Triaenodon obesus GN=SBP1 PE=2 SV=1	-
comp121335_c0_seq1_1	PREDICTED: sorcin [Papio anubis]	Sorcin OS=Homo sapiens GN=SRI PE=1 SV=1	92595	1.409	1.551	1.426	*	*	*	1.462	0.0775435	up	G7P1V3_MACFA Putative uncharacterized protein OS=Macaca fascicularis GN=EGM_12795 PE=4 SV=1	-
comp135004_c0_seq1_1	Cytoplasmic FMR1-interacting protein 2 [Pteropus alecto]	Cytoplasmic FMR1-interacting protein 1 OS=Homo sapiens GN=CYFIP1 PE=1 SV=1	216123	1.411	1.454	1.507	-	-	*	1.45733	0.0480867	up	H9F167_MACMU Cytoplasmic FMR1-interacting protein 1 isoform a (Fragment) OS=Macaca mulatta GN=CYFIP1 PE=2 SV=1	-
comp127788_c0_seq2_1	TPA: nucleoside diphosphate kinase A 1 [Bos taurus]	Nucleoside diphosphate kinase B OS=Bos taurus GN=NME2 PE=1 SV=1	58269	1.533	1.515	1.528	*	*	-	1.52533	0.00929157	up	G5DZD9_9PIPI Nucleoside diphosphate kinase (Fragment) OS=Hymenochirus curtipes PE=2 SV=1	Nucleotide transport and metabolism ;
comp95566_c0_seq1_1	SURP and G-patch domain-containing protein 2 [Tupaia chinensis]	SURP and G-patch domain-containing protein 2 OS=Mus musculus GN=Sugp2 PE=2 SV=2	162271	1.663	1.643	1.699	*	-	*	1.66833	0.0283784	up	G5E230_9PIPI Putative surp and g patch domain containing 2 (Fragment) OS=Hymenochirus curtipes PE=2 SV=1	-
comp131278_c0_seq1_1	Bifunctional aminoacyl-tRNA synthetase [Tupaia chinensis]	Bifunctional glutamate/proline--tRNA ligase OS=Homo sapiens GN=EPRS PE=1 SV=5	232296	1.602	1.376	1.401	*	-	*	1.45967	0.123896	up	B4DP50_HUMAN cDNA FLJ58269, highly similar to Bifunctional aminoacyl-tRNA synthetase OS=Homo sapiens PE=2 SV=1	Translation, ribosomal structure and biogenesis ;
comp116848_c0_seq8_1	Chain A, Solution Structure Of FusTLS RRM DOMAIN	RNA-binding protein FUS OS=Bos taurus GN=FUS PE=2 SV=2	89869	1.848	2.038	1.761	*	*	*	1.88233	0.141656	up	G1TV19_RABIT Uncharacterized protein (Fragment) OS=Oryctolagus cuniculus GN=FUS PE=4 SV=1	-
comp144362_c0_seq3_1	uncharacterized protein LOC496316 [Xenopus laevis] >gi|57033064|gb|AAH88905.1| LOC496316 protein [Xenopus laevis]	Aldehyde dehydrogenase, dimeric NADP-preferring (Fragment) OS=Bos taurus GN=ALDH3A1 PE=1 SV=2	172374	1.388	1.11	1.146	*	-	-	1.21467	0.151186	up	F6VZH6_ORNAN Aldehyde dehydrogenase OS=Ornithorhynchus anatinus GN=ALDH3A2 PE=3 SV=1	Energy production and conversion ;
comp133979_c0_seq1_1	unnamed protein product [Homo sapiens]	Arginine--tRNA ligase, cytoplasmic OS=Homo sapiens GN=RARS PE=1 SV=2	147809	1.431	1.275	1.243	*	*	-	1.31633	0.100585	up	F7FW08_CALJA Uncharacterized protein OS=Callithrix jacchus GN=RARS PE=4 SV=1	Translation, ribosomal structure and biogenesis ;
comp137728_c2_seq5_1	RNA-binding protein 4.1 [Chelonia mydas]	RNA-binding protein 4.1 OS=Danio rerio GN=rbm4.1 PE=1 SV=1	101191	1.372	1.627	1.67	*	*	*	1.55633	0.161079	up	Q6P0G2_DANRE Uncharacterized protein OS=Danio rerio GN=zgc:77262 PE=2 SV=1	General function prediction only ;
comp97760_c0_seq1_1	Ribosomal protein [Canis lupus familiaris]	40S ribosomal protein S3a OS=Xenopus tropicalis GN=rps3a PE=2 SV=3	52902	1.483	1.514	1.665	-	*	-	1.554	0.0973704	up	E9PFI5_HUMAN 40S ribosomal protein S3a OS=Homo sapiens GN=RPS3A PE=3 SV=1	Translation, ribosomal structure and biogenesis ;
comp80428_c0_seq1_1	PREDICTED: tubulin alpha-1C chain [Gallus gallus]	Tubulin alpha-8 chain (Fragment) OS=Gallus gallus PE=3 SV=1	58467	1.534	1.465	1.512	-	*	*	1.50367	0.0352467	up	F1NRB9_CHICK Uncharacterized protein (Fragment) OS=Gallus gallus GN=TUBA3E PE=3 SV=1	Cytoskeleton ;
comp146276_c0_seq1_1	coumarin 7-hydroxylase [Sus scrofa]	Putative cytochrome P450 2G1 OS=Homo sapiens GN=CYP2G1P PE=5 SV=1	86940	1.425	1.489	1.347	-	*	-	1.42033	0.0711149	up	Q7YSF7_PIG Coumarin 7-hydroxylase OS=Sus scrofa GN=CYP2A PE=2 SV=1	Secondary metabolites biosynthesis, transport and catabolism ;
comp146337_c3_seq2_1	ep37-A2 [Cynops pyrrhogaster]	Epidermal differentiation-specific protein OS=Cynops pyrrhogaster PE=2 SV=1	45033	1.701	1.561	1.753	-	*	*	1.67167	0.0993042	up	O42344_CYNPY Ep37-A2 OS=Cynops pyrrhogaster PE=2 SV=1	-
comp113467_c0_seq1_1	PREDICTED: uncharacterized protein LOC771713 [Gallus gallus]	-	193546	1.49	1.873	2.32	-	*	*	1.89433	0.415411	up	E1C1X0_CHICK Uncharacterized protein OS=Gallus gallus PE=4 SV=1	-
comp125040_c0_seq3_1	hypothetical protein RCJMB04_22c23 [Gallus gallus]	DBIRD complex subunit ZNF326 OS=Gallus gallus GN=ZNF326 PE=2 SV=3	93581	2.289	1.291	1.795	*	-	*	1.79167	0.499008	up	H0Z733_TAEGU Uncharacterized protein (Fragment) OS=Taeniopygia guttata GN=Tgu.17369 PE=4 SV=1	-
comp117357_c0_seq1_1	hypothetical protein RCJMB04_2d15 [Gallus gallus]	Calnexin OS=Canis familiaris GN=CANX PE=1 SV=3	157886	1.294	1.284	1.199	*	*	*	1.259	0.0522015	up	F1P2L1_CHICK Uncharacterized protein OS=Gallus gallus GN=CANX PE=3 SV=1	-
comp134137_c0_seq1_1	PREDICTED: carboxypeptidase Z-like [Anolis carolinensis]	Carboxypeptidase Z OS=Gallus gallus GN=CPZ PE=1 SV=1	295452	3.449	2.456	2.565	-	*	*	2.82333	0.544577	up	G3VHL8_SARHA Uncharacterized protein (Fragment) OS=Sarcophilus harrisii PE=4 SV=1	Amino acid transport and metabolism ;
comp128256_c0_seq1_1	serine hydroxymethyltransferase 2 (mitochondrial) [Xenopus laevis] >gi|50924596|gb|AAH79680.1| MGC79128 protein [Xenopus laevis]	Serine hydroxymethyltransferase, mitochondrial OS=Homo sapiens GN=SHMT2 PE=1 SV=3	132185	1.402	1.417	1.275	*	*	*	1.36467	0.078015	up	F7AN43_XENTR Uncharacterized protein (Fragment) OS=Xenopus tropicalis GN=shmt2 PE=3 SV=1	Amino acid transport and metabolism ;
comp134856_c0_seq1_1	Sarcoplasmic/endoplasmic reticulum calcium ATPase 3, partial [Columba livia]	Sarcoplasmic/endoplasmic reticulum calcium ATPase 3 (Fragment) OS=Sus scrofa GN=ATP2A3 PE=2 SV=1	150255	1.075	1.453	1.138	-	*	*	1.222	0.202517	up	F6YYP2_XENTR Uncharacterized protein OS=Xenopus tropicalis GN=atp2a3 PE=3 SV=1	Inorganic ion transport and metabolism ;
comp98537_c0_seq1_1	Chain A, The Solution Structure Of The Thioredoxin Domain Of Human Thioredoxin-Like Protein 2	Glutaredoxin-3 OS=Xenopus tropicalis GN=glrx3 PE=2 SV=2	60631	1.558	1.439	1.275	*	-	-	1.424	0.142095	up	G5DYP9_9PIPI Putative glutaredoxin 3 (Fragment) OS=Pipa carvalhoi PE=2 SV=1	Posttranslational modification, protein turnover, chaperones ;
comp132268_c1_seq3_1	DEAD (Asp-Glu-Ala-Asp) box polypeptide 17, isoform CRA_b [Rattus norvegicus]	Probable ATP-dependent RNA helicase DDX17 OS=Mus musculus GN=Ddx17 PE=2 SV=1	286346	1.687	1.545	1.592	*	*	*	1.608	0.0723395	up	F6RRR5_MONDO Uncharacterized protein OS=Monodelphis domestica GN=DDX17 PE=3 SV=1	Replication, recombination and repair ; Transcription ; Translation, ribosomal structure and biogenesis ;
comp124418_c0_seq1_1	ADP-ribosylation factor 1 [Macaca fascicularis]	ADP-ribosylation factor 1 OS=Xenopus laevis GN=arf1 PE=2 SV=2	111314	1.375	1.279	1.187	*	*	*	1.28033	0.0940071	up	Q5ISS1_MACFA ADP-ribosylation factor 1 (Fragment) OS=Macaca fascicularis PE=2 SV=1	General function prediction only ;
comp132215_c0_seq1_1	activated RNA polymerase II transcriptional coactivator p15 [Danio rerio] >gi|63100558|gb|AAH95096.1| Zgc:109973 [Danio rerio] >gi|182891904|gb|AAI65490.1| Zgc:109973 protein [Danio rerio]	Activated RNA polymerase II transcriptional coactivator p15 OS=Gallus gallus GN=SUB1 PE=2 SV=1	36707	1.284	1.305	1.344	*	*	*	1.311	0.0304467	up	Q504B1_DANRE Uncharacterized protein OS=Danio rerio GN=zgc:109973 PE=2 SV=1	-
comp85268_c0_seq2_1	protein arginine methyltransferase 1 [Xenopus (Silurana) tropicalis]	Protein arginine N-methyltransferase 1 OS=Xenopus tropicalis GN=prmt1 PE=2 SV=1	108292	1.74	1.83	1.654	*	*	*	1.74133	0.0880076	up	E9PIX6_HUMAN Protein arginine N-methyltransferase 1 (Fragment) OS=Homo sapiens GN=PRMT1 PE=4 SV=1	Secondary metabolites biosynthesis, transport and catabolism ; General function prediction only ;
comp130443_c0_seq1_1	Aminopeptidase B [Chelonia mydas]	Aminopeptidase B OS=Rattus norvegicus GN=Rnpep PE=1 SV=2	99859	1.143	1.391	1.312	-	*	*	1.282	0.126693	up	C9JMZ3_HUMAN Aminopeptidase B (Fragment) OS=Homo sapiens GN=RNPEP PE=4 SV=1	Amino acid transport and metabolism ;
comp138457_c1_seq1_1	-	-	254923	1.421	1.816	1.984	*	*	-	1.74033	0.289027	up	-	-
comp116663_c0_seq1_1	rCG53232, isoform CRA_a [Rattus norvegicus]	ADP/ATP translocase 2 OS=Tachyglossus aculeatus aculeatus GN=SLC25A5 PE=2 SV=1	122667	1.163	1.302	1.325	*	*	*	1.26333	0.0876489	up	Q9PRH1_GLARU ADP/ATP translocase OS=Glandirana rugosa PE=2 SV=1	-
comp133545_c0_seq3_1	Protein disulfide-isomerase A4, partial [Columba livia]	Protein disulfide-isomerase A6 OS=Rattus norvegicus GN=Pdia6 PE=1 SV=2	181251	1.371	1.387	1.303	-	*	*	1.35367	0.0446019	up	F6VGU9_ORNAN Uncharacterized protein (Fragment) OS=Ornithorhynchus anatinus GN=PDIA6 PE=3 SV=1	Posttranslational modification, protein turnover, chaperones ; Energy production and conversion ;
comp116658_c2_seq1_1	40S ribosomal protein S15a, partial [Columba livia]	40S ribosomal protein S15a OS=Homo sapiens GN=RPS15A PE=1 SV=2	59388	1.435	1.574	1.64	*	*	*	1.54967	0.104644	up	H0Z650_TAEGU Uncharacterized protein (Fragment) OS=Taeniopygia guttata GN=Tgu.1261 PE=3 SV=1	Translation, ribosomal structure and biogenesis ;
comp79453_c0_seq1_1	ep37-L2 [Cynops pyrrhogaster]	Epidermal differentiation-specific protein OS=Cynops pyrrhogaster PE=2 SV=1	37549	1.908	2.147	2.204	*	*	*	2.08633	0.157049	up	O42345_CYNPY Ep37-L2 OS=Cynops pyrrhogaster PE=2 SV=1	-
comp147046_c3_seq4_1	heme oxygenase-1 [Anas platyrhynchos]	Heme oxygenase 1 OS=Homo sapiens GN=HMOX1 PE=1 SV=1	264282	1.325	1.133	1.464	*	-	*	1.30733	0.166206	up	C6KI64_ANAPL Heme oxygenase-1 (Fragment) OS=Anas platyrhynchos GN=HMOX1 PE=2 SV=1	Inorganic ion transport and metabolism ;
comp140980_c0_seq3_1	PMR-1 protein [Xenopus laevis] >gi|213625207|gb|AAI70070.1| PMR-1 protein [Xenopus laevis]	Myeloperoxidase OS=Homo sapiens GN=MPO PE=1 SV=1	51530	1.559	1.575	1.391	*	*	-	1.50833	0.101928	up	B7ZR75_XENLA PMR-1 protein OS=Xenopus laevis GN=PMR-1 PE=2 SV=1	-
comp133480_c0_seq1_1	hypothetical protein [Danio rerio]	tRNA-splicing ligase RtcB homolog OS=Mus musculus GN=D10Wsu52e PE=2 SV=1	107106	1.198	1.262	1.195	-	*	*	1.21833	0.0378462	up	C3PSY0_DASNO Putative uncharacterized protein AD_m004_jsm1080B1r OS=Dasypus novemcinctus GN=AD_m004_jsm1080B1r PE=4 SV=1	Function unknown ;
comp124997_c0_seq1_1	uridine diphospho-glucose dehydrogenase [Homo sapiens]	UDP-glucose 6-dehydrogenase OS=Homo sapiens GN=UGDH PE=1 SV=1	104686	1.057	1.283	1.397	-	*	*	1.24567	0.173047	up	G1K343_CHICK UDP-glucose 6-dehydrogenase OS=Gallus gallus GN=UGDH PE=3 SV=1	Cell wall/membrane/envelope biogenesis ;
comp98082_c1_seq1_1	Chain A, Crystal Structure Of Human L30e	60S ribosomal protein L30 OS=Rattus norvegicus GN=Rpl30 PE=3 SV=2	82849	1.685	1.492	1.345	*	*	*	1.50733	0.170518	up	G1P0M2_MYOLU Uncharacterized protein OS=Myotis lucifugus GN=RPL30 PE=3 SV=1	Translation, ribosomal structure and biogenesis ;
comp139427_c0_seq1_1	coatomer protein complex subunit alpha, isoform CRA_b [Mus musculus]	Coatomer subunit alpha OS=Homo sapiens GN=COPA PE=1 SV=2	238990	1.618	1.697	1.563	*	*	*	1.626	0.0673573	up	Q4T378_TETNG Chromosome undetermined SCAF10112, whole genome shotgun sequence. (Fragment) OS=Tetraodon nigroviridis GN=GSTENG00007968001 PE=4 SV=1	General function prediction only ;
comp77121_c0_seq1_1	cytochrome c oxidase subunit 4 isoform 1 [Xenopus borealis]	Cytochrome c oxidase subunit 4 isoform 1, mitochondrial OS=Homo sapiens GN=COX4I1 PE=1 SV=1	39008	1.512	1.454	1.463	*	*	-	1.47633	0.0312143	up	B2L548_XENBO Cytochrome c oxidase subunit 4 isoform 1 (Fragment) OS=Xenopus borealis GN=Cox41 PE=2 SV=1	-
comp131436_c0_seq1_1	COP9 signalosome complex subunit 8, partial [Chelonia mydas]	COP9 signalosome complex subunit 8 OS=Xenopus tropicalis GN=csn8 PE=2 SV=1	66130	1.452	1.146	1.4	*	-	*	1.33267	0.163736	up	Q642P3_XENLA Cops8-prov protein OS=Xenopus laevis GN=cops8 PE=2 SV=1	-
comp129549_c0_seq1_1	Actin-related protein 2-B [Chelonia mydas]	Actin-related protein 2 OS=Homo sapiens GN=ACTR2 PE=1 SV=1	120726	1.539	1.675	1.357	*	*	-	1.52367	0.159554	up	H2ZZN2_LATCH Uncharacterized protein OS=Latimeria chalumnae PE=3 SV=1	Cytoskeleton ;
comp142873_c1_seq1_1	Uba1a protein [Xenopus laevis]	Ubiquitin-activating enzyme E1 Y (Fragment) OS=Macropus rufus GN=UBE1Y PE=2 SV=1	203811	1.288	1.237	1.383	-	*	*	1.30267	0.0740968	up	Q801S7_XENLA Uba1a protein OS=Xenopus laevis GN=uba1a PE=2 SV=1	Coenzyme transport and metabolism ;
comp129897_c1_seq1_1	LOC779025 protein [Xenopus laevis]	Transketolase OS=Rattus norvegicus GN=Tkt PE=1 SV=1	134113	1.451	1.373	1.456	-	-	*	1.42667	0.0465439	up	Q5XGZ4_XENLA LOC779025 protein (Fragment) OS=Xenopus laevis GN=LOC779025 PE=2 SV=1	Carbohydrate transport and metabolism ;
comp141781_c0_seq3_1	Chain A, A Mutant Rabbit Cathepsin K With A Nitrile Inhibitor	Cathepsin K OS=Sus scrofa GN=CTSK PE=2 SV=1	355602	3.662	5.488	5.121	*	-	-	4.757	0.965889	up	A5HC52_RABIT Cathepsin K (Fragment) OS=Oryctolagus cuniculus PE=2 SV=1	Posttranslational modification, protein turnover, chaperones ;
comp61073_c0_seq1_1	heat shock protein 90a [Alligator mississippiensis]	Heat shock protein HSP 90-alpha OS=Bos taurus GN=HSP90AA1 PE=2 SV=3	25424	1.313	1.336	1.412	*	-	-	1.35367	0.0518106	up	A9CPG1_ALLMI Heat shock protein 90a OS=Alligator mississippiensis GN=HSP90a PE=2 SV=1	Posttranslational modification, protein turnover, chaperones ;
comp88634_c0_seq1_1	similar to Hypothetical protein CGI-99, isoform CRA_d [Rattus norvegicus]	UPF0568 protein C14orf166 homolog OS=Xenopus laevis PE=2 SV=1	61191	1.226	1.294	1.25	*	*	*	1.25667	0.0344867	up	G3IAE3_CRIGR UPF0568 protein C14orf166-like OS=Cricetulus griseus GN=I79_020563 PE=4 SV=1	-
comp131132_c0_seq1_1	Matn4 protein, partial [Danio rerio]	Matrilin-4 OS=Homo sapiens GN=MATN4 PE=1 SV=3	118273	1.4	1.561	1.435	*	*	*	1.46533	0.0846778	up	F7D781_XENTR Uncharacterized protein (Fragment) OS=Xenopus tropicalis GN=matn4 PE=4 SV=1	-
comp69321_c1_seq1_1	PREDICTED: 60S ribosomal protein L27a-like [Anolis carolinensis]	60S ribosomal protein L27a (Fragment) OS=Sus scrofa GN=RPL27A PE=3 SV=3	46780	1.319	1.366	1.39	*	-	-	1.35833	0.0361156	up	G5E032_9PIPI Putative ribosomal protein l27a (Fragment) OS=Pipa carvalhoi PE=2 SV=1	Translation, ribosomal structure and biogenesis ;
comp126842_c0_seq1_1	RNA-specific adenosine deaminase [Gallus gallus]	tRNA-specific adenosine deaminase 1 OS=Dictyostelium discoideum GN=adat1 PE=3 SV=1	188962	1.628	1.543	1.603	*	*	-	1.59133	0.0436845	up	H9GRT6_ANOCA Uncharacterized protein (Fragment) OS=Anolis carolinensis GN=ADAR PE=4 SV=1	-
comp137980_c0_seq1_1	PREDICTED: integrin alpha-D-like, partial [Felis catus]	Integrin alpha-X OS=Homo sapiens GN=ITGAX PE=1 SV=3	188271	1.299	1.323	1.38	*	-	-	1.334	0.0416053	up	F7IGR1_CALJA Uncharacterized protein (Fragment) OS=Callithrix jacchus GN=ITGAX PE=3 SV=1	-
comp117380_c0_seq1_1	hydroxyacyl-Coenzyme A dehydrogenase/3-ketoacyl-Coenzyme A thiolase/enoyl-Coenzyme A hydratase (trifunctional protein), beta subunit [Xenopus (Silurana) tropicalis]	Trifunctional enzyme subunit beta, mitochondrial OS=Homo sapiens GN=HADHB PE=1 SV=3	105209	1.235	1.254	1.348	*	-	*	1.279	0.0605062	up	F6PL07_XENTR Uncharacterized protein OS=Xenopus tropicalis GN=hadhb PE=3 SV=1	Lipid transport and metabolism ;
comp127239_c0_seq1_1	PREDICTED: digestive cysteine proteinase 2-like, partial [Gallus gallus]	Cysteine proteinase 7 OS=Dictyostelium discoideum GN=cprG PE=1 SV=1	123190	2.358	2.378	1.497	*	*	*	2.07767	0.502972	up	O42225_ONCMY Cysteine proteinase (Fragment) OS=Oncorhynchus mykiss PE=2 SV=1	Posttranslational modification, protein turnover, chaperones ;
comp116112_c0_seq1_1	proliferating cell nuclear antigen [Xenopus laevis] >gi|35505407|gb|AAH57758.1| Pcna-A protein [Xenopus laevis]	Proliferating cell nuclear antigen OS=Xenopus laevis GN=pcna PE=2 SV=1	56888	1.22	1.327	1.219	*	-	*	1.25533	0.0620672	up	Q9I893_XENLA Proliferating cell nuclear antigen OS=Xenopus laevis GN=PCNA PE=2 SV=1	Replication, recombination and repair ;
comp121318_c0_seq1_1	PREDICTED: heterogeneous nuclear ribonucleoprotein Q [Sarcophilus harrisii]	Heterogeneous nuclear ribonucleoprotein R OS=Homo sapiens GN=HNRNPR PE=1 SV=1	124294	1.562	1.46	1.414	*	*	*	1.47867	0.0757452	up	G9KS29_MUSPF Synaptotagmin binding, cytoplasmic RNA interacting protein (Fragment) OS=Mustela putorius furo PE=2 SV=1	-
comp70494_c0_seq1_1	ribosomal protein L5 [Bos taurus]	60S ribosomal protein L5 OS=Homo sapiens GN=RPL5 PE=1 SV=3	55306	1.34	1.544	1.529	-	*	*	1.471	0.113697	up	F1S530_PIG 60S ribosomal protein L5 OS=Sus scrofa GN=RPL5 PE=3 SV=1	Translation, ribosomal structure and biogenesis ;
comp125152_c0_seq1_1	Nuclear receptor coactivator 5 [Chelonia mydas]	Nuclear receptor coactivator 5 OS=Homo sapiens GN=NCOA5 PE=1 SV=2	90266	1.909	2.157	1.909	*	-	*	1.99167	0.143183	up	F7F4D1_ORNAN Uncharacterized protein OS=Ornithorhynchus anatinus GN=NCOA5 PE=4 SV=1	-
comp138396_c0_seq1_1	unnamed protein product [Mus musculus]	Envoplakin OS=Homo sapiens GN=EVPL PE=1 SV=3	349942	1.213	1.252	1.384	-	*	*	1.283	0.0896158	up	H2NUS2_PONAB Uncharacterized protein OS=Pongo abelii GN=EVPL PE=4 SV=1	-
comp136389_c0_seq3_1	Chain A, Solution Structure Of The C-Terminal Rrm Of Human La (La225- 334)	Lupus La protein homolog OS=Mus musculus GN=Ssb PE=2 SV=1	94804	1.645	1.725	1.614	*	*	*	1.66133	0.0572742	up	Q2F832_HUMAN Sjogren syndrome antigen B (Fragment) OS=Homo sapiens PE=2 SV=1	Posttranslational modification, protein turnover, chaperones ; Translation, ribosomal structure and biogenesis ;
comp63225_c0_seq1_1	Complement C3 [Chelonia mydas]	Complement C3 OS=Homo sapiens GN=C3 PE=1 SV=2	43653	1.523	1.387	1.528	*	-	*	1.47933	0.0800021	up	B3DM62_XENTR LOC100170611 protein (Fragment) OS=Xenopus tropicalis GN=LOC100170611 PE=2 SV=1	-
comp84803_c0_seq1_1	Zgc:56530 [Danio rerio]	Cystatin-B OS=Macaca fuscata fuscata GN=CSTB PE=3 SV=1	19642	1.46	1.62	1.999	*	*	-	1.693	0.276816	up	Q7ZUH6_DANRE Zgc:56530 OS=Danio rerio GN=zgc:56530 PE=2 SV=1	-
comp120639_c0_seq1_1	PREDICTED: cullin-3 [Equus caballus]	Cullin-3 OS=Xenopus tropicalis GN=cul3 PE=2 SV=1	249895	1.461	1.399	1.397	-	-	*	1.419	0.0363868	up	F7AK40_HORSE Uncharacterized protein OS=Equus caballus GN=CUL3 PE=3 SV=1	Posttranslational modification, protein turnover, chaperones ;
comp129600_c0_seq1_1	Acidic leucine-rich nuclear phosphoprotein 32 family member A, partial [Columba livia]	Acidic leucine-rich nuclear phosphoprotein 32 family member A OS=Bos taurus GN=ANP32A PE=1 SV=2	115719	1.217	1.444	1.257	-	*	-	1.306	0.121173	up	G1NCQ2_MELGA Uncharacterized protein (Fragment) OS=Meleagris gallopavo PE=4 SV=2	-
comp137447_c0_seq1_1	Chain A, X-Ray Crystal Structure Of Bovine Cathepsin B-Ca074 Complex	Cathepsin B OS=Gallus gallus GN=CTSB PE=2 SV=1	57467	2.216	1.935	1.865	-	-	*	2.00533	0.18577	up	G2HFM9_PANTR Cathepsin B OS=Pan troglodytes PE=2 SV=1	Posttranslational modification, protein turnover, chaperones ;
comp144619_c4_seq1_1	hypothetical protein BRAFLDRAFT_130183 [Branchiostoma floridae] >gi|229283084|gb|EEN53828.1| hypothetical protein BRAFLDRAFT_130183 [Branchiostoma floridae]	SAFB-like transcription modulator OS=Homo sapiens GN=SLTM PE=1 SV=2	143226	1.675	1.761	1.568	*	*	-	1.668	0.0966902	up	C3Z0S4_BRAFL Putative uncharacterized protein OS=Branchiostoma floridae GN=BRAFLDRAFT_130183 PE=4 SV=1	-
comp121041_c0_seq1_1	Proteasome activator complex subunit 2 [Chelonia mydas]	Proteasome activator complex subunit 2 OS=Bos taurus GN=PSME2 PE=1 SV=3	251018	1.392	1.471	1.443	-	*	*	1.43533	0.0400541	up	H0YKU2_HUMAN Proteasome activator complex subunit 2 (Fragment) OS=Homo sapiens GN=PSME2 PE=4 SV=1	-
comp116670_c1_seq1_1	RPL17-C18orf32 protein isoform 2 [Homo sapiens]	60S ribosomal protein L17 OS=Felis catus GN=RPL17 PE=2 SV=3	63013	1.469	1.381	1.605	*	*	*	1.485	0.112854	up	F6ZAZ3_MACMU Uncharacterized protein OS=Macaca mulatta GN=Mmu.17950 PE=3 SV=1	Translation, ribosomal structure and biogenesis ;
comp136143_c0_seq1_1	uncharacterized protein LOC100002523 precursor [Danio rerio] >gi|158254115|gb|AAI53924.1| Si:ch211-125e6.14 protein [Danio rerio]	Mannose-binding protein C OS=Rattus norvegicus GN=Mbl2 PE=1 SV=2	44482	2.661	1.604	2.395	-	-	*	2.22	0.549801	up	H3I767_STRPU Uncharacterized protein OS=Strongylocentrotus purpuratus GN=SPU_009885gn PE=4 SV=1	-
comp123449_c0_seq1_1	Ribosomal protein S6 kinase 2 alpha, partial [Chelonia mydas]	Ribosomal protein S6 kinase 2 beta OS=Xenopus laevis PE=2 SV=1	163982	1.237	1.338	1.257	*	*	-	1.27733	0.0534821	up	B7Z2K7_HUMAN cDNA FLJ53289, highly similar to Ribosomal protein S6 kinase alpha-1 (EC 2.7.11.1) OS=Homo sapiens PE=2 SV=1	General function prediction only ; Signal transduction mechanisms ; Transcription ; Replication, recombination and repair ;
comp133857_c0_seq3_1	nuclear autoantigenic sperm protein (histone-binding), isoform CRA_a [Mus musculus]	Histone-binding protein N1/N2 OS=Xenopus laevis PE=1 SV=3	128777	1.852	1.563	1.777	*	*	*	1.73067	0.149968	up	G3UV11_MELGA Uncharacterized protein (Fragment) OS=Meleagris gallopavo GN=NASP PE=4 SV=1	-
comp113737_c0_seq2_1	hypothetical protein WUBG_16459, partial [Wuchereria bancrofti]	Methionine--tRNA ligase, cytoplasmic OS=Xenopus laevis GN=mars PE=2 SV=1	138845	1.367	1.234	1.353	*	-	*	1.318	0.0730821	up	A6NC17_HUMAN Methionine--tRNA ligase, cytoplasmic OS=Homo sapiens GN=MARS PE=3 SV=3	Translation, ribosomal structure and biogenesis ;
comp121954_c0_seq1_1	-	-	32532	2.036	2.775	2.341	*	*	*	2.384	0.371372	up	-	-
comp125040_c0_seq1_1	PREDICTED: DBIRD complex subunit ZNF326-like [Nomascus leucogenys]	DBIRD complex subunit ZNF326 OS=Gallus gallus GN=ZNF326 PE=2 SV=3	99137	1.403	1.317	1.666	*	*	*	1.462	0.181827	up	H2N6T4_PONAB Zinc finger protein 326 OS=Pongo abelii GN=ZNF326 PE=4 SV=1	-
comp146460_c2_seq10_1	serine/arginine-rich splicing factor 1B [Danio rerio] >gi|71162369|sp|Q6NYA0.1|SRS1B_DANRE RecName: Full=Serine/arginine-rich splicing factor 1B; AltName: Full=Splicing factor, arginine/serine-rich 1; AltName: Full=Splicing factor, arginine/serine-rich 1B >gi|44890669|gb|AAH66682.1| Splicing factor, arginine/serine-rich 1 (splicing factor 2, alternate splicing factor) [Danio rerio]	Serine/arginine-rich splicing factor 1A OS=Danio rerio GN=srsf1a PE=2 SV=2	146395	1.611	1.822	1.58	*	*	*	1.671	0.131685	up	F1NQW8_CHICK Serine/arginine-rich-splicing factor 1 (Fragment) OS=Gallus gallus GN=SRSF1 PE=4 SV=1	General function prediction only ;
comp131975_c0_seq3_1	-	-	76920	1.867	1.642	1.849	-	-	*	1.786	0.125032	up	-	-
comp127762_c0_seq2_1	PREDICTED: ELAV-like protein 1-like [Meleagris gallopavo]	ELAV-like protein 1 OS=Mus musculus GN=Elavl1 PE=1 SV=2	152737	1.448	1.428	1.745	*	-	-	1.54033	0.177528	up	H0VK78_CAVPO Uncharacterized protein (Fragment) OS=Cavia porcellus GN=ELAVL1 PE=4 SV=1	General function prediction only ;
comp146664_c0_seq1_1	AGAP001082-PA [Anopheles gambiae str. PEST] >gi|333469497|gb|EAA13115.5| AGAP001082-PA [Anopheles gambiae str. PEST]	Proactivator polypeptide OS=Homo sapiens GN=PSAP PE=1 SV=2	223758	2.186	1.962	2.156	*	*	*	2.10133	0.121595	up	Q7PMW6_ANOGA AGAP001082-PA OS=Anopheles gambiae GN=AgaP_AGAP001082 PE=4 SV=4	-
comp121960_c1_seq1_1	ribosomal protein S24, isoform CRA_e [Homo sapiens] >gi|149015765|gb|EDL75113.1| rCG39209, isoform CRA_f [Rattus norvegicus]	40S ribosomal protein S24 OS=Pongo abelii GN=RPS24 PE=2 SV=1	43387	2.156	1.607	1.348	-	-	*	1.70367	0.412583	up	F7GTX5_MACMU 40S ribosomal protein S24 OS=Macaca mulatta GN=Mmu.9658 PE=3 SV=1	Translation, ribosomal structure and biogenesis ;
comp131327_c0_seq1_1	Chain A, Crystal Structure Of Human 3-Phosphoglycerate Dehydrogenase >gi|93279903|pdb|2G76|B Chain B, Crystal Structure Of Human 3-Phosphoglycerate Dehydrogenase	D-3-phosphoglycerate dehydrogenase OS=Macaca fascicularis GN=PHGDH PE=2 SV=4	91498	1.833	1.662	1.753	*	*	*	1.74933	0.0855589	up	H2N661_PONAB Uncharacterized protein OS=Pongo abelii GN=DKFZP469K2432 PE=3 SV=1	Coenzyme transport and metabolism ; Amino acid transport and metabolism ;
comp146542_c1_seq1_1	PREDICTED: caldesmon-like, partial [Pongo abelii]	Caldesmon OS=Gallus gallus GN=CALD1 PE=1 SV=2	180200	1.286	1.774	1.616	*	*	-	1.55867	0.249001	up	F7HWQ7_CALJA Uncharacterized protein (Fragment) OS=Callithrix jacchus GN=LOC100386075 PE=4 SV=1	-
comp142010_c0_seq2_1	TDP43 splice variant 2 [Homo sapiens]	TAR DNA-binding protein 43 OS=Xenopus tropicalis GN=tardbp PE=2 SV=1	109996	1.6	1.864	1.795	-	*	*	1.753	0.13692	up	G3I5W2_CRIGR TAR DNA-binding protein 43 OS=Cricetulus griseus GN=I79_018870 PE=4 SV=1	-
comp144305_c0_seq1_1	Signal transducer and activator of transcription 5B [Chelonia mydas]	Signal transducer and activator of transcription 5B OS=Sus scrofa GN=STAT5B PE=2 SV=1	250149	1.198	1.304	1.196	-	*	-	1.23267	0.0617846	up	Q9R0X9_MOUSE Mammary gland factor STAT5A (Fragment) OS=Mus musculus GN=Stat5a PE=2 SV=1	-
comp110187_c1_seq1_1	mCG7517, isoform CRA_b [Mus musculus]	Costars family protein ABRACL OS=Mus musculus GN=Abracl PE=2 SV=1	36483	1.608	1.676	2.124	-	*	*	1.80267	0.280352	up	G3VJ22_SARHA Uncharacterized protein OS=Sarcophilus harrisii GN=C6orf115 PE=4 SV=1	-
comp98454_c0_seq1_1	PREDICTED: signal peptidase complex subunit 1 [Sarcophilus harrisii]	Signal peptidase complex subunit 1 OS=Sus scrofa GN=SPCS1 PE=3 SV=1	61065	1.471	1.509	1.886	*	*	-	1.622	0.229419	up	G1MQ67_MELGA Uncharacterized protein (Fragment) OS=Meleagris gallopavo GN=SPCS1 PE=4 SV=2	-
comp134363_c0_seq1_1	eukaryotic translation initiation factor 5A isoform II [Mus musculus]	Eukaryotic translation initiation factor 5A-2 OS=Pongo abelii GN=EIF5A2 PE=2 SV=3	207441	1.535	1.672	1.533	*	*	*	1.58	0.0796806	up	Q7ZXG3_XENLA Iff-2-prov protein OS=Xenopus laevis GN=eif5a PE=2 SV=1	Translation, ribosomal structure and biogenesis ;
comp122301_c0_seq1_1	PREDICTED: stress-induced-phosphoprotein 1 [Tursiops truncatus]	Stress-induced-phosphoprotein 1 OS=Macaca fascicularis GN=STIP1 PE=2 SV=1	154999	1.475	1.61	1.461	*	*	*	1.51533	0.082282	up	G9KRL6_MUSPF Stress-induced-phosphoprotein 1 (Fragment) OS=Mustela putorius furo PE=2 SV=1	General function prediction only ;
comp135246_c0_seq1_1	cytoskeleton-associated protein 4, isoform CRA_a [Homo sapiens]	Cytoskeleton-associated protein 4 OS=Homo sapiens GN=CKAP4 PE=1 SV=2	96607	3.364	2.013	1.953	-	*	-	2.44333	0.797885	up	F6RTL9_ORNAN Uncharacterized protein (Fragment) OS=Ornithorhynchus anatinus GN=CKAP4 PE=4 SV=1	-
comp118134_c0_seq2_1	protein BCCIP homolog [Xenopus (Silurana) tropicalis] >gi|82183798|sp|Q6GL92.1|BCCIP_XENTR RecName: Full=Protein BCCIP homolog >gi|49250868|gb|AAH74611.1| BRCA2 and CDKN1A interacting protein [Xenopus (Silurana) tropicalis] >gi|49522610|gb|AAH75480.1| BRCA2 and CDKN1A interacting protein [Xenopus (Silurana) tropicalis] >gi|89268643|emb|CAJ83280.1| BRCA2 and CDKN1A interacting protein [Xenopus (Si…	Protein BCCIP homolog OS=Xenopus tropicalis GN=bccip PE=2 SV=1	64145	2.404	1.818	2.703	*	*	*	2.30833	0.450189	up	F7BIC7_XENTR Protein BCCIP homolog OS=Xenopus tropicalis GN=bccip PE=4 SV=1	-
comp131112_c0_seq1_1	glucose-6-phosphate 1-dehydrogenase [Ambystoma mexicanum]	Glucose-6-phosphate 1-dehydrogenase OS=Macropus robustus GN=G6PD PE=2 SV=3	167170	1.34	1.557	1.435	-	*	-	1.444	0.10878	up	Q76BG5_AMBME Glucose-6-phosphate 1-dehydrogenase (Fragment) OS=Ambystoma mexicanum GN=G6PD PE=2 SV=1	Carbohydrate transport and metabolism ;
comp135100_c0_seq1_1	PREDICTED: aldehyde dehydrogenase X, mitochondrial isoform 4 [Pan troglodytes] >gi|114624620|ref|XP_001170480.1| PREDICTED: aldehyde dehydrogenase X, mitochondrial isoform 1 [Pan troglodytes] >gi|397466860|ref|XP_003805159.1| PREDICTED: aldehyde dehydrogenase X, mitochondrial isoform 1 [Pan paniscus] >gi|397466862|ref|XP_003805160.1| PREDICTED: aldehyde dehydrogenase X, mitochondrial isoform 2 [P…	Aldehyde dehydrogenase X, mitochondrial OS=Homo sapiens GN=ALDH1B1 PE=1 SV=3	73720	1.614	1.548	1.532	-	*	*	1.56467	0.0434665	up	G1S9S7_NOMLE Uncharacterized protein (Fragment) OS=Nomascus leucogenys GN=ALDH1B1 PE=3 SV=1	Energy production and conversion ;
comp129578_c0_seq2_1	PREDICTED: T-complex protein 1 subunit theta isoform 2 [Taeniopygia guttata]	T-complex protein 1 subunit theta OS=Gallus gallus GN=CCT8 PE=1 SV=3	91769	1.541	1.54	1.426	*	*	*	1.50233	0.0661085	up	F1NEF2_CHICK T-complex protein 1 subunit theta OS=Gallus gallus GN=CCT8 PE=3 SV=1	Posttranslational modification, protein turnover, chaperones ;
comp92467_c0_seq1_1	PREDICTED: hydroxysteroid dehydrogenase-like protein 2-like isoform 2 [Loxodonta africana]	Hydroxysteroid dehydrogenase-like protein 2 OS=Bos taurus GN=HSDL2 PE=2 SV=1	47990	1.261	1.241	1.231	*	*	*	1.24433	0.0152753	up	F7ENX7_XENTR Hydroxysteroid dehydrogenase-like protein 2 OS=Xenopus tropicalis GN=hsdl2 PE=4 SV=1	Lipid transport and metabolism ; Secondary metabolites biosynthesis, transport and catabolism ; General function prediction only ;

## Sheet: Hierarchical cluster analysis
Accession	new	3dpa	7dpa	14dpa	30dpa	42dpa
comp5384_c1_seq1_1	0.01	1.6	0.68	-0.66	-0.5	-1.14
comp136001_c0_seq11_1	-1.56	-0.29	0.6	-0.54	1.23	0.56
comp138998_c1_seq1_1	-1.25	-0.43	0.4	1.69	0.05	-0.47
comp94803_c0_seq1_1	-1.53	-0.56	0.71	1.33	0.21	-0.17
comp125401_c0_seq1_1	-1.71	-0.11	0.84	-0.51	0.78	0.7
comp121469_c0_seq2_1	-1.41	-0.25	0.88	1.26	0.25	-0.72
comp140326_c0_seq1_1	-1.47	-0.84	0.6	-0.13	0.76	1.08
comp132572_c1_seq1_1	-0.7	1.1	-0.24	-1.34	-0.02	1.2
comp125266_c0_seq2_1	-0.73	0.88	-0.62	1.4	-1.14	0.21
comp132607_c1_seq2_1	-1.42	0.59	1.36	0.32	-0.02	-0.83
comp115113_c0_seq1_1	-1.31	1.07	0.49	0.28	0.65	-1.18
comp133979_c0_seq1_1	-1.61	-0.08	0.8	0.98	0.59	-0.68
comp137728_c2_seq5_1	-1.46	-0.99	0.57	0.96	0.8	0.12
comp137321_c0_seq1_1	-1.01	0.38	1.12	1.08	-0.48	-1.09
comp98343_c0_seq1_1	-0.11	1.55	-0.91	-0.3	-1.02	0.79
comp133491_c0_seq3_1	-0.36	1.22	-0.3	1.26	-0.76	-1.06
comp87513_c0_seq1_1	-1.82	0.22	0.49	1.17	-0.11	0.04
comp125131_c0_seq1_1	-1.21	0.92	1.32	0.14	-0.21	-0.95
comp79453_c0_seq1_1	-1.07	-0.32	-0.13	-0.59	0.28	1.82
comp147046_c3_seq4_1	-1.21	-0.5	0.15	1.77	-0.34	0.14
comp140980_c0_seq3_1	-0.98	1.08	1.43	-0.4	-0.42	-0.71
comp77121_c0_seq1_1	-1.67	-0.17	-0.14	1.4	0.4	0.17
comp67154_c0_seq1_1	-1.15	1.21	0.23	0.54	0.45	-1.28
comp129549_c0_seq1_1	-1.87	-0.07	0.92	-0.07	0.44	0.67
comp129897_c1_seq1_1	-1.47	0.79	1.07	0.63	-0.25	-0.77
comp139633_c0_seq1_1	-0.99	0.73	1.16	-1.07	0.79	-0.62
comp82097_c0_seq1_1	-1.57	-0.24	0.36	-0.3	1.47	0.28
comp140953_c1_seq1_1	-1.75	-0.29	1.29	0.31	0.2	0.24
comp137980_c0_seq1_1	-1.26	1.18	1.08	-0.07	-0.02	-0.91
comp142436_c0_seq1_1	-1.79	-0.45	1.02	0.26	0.38	0.58
comp63225_c0_seq1_1	-1.56	0.08	0.26	1.45	0.29	-0.53
comp144356_c1_seq2_1	-1.08	-0.34	1.04	1.34	-0.04	-0.91
comp136143_c0_seq1_1	-1.21	-0.36	0.63	-0.53	1.64	-0.18
comp121954_c0_seq1_1	-1.47	0.83	-0.48	-0.32	0.1	1.35
comp131975_c0_seq3_1	-1.31	0.29	-0.95	0.7	-0.08	1.35
comp118728_c0_seq1_1	-1.1	0.99	1.43	-0.7	-0.09	-0.52
comp117709_c0_seq1_1	-0.79	1.33	1.24	-0.66	-0.51	-0.61
comp110187_c1_seq1_1	-1.68	-0.29	0.97	-0.39	0.81	0.58
comp146122_c1_seq5_1	-0.61	0.76	1.29	-1.26	0.53	-0.71
comp134363_c0_seq1_1	-1.39	-0.1	0.95	-0.82	1.21	0.14
comp131112_c0_seq1_1	-1.21	0.95	1.42	-0.12	-0.32	-0.72
comp139088_c0_seq1_1	-1.19	-1.15	-0.11	0.75	0.53	1.18
comp73299_c1_seq1_1	-1.4	-1.08	0.97	0.56	0.77	0.18
comp142085_c1_seq1_1	-1.03	-1.02	-0.3	0.03	0.94	1.38
comp130410_c0_seq1_1	-1.13	-0.86	0.55	-0.64	0.77	1.3
comp110205_c0_seq1_1	-1.15	-1.06	0.18	-0.16	0.9	1.29
comp117023_c0_seq1_1	-1.33	-1.08	0.1	0.74	0.39	1.18
comp142021_c0_seq1_1	-1.54	-0.04	0.92	0.99	0.45	-0.78
comp110150_c0_seq1_1	-1.03	-0.85	1.28	1.19	-0.23	-0.36
comp121335_c0_seq1_1	-1.06	-1.1	0.09	-0.04	0.58	1.52
comp135004_c0_seq1_1	-1.46	-0.83	0.61	0.32	0.04	1.31
comp95566_c0_seq1_1	-0.89	-1.38	0.4	-0.12	0.69	1.29
comp131278_c0_seq1_1	-1.4	-0.85	0.27	-0.07	1.28	0.77
comp116848_c0_seq8_1	-1.12	-0.92	0.38	-0.45	0.67	1.45
comp80428_c0_seq1_1	-1.33	-1.06	0.17	0.23	0.85	1.14
comp125040_c0_seq3_1	-1.56	-0.55	0.56	-0.22	1.3	0.47
comp97898_c0_seq1_1	-1.1	-0.76	0.31	1.05	1.22	-0.72
comp136900_c0_seq1_1	-1.14	-0.62	0.36	1.7	0.19	-0.5
comp134137_c0_seq1_1	-0.78	-0.89	-0.32	-0.22	0.39	1.82
comp128256_c0_seq1_1	-1.24	-1.1	0.51	-0.02	0.54	1.31
comp12936_c0_seq1_1	-1.58	-0.17	0.7	1.3	0.24	-0.49
comp134856_c0_seq1_1	-0.61	-0.78	0.61	-0.95	0.09	1.65
comp98537_c0_seq1_1	-0.74	-0.96	0.16	-0.76	0.76	1.54
comp132268_c1_seq3_1	-1.33	-0.72	0.35	-0.22	0.38	1.55
comp85268_c0_seq2_1	-1.2	-1.25	0.46	0.24	0.58	1.17
comp130443_c0_seq1_1	-1.42	-1.12	0.47	0.85	0.73	0.49
comp110346_c1_seq1_1	-1.56	-0.63	0.94	0.98	0.51	-0.25
comp138457_c1_seq1_1	-1.21	-0.01	0.38	-0.99	0.31	1.52
comp116663_c0_seq1_1	-1.16	-1.09	1	-0.34	0.58	1.01
comp116658_c2_seq1_1	-1.16	-1.26	0.93	-0.04	0.9	0.62
comp127568_c0_seq1_1	-0.75	-1.5	0.94	0.77	0.8	-0.26
comp98082_c1_seq1_1	-1.53	-0.63	-0.1	0.19	1.22	0.85
comp139427_c0_seq1_1	-1.41	-1.05	0.24	0.53	0.57	1.12
comp142873_c1_seq1_1	-1.39	-1.16	0.37	0.81	0.74	0.62
comp141781_c0_seq3_1	-0.85	-0.84	-0.05	-0.71	1.4	1.05
comp134144_c0_seq1_1	-1.63	-0.58	0.37	0.03	1.23	0.59
comp139320_c0_seq1_1	-1.19	-1.16	0.66	1.25	0.48	-0.06
comp61073_c0_seq1_1	-1.24	-1.32	0.88	0.58	0.46	0.64
comp69321_c1_seq1_1	-1.4	-1.07	0.27	0.67	1.1	0.42
comp126842_c0_seq1_1	-1.23	-0.94	-0.15	0.1	1.27	0.96
comp135059_c0_seq1_1	-1.11	-0.29	0.49	1.75	-0.51	-0.34
comp127239_c0_seq1_1	-1.22	-1.16	0.12	0.34	1.27	0.65
comp136389_c0_seq3_1	-1.23	-1.07	0.91	-0.3	0.73	0.96
comp84803_c0_seq1_1	-0.97	-1.16	-0.37	0.27	1.21	1.02
comp137447_c0_seq1_1	-1.32	-0.94	0.29	0.19	1.47	0.31
comp144619_c4_seq1_1	-1.1	-1.15	0.28	-0.2	0.96	1.2
comp121041_c0_seq1_1	-1.22	-1.2	0.32	0.28	1.25	0.57
comp116670_c1_seq1_1	-1	-0.9	0.93	-0.77	0.57	1.18
comp125040_c0_seq1_1	-1.48	-0.43	0.85	-0.6	1.12	0.54
comp146460_c2_seq10_1	-0.76	-0.92	0.07	-0.65	0.59	1.67
comp141081_c0_seq1_1	-1.56	-0.68	1.1	0.57	0.73	-0.17
comp146664_c0_seq1_1	-1.09	-0.92	0.16	-0.46	0.98	1.33
comp121960_c1_seq1_1	-1.38	-0.62	0.75	-0.63	1	0.88
comp142010_c0_seq2_1	-1.18	-1.33	0.46	0.34	0.65	1.05
comp9783_c0_seq1_1	-1.47	-0.46	0.78	0.46	1.23	-0.55
comp132317_c0_seq1_1	-1.51	-0.7	1.05	0.81	-0.29	0.63
comp128166_c0_seq1_1	-0.9	-1.55	0.55	0.81	0.89	0.2
comp122301_c0_seq1_1	-1.42	-1.03	1.15	0.4	0.34	0.56
comp144041_c2_seq2_1	-0.96	-1.2	-0.12	0.39	0.36	1.53
comp143619_c0_seq1_1	-1.21	-0.69	0.89	1.29	0.39	-0.67
comp118134_c0_seq2_1	-0.82	-0.93	0.04	-0.6	0.71	1.61
comp85729_c0_seq2_1	-1.24	-1.15	1.33	0.46	0.29	0.31
comp129578_c0_seq2_1	-1.36	-0.86	0.24	-0.07	0.68	1.37
comp130728_c0_seq1_1	-1.47	-0.73	0.07	0.18	0.54	1.41
comp133842_c0_seq1_1	-1.29	-1.12	0.22	0.34	1.24	0.61
comp125347_c0_seq1_1	-1.59	-0.88	0.84	0.49	0.79	0.34
comp97760_c0_seq1_1	-1.38	-0.98	0.03	0.56	0.55	1.23
comp113467_c0_seq1_1	-1.7	-0.42	0.62	-0.19	0.62	1.07
comp137185_c0_seq4_1	-0.49	-0.91	-0.28	1.94	-0.26	0.01
comp139049_c2_seq17_1	-0.78	-1.43	-0.22	1.25	0.46	0.72
comp124997_c0_seq1_1	-1.08	-1.09	0.1	1.58	0.34	0.16
comp70494_c0_seq1_1	-1.12	-1.13	0.34	0	0.44	1.47
comp74875_c0_seq1_1	-0.87	-1.56	0.36	0.79	0.98	0.3
comp143303_c0_seq1_1	-0.67	-0.55	-0.53	1.91	-0.46	0.3
comp125220_c1_seq1_1	-0.41	-0.51	-0.11	1.95	-0.87	-0.04
comp135389_c0_seq1_1	-1.9	0.15	0.43	0.97	-0.15	0.5
comp138332_c0_seq1_1	-0.61	-0.82	0.21	1.9	-0.17	-0.51
comp130651_c0_seq7_1	-1.38	-1.16	0.45	0.43	0.79	0.87
comp146932_c0_seq1_1	-0.8	-0.94	0.71	-0.87	0.5	1.4
comp117357_c0_seq1_1	-0.76	-1.46	0.34	-0.14	0.77	1.25
comp145108_c0_seq1_1	-1.44	-0.43	1.18	0.62	0.72	-0.66
comp124418_c0_seq1_1	-1.15	-0.89	0.33	-0.38	0.57	1.52
comp95161_c0_seq1_1	-1.32	-0.84	0.82	-0.3	1.29	0.34
comp116112_c0_seq1_1	-0.4	-1.55	-0.11	-0.13	1.06	1.13
comp125152_c0_seq1_1	-1.26	-0.99	0	0.67	0.17	1.4
comp138396_c0_seq1_1	-0.64	-1.38	-0.28	0.1	0.79	1.4
comp133857_c0_seq3_1	-0.79	-1.27	0.35	-0.37	0.66	1.43
comp146542_c1_seq1_1	-0.97	-0.61	-0.25	-0.67	1.43	1.07
comp144305_c0_seq1_1	-1.93	0.79	0.18	0.61	0.48	-0.12
comp98454_c0_seq1_1	-1.17	-0.81	-0.04	0.12	0.2	1.7
comp139259_c0_seq1_1	-0.59	-1.3	-0.33	-0.14	1.22	1.15
comp135621_c0_seq2_1	-0.84	-1.03	-0.65	0.29	1.46	0.77
comp135246_c0_seq1_1	-0.88	-0.61	-0.17	-0.78	0.85	1.58
comp133598_c0_seq1_1	-0.98	0.33	1.06	0.41	0.67	-1.49
comp122844_c0_seq1_1	-1.14	-1.25	0.58	0.07	0.51	1.24
comp127788_c0_seq2_1	-0.89	-1.35	0.23	-0.13	1.02	1.12
comp144362_c0_seq3_1	-1.12	-0.63	-0.62	0.76	0.06	1.55
comp146276_c0_seq1_1	-0.37	0.77	-0.25	-1.23	-0.49	1.56
comp146337_c3_seq2_1	-0.49	0.22	-0.37	-1.17	0.02	1.79
comp133545_c0_seq3_1	-0.86	-1.22	0.15	-0.3	0.8	1.42
comp133480_c0_seq1_1	-1.21	-0.96	1.06	0.35	-0.36	1.12
comp131436_c0_seq1_1	-1.55	-0.39	0.39	1.11	-0.48	0.92
comp88634_c0_seq1_1	-0.54	-0.76	-0.11	-0.95	0.71	1.65
comp117380_c0_seq1_1	-1.84	-0.33	0.35	0.83	0.19	0.8
comp121318_c0_seq1_1	-0.64	-1	-0.09	-0.49	0.45	1.77
comp120639_c0_seq1_1	-0.81	-0.61	-0.01	-0.51	0.02	1.92
comp129600_c0_seq1_1	-0.59	-0.57	-0.19	-0.79	0.24	1.9
comp123449_c0_seq1_1	-0.65	-0.78	0.15	-0.6	-0.02	1.9
comp113737_c0_seq2_1	-1.41	-0.71	-0.37	0.49	0.76	1.24
comp127762_c0_seq2_1	-1.37	-0.81	0.37	-0.26	0.79	1.28
comp135100_c0_seq1_1	-0.92	-0.91	-0.17	0.07	0.13	1.81
comp92467_c0_seq1_1	-0.32	0.11	-0.52	-1.23	0.22	1.74
comp132215_c0_seq1_1	0.25	-1.62	0.21	-0.65	1.24	0.56
comp137665_c3_seq3_1	0.24	-1.39	-0.25	1.7	-0.07	-0.24
comp123372_c0_seq1_1	-0.33	-1.55	0.03	0.78	1.34	-0.26
comp131132_c0_seq1_1	0.9	-1.07	-0.47	-0.82	-0.01	1.47
comp116643_c0_seq1_1	0.03	-1.67	-0.31	-0.08	1.16	0.87
comp131327_c0_seq1_1	-0.52	-1.34	-0.04	-0.36	1.48	0.77
comp146724_c0_seq12_1	0.15	1.31	-0.7	-1.46	-0.09	0.79
comp21160_c0_seq1_1	0.16	1.07	-0.8	-1.35	-0.22	1.14
comp133491_c0_seq2_1	0.53	1.52	-0.31	0.26	-0.68	-1.33
comp102418_c0_seq1_1	0.52	1.46	-0.28	-1.58	-0.15	0.03
comp131740_c0_seq2_1	-0.44	1.5	-0.2	-1.51	0.45	0.21
comp134359_c1_seq2_1	-0.01	1.65	-0.14	0.34	-0.46	-1.39
comp95990_c0_seq1_1	0.01	0.17	-0.53	1.84	-0.42	-1.07
comp133292_c0_seq4_1	1.96	0.16	-0.51	-0.4	-0.64	-0.56
comp143066_c0_seq1_1	1.96	-0.38	-0.34	-0.37	-0.87	0
comp139309_c1_seq2_1	1.7	-0.22	-0.14	-1.11	-0.74	0.51
comp134859_c0_seq1_1	1.84	0.08	-1.06	-0.57	-0.4	0.12
comp66250_c0_seq1_1	1.4	-0.43	-0.63	-1.33	0.17	0.82
comp87239_c0_seq1_1	1.84	-0.99	-0.31	-0.66	-0.18	0.3
comp140981_c0_seq2_1	0.47	-1.8	-0.46	0.74	0.85	0.2
comp139416_c0_seq5_1	1.89	-0.55	-0.88	-0.23	-0.5	0.26
comp121319_c0_seq2_1	1.04	-0.89	-0.13	-1.17	-0.17	1.31
comp139943_c0_seq3_1	2.01	-0.56	-0.34	-0.39	-0.59	-0.14
comp76745_c0_seq1_1	1.18	-0.94	1.19	0.16	-0.94	-0.65
comp129102_c0_seq1_1	1.95	-0.81	-0.31	-0.65	-0.12	-0.06
comp132375_c1_seq1_1	1.67	-0.63	0.77	-0.58	-0.37	-0.86
comp133624_c0_seq5_1	1.91	-0.46	-1.03	-0.07	-0.14	-0.2
comp124046_c0_seq1_1	0.28	-1.21	0.67	1.25	0.19	-1.18
comp122223_c0_seq3_1	1.32	-0.19	0.93	-0.35	-0.22	-1.48
comp120629_c0_seq1_1	0.44	-1.56	0.07	-0.49	1.46	0.07
comp134482_c0_seq1_1	1.25	-0.06	-1.03	-0.66	-0.71	1.2
comp125465_c0_seq1_1	1.58	0.58	-1.14	-0.26	-0.88	0.12
comp133504_c1_seq1_1	0.84	-1.06	-0.5	-1.11	0.79	1.03
comp98231_c0_seq1_1	1.07	-1.73	0.51	0.54	-0.54	0.14
comp138848_c0_seq1_1	1	-1.12	0.31	-1.22	1.07	-0.04
comp114317_c0_seq1_1	1.84	-0.6	-0.51	-0.75	-0.44	0.47
comp140335_c1_seq2_1	0.49	-1.5	-0.18	0.78	-0.74	1.15
comp145627_c0_seq1_1	1.98	-0.27	-0.31	-0.26	-0.89	-0.25
comp138274_c0_seq1_1	1.97	0	-0.21	-0.5	-0.69	-0.58
comp76766_c0_seq1_1	1.44	-0.56	-0.25	0.49	-1.48	0.36
comp142258_c0_seq1_1	1.33	0.25	0.33	0.33	-0.62	-1.61
comp140289_c0_seq2_1	1.97	-0.59	-0.56	-0.43	-0.5	0.11
comp129330_c0_seq1_1	1.93	-0.39	-0.52	-0.12	-0.91	0
comp107906_c0_seq1_1	1.68	-0.38	-0.27	0.53	-0.29	-1.27
comp139958_c0_seq2_1	1.86	-0.6	-0.6	-0.44	-0.65	0.43
comp140289_c0_seq1_1	2.03	-0.49	-0.44	-0.49	-0.41	-0.2
comp98515_c0_seq1_1	1.63	-0.55	-0.68	-0.59	-0.68	0.87
comp140780_c0_seq1_1	1.62	-0.15	-1.07	-0.11	-0.9	0.61
comp67004_c0_seq1_1	0.8	-1.25	-0.95	-0.44	0.94	0.9
comp134568_c3_seq1_1	1.97	-0.08	-0.58	-0.1	-0.43	-0.77
comp145437_c3_seq1_1	1.42	0.75	-1.02	0.39	-0.63	-0.91
comp134940_c0_seq1_1	1.87	0.18	-0.51	-0.51	-0.97	-0.05
comp98053_c0_seq1_1	1.8	-0.6	0.16	-0.12	-0.07	-1.17
comp144899_c0_seq4_1	1.81	-1.04	-0.49	-0.59	0.09	0.23
comp110348_c0_seq1_1	1.19	-1.36	-1.1	0.42	0.45	0.39
comp140031_c0_seq1_1	1.98	-0.24	-0.57	-0.03	-0.72	-0.42
comp116474_c0_seq1_1	1.19	-0.49	-1.25	0.26	-0.77	1.06
comp70794_c0_seq1_1	1.47	0.01	-1.15	-0.37	-0.81	0.84
comp145208_c1_seq2_1	0.72	-1.68	-0.27	-0.42	0.97	0.68
comp144056_c1_seq1_1	1.56	-0.88	-0.46	-0.6	0.94	-0.57
comp122651_c0_seq1_1	1.41	-0.4	-0.73	-0.82	-0.59	1.14
comp146543_c0_seq2_1	1.69	-0.74	-0.53	-0.84	-0.31	0.73
comp58593_c0_seq1_1	1.26	0.78	-1.16	0.48	-1.07	-0.28
comp116076_c0_seq1_1	1.59	0.49	-1.36	0.09	-0.55	-0.26
comp132993_c0_seq1_1	1.27	0.67	-1.19	0.58	-1.06	-0.26
comp141347_c0_seq1_1	1.24	0.69	-1.57	-0.2	-0.57	0.42
comp146032_c7_seq8_1	0.92	1.22	-0.79	0.5	-1.12	-0.73
comp143388_c1_seq1_1	1.15	0.08	-0.71	-0.02	-1.48	0.99
comp6837_c0_seq1_1	1.43	0.74	-1.1	0.31	-0.97	-0.42
comp124301_c0_seq1_1	1.09	0.65	-1.63	0.07	-0.69	0.51
comp140312_c0_seq3_1	1.77	0.4	-0.95	0.04	-0.75	-0.5
comp137157_c0_seq3_1	1.53	0.14	-0.71	-1.22	-0.42	0.67
comp59641_c0_seq1_1	1.42	0.71	-0.99	0.38	-1.06	-0.46
comp86562_c0_seq1_1	0.95	1.22	-0.87	0.48	-0.99	-0.8
comp125373_c0_seq1_1	1.03	1.29	-0.89	0.26	-0.77	-0.91
comp70965_c0_seq1_1	1.51	0.82	-0.95	0.1	-0.84	-0.65
comp131994_c0_seq2_1	1.82	0.22	-0.84	0.11	-0.87	-0.44
comp137015_c0_seq1_1	1.49	0.46	-1.29	0.44	-0.8	-0.29
comp125044_c0_seq2_1	1.09	0.79	-0.43	-1.51	-0.57	0.64
comp121683_c1_seq1_1	0.9	0.27	-0.44	-1.77	0.17	0.87
comp135287_c1_seq8_1	0.9	1.1	-1.27	0.63	-0.83	-0.52
comp146381_c0_seq2_1	1.45	0.73	-0.23	0.18	-1.18	-0.95
comp125299_c0_seq1_1	0.93	1.11	-0.56	-1.35	-0.68	0.56
comp116932_c0_seq1_1	0.51	1.36	-0.9	0.76	-0.77	-0.96
comp136571_c0_seq1_1	1.29	1.01	-0.95	0.12	-1.13	-0.34
comp134265_c0_seq2_1	0.73	1.42	-0.88	0.41	-1.07	-0.61
comp113660_c0_seq2_1	1.13	0.8	-1.06	0.71	-1.13	-0.45
comp143047_c0_seq3_1	-0.55	1.46	-0.05	-1.53	0.44	0.23
comp76369_c0_seq1_1	1.5	0.53	0.39	-1.25	-0.39	-0.78
comp132635_c1_seq5_1	1.33	-0.11	-0.34	-0.7	-1.23	1.06
comp118567_c2_seq1_1	0.92	0.15	0.23	-1.84	0.78	-0.25
comp144561_c1_seq2_1	0.22	0.33	1.31	-1.06	0.51	-1.32
comp64208_c0_seq1_1	0.36	-0.81	-0.13	-1.09	-0.08	1.74
comp130695_c0_seq1_1	1.09	0.22	-1.09	1.19	-1.01	-0.39
comp9798_c0_seq1_1	0.41	1.49	-0.69	0.52	-1.28	-0.46
comp100276_c0_seq1_1	0.69	0.61	-0.2	1.06	-1.65	-0.51
comp124666_c0_seq1_1	0.21	1.33	-0.52	0.97	-0.96	-1.02
comp145660_c0_seq2_1	0.57	0.86	-0.61	1.17	-1.29	-0.71
comp146055_c3_seq3_1	0.46	1.07	0.17	0.76	-1.23	-1.23
comp133128_c0_seq1_1	0.07	1.67	-0.1	0.38	-1.05	-0.97
comp143618_c0_seq1_1	-0.86	-1.28	0.07	1.58	0.33	0.16
