# Supplementary material for: ITRAQ-based quantitative proteomic analysis of Cynops orientalis limb regeneration
Source: BMC Genomics. 2017 Sep 22;18:750. doi: 10.1186/s12864-017-4125-4 (PMC5610437; doi:10.1186/s12864-017-4125-4)
Supplement: Supplementary file 4 — GO annotations of the differentially expressed proteins. (XLSX 20 kb) [file 12864_2017_4125_MOESM4_ESM.xlsx]

## Sheet: Sheet1
Supplement Table 3. GO annotations of the differentially expressed proteins.
Ontology	Class	number of up/down GO enrichment annotations	genes of up/down GO enrichment annotations
biological process	cellular process	189	comp138274_c0_seq1_1;comp120639_c0_seq1_1;comp135004_c0_seq1_1;comp78954_c0_seq1_1;comp73299_c1_seq1_1;comp121041_c0_seq1_1;comp144305_c0_seq1_1;comp130651_c0_seq7_1;comp143066_c0_seq1_1;comp114317_c0_seq1_1;comp59641_c0_seq1_1;comp58593_c0_seq1_1;comp6837_c0_seq1_1;comp85268_c0_seq2_1;comp142010_c0_seq2_1;comp110346_c1_seq1_1;comp116474_c0_seq1_1;comp118567_c2_seq1_1;comp138332_c0_seq1_1;comp138…
	single-organism process	175	comp144305_c0_seq1_1;comp138274_c0_seq1_1;comp120639_c0_seq1_1;comp135004_c0_seq1_1;comp124418_c0_seq1_1;comp78954_c0_seq1_1;comp73299_c1_seq1_1;comp121041_c0_seq1_1;comp118567_c2_seq1_1;comp141781_c0_seq3_1;comp139049_c2_seq17_1;comp130651_c0_seq7_1;comp140289_c0_seq2_1;comp121319_c0_seq2_1;comp59641_c0_seq1_1;comp58593_c0_seq1_1;comp6837_c0_seq1_1;comp85268_c0_seq2_1;comp110346_c1_seq1_1;comp11…
	metabolic process	160	comp78954_c0_seq1_1;comp73299_c1_seq1_1;comp121041_c0_seq1_1;comp144305_c0_seq1_1;comp130651_c0_seq7_1;comp143066_c0_seq1_1;comp114317_c0_seq1_1;comp142010_c0_seq2_1;comp116474_c0_seq1_1;comp120639_c0_seq1_1;comp147046_c3_seq4_1;comp131327_c0_seq1_1;comp143618_c0_seq1_1;comp118063_c0_seq1_1;comp137665_c3_seq3_1;comp76369_c0_seq1_1;comp136001_c0_seq11_1;comp130410_c0_seq1_1;comp124301_c0_seq1_1;co…
	biological regulation	113	comp120639_c0_seq1_1;comp78954_c0_seq1_1;comp73299_c1_seq1_1;comp121041_c0_seq1_1;comp118567_c2_seq1_1;comp141781_c0_seq3_1;comp144305_c0_seq1_1;comp130651_c0_seq7_1;comp85268_c0_seq2_1;comp142010_c0_seq2_1;comp110346_c1_seq1_1;comp147046_c3_seq4_1;comp133244_c0_seq1_1;comp139049_c2_seq17_1;comp131112_c0_seq1_1;comp133842_c0_seq1_1;comp118728_c0_seq1_1;comp61073_c0_seq1_1;comp121335_c0_seq1_1;com…
	regulation of biological process	102	comp120639_c0_seq1_1;comp78954_c0_seq1_1;comp73299_c1_seq1_1;comp121041_c0_seq1_1;comp85268_c0_seq2_1;comp142010_c0_seq2_1;comp110346_c1_seq1_1;comp147046_c3_seq4_1;comp133244_c0_seq1_1;comp139049_c2_seq17_1;comp133842_c0_seq1_1;comp118728_c0_seq1_1;comp61073_c0_seq1_1;comp121335_c0_seq1_1;comp125347_c0_seq1_1;comp85729_c0_seq2_1;comp146932_c0_seq1_1;comp134856_c0_seq1_1;comp123449_c0_seq1_1;comp…
	response to stimulus	86	comp120639_c0_seq1_1;comp131132_c0_seq1_1;comp118063_c0_seq1_1;comp136571_c0_seq1_1;comp130695_c0_seq1_1;comp133244_c0_seq1_1;comp139049_c2_seq17_1;comp130651_c0_seq7_1;comp133842_c0_seq1_1;comp118728_c0_seq1_1;comp61073_c0_seq1_1;comp121335_c0_seq1_1;comp125347_c0_seq1_1;comp85729_c0_seq2_1;comp146932_c0_seq1_1;comp134856_c0_seq1_1;comp123449_c0_seq1_1;comp140980_c0_seq3_1;comp139943_c0_seq3_1;c…
	multicellular organismal process	86	comp144305_c0_seq1_1;comp118567_c2_seq1_1;comp141781_c0_seq3_1;comp139049_c2_seq17_1;comp59641_c0_seq1_1;comp58593_c0_seq1_1;comp6837_c0_seq1_1;comp85268_c0_seq2_1;comp120639_c0_seq1_1;comp138332_c0_seq1_1;comp138396_c0_seq1_1;comp131112_c0_seq1_1;comp67004_c0_seq1_1;comp136571_c0_seq1_1;comp147046_c3_seq4_1;comp125266_c0_seq2_1;comp127762_c0_seq2_1;comp122844_c0_seq1_1;comp134137_c0_seq1_1;comp6…
	cellular component organization or biogenesis	83	comp138274_c0_seq1_1;comp135004_c0_seq1_1;comp120639_c0_seq1_1;comp136571_c0_seq1_1;comp130695_c0_seq1_1;comp136001_c0_seq11_1;comp130410_c0_seq1_1;comp118567_c2_seq1_1;comp124418_c0_seq1_1;comp140335_c1_seq2_1;comp125131_c0_seq1_1;comp140980_c0_seq3_1;comp139049_c2_seq17_1;comp129102_c0_seq1_1;comp143047_c0_seq3_1;comp140981_c0_seq2_1;comp98525_c0_seq1_1;comp86636_c0_seq1_1;comp137665_c3_seq3_1;…
	developmental process	80	comp144305_c0_seq1_1;comp139049_c2_seq17_1;comp140289_c0_seq2_1;comp121319_c0_seq2_1;comp59641_c0_seq1_1;comp58593_c0_seq1_1;comp6837_c0_seq1_1;comp85268_c0_seq2_1;comp120639_c0_seq1_1;comp118567_c2_seq1_1;comp138332_c0_seq1_1;comp138396_c0_seq1_1;comp125266_c0_seq2_1;comp124418_c0_seq1_1;comp140335_c1_seq2_1;comp125131_c0_seq1_1;comp135004_c0_seq1_1;comp127762_c0_seq2_1;comp122844_c0_seq1_1;comp…
	localization	71	comp124418_c0_seq1_1;comp110346_c1_seq1_1;comp138274_c0_seq1_1;comp140466_c1_seq1_1;comp129549_c0_seq1_1;comp136900_c0_seq1_1;comp123372_c0_seq1_1;comp144673_c0_seq4_1;comp134363_c0_seq1_1;comp130410_c0_seq1_1;comp121335_c0_seq1_1;comp130695_c0_seq1_1;comp125347_c0_seq1_1;comp139049_c2_seq17_1;comp147046_c3_seq4_1;comp124301_c0_seq1_1;comp116663_c0_seq1_1;comp98133_c0_seq1_1;comp80428_c0_seq1_1;c…
	establishment of localization	67	comp124418_c0_seq1_1;comp136900_c0_seq1_1;comp123372_c0_seq1_1;comp144673_c0_seq4_1;comp134363_c0_seq1_1;comp130410_c0_seq1_1;comp130695_c0_seq1_1;comp125347_c0_seq1_1;comp139049_c2_seq17_1;comp138274_c0_seq1_1;comp147046_c3_seq4_1;comp124301_c0_seq1_1;comp116663_c0_seq1_1;comp98133_c0_seq1_1;comp80428_c0_seq1_1;comp130651_c0_seq7_1;comp118567_c2_seq1_1;comp146381_c0_seq2_1;comp125131_c0_seq1_1;c…
	positive regulation of biological process	47	comp78954_c0_seq1_1;comp73299_c1_seq1_1;comp121041_c0_seq1_1;comp139049_c2_seq17_1;comp125131_c0_seq1_1;comp123449_c0_seq1_1;comp63225_c0_seq1_1;comp144305_c0_seq1_1;comp116112_c0_seq1_1;comp98525_c0_seq1_1;comp137665_c3_seq3_1;comp140953_c1_seq1_1;comp120639_c0_seq1_1;comp130651_c0_seq7_1;comp128256_c0_seq1_1;comp125266_c0_seq2_1;comp82097_c0_seq1_1;comp134363_c0_seq1_1;comp133842_c0_seq1_1;comp…
	signaling	46	comp120639_c0_seq1_1;comp133244_c0_seq1_1;comp139049_c2_seq17_1;comp133842_c0_seq1_1;comp118728_c0_seq1_1;comp61073_c0_seq1_1;comp121335_c0_seq1_1;comp125347_c0_seq1_1;comp85729_c0_seq2_1;comp146932_c0_seq1_1;comp134856_c0_seq1_1;comp123449_c0_seq1_1;comp139943_c0_seq3_1;comp145108_c0_seq1_1;comp146664_c0_seq1_1;comp123372_c0_seq1_1;comp118567_c2_seq1_1;comp147046_c3_seq4_1;comp124418_c0_seq1_1;c…
	negative regulation of biological process	45	comp85268_c0_seq2_1;comp142010_c0_seq2_1;comp133842_c0_seq1_1;comp139943_c0_seq3_1;comp125131_c0_seq1_1;comp134856_c0_seq1_1;comp118567_c2_seq1_1;comp138274_c0_seq1_1;comp146381_c0_seq2_1;comp120639_c0_seq1_1;comp98537_c0_seq1_1;comp82097_c0_seq1_1;comp140980_c0_seq3_1;comp122844_c0_seq1_1;comp98525_c0_seq1_1;comp118063_c0_seq1_1;comp67004_c0_seq1_1;comp117437_c0_seq2_1;comp140335_c1_seq2_1;comp1…
	immune system process	31	comp85268_c0_seq2_1;comp110346_c1_seq1_1;comp123372_c0_seq1_1;comp123449_c0_seq1_1;comp139049_c2_seq17_1;comp125131_c0_seq1_1;comp118567_c2_seq1_1;comp144305_c0_seq1_1;comp126842_c0_seq1_1;comp147046_c3_seq4_1;comp142258_c0_seq1_1;comp141781_c0_seq3_1;comp133598_c0_seq1_1;comp131112_c0_seq1_1;comp118063_c0_seq1_1;comp124418_c0_seq1_1;comp133842_c0_seq1_1;comp121960_c1_seq1_1;comp136900_c0_seq1_1;…
	multi-organism process	30	comp142010_c0_seq2_1;comp140980_c0_seq3_1;comp125266_c0_seq2_1;comp88634_c0_seq1_1;comp98525_c0_seq1_1;comp116663_c0_seq1_1;comp139049_c2_seq17_1;comp95161_c0_seq1_1;comp138196_c0_seq2_1;comp116658_c2_seq1_1;comp82097_c0_seq1_1;comp133842_c0_seq1_1;comp9783_c0_seq1_1;comp98082_c1_seq1_1;comp116670_c1_seq1_1;comp97898_c0_seq1_1;comp70494_c0_seq1_1;comp97760_c0_seq1_1;comp121960_c1_seq1_1;comp11856…
	regulation of molecular function	28	comp78954_c0_seq1_1;comp73299_c1_seq1_1;comp121041_c0_seq1_1;comp147046_c3_seq4_1;comp137665_c3_seq3_1;comp121319_c0_seq2_1;comp123372_c0_seq1_1;comp139049_c2_seq17_1;comp116112_c0_seq1_1;comp110348_c0_seq1_1;comp146664_c0_seq1_1;comp61073_c0_seq1_1;comp127788_c0_seq2_1;comp118567_c2_seq1_1;comp98525_c0_seq1_1;comp59641_c0_seq1_1;comp58593_c0_seq1_1;comp6837_c0_seq1_1;comp133244_c0_seq1_1;comp118…
	catalytic activity	26	comp78954_c0_seq1_1;comp73299_c1_seq1_1;comp121041_c0_seq1_1;comp137665_c3_seq3_1;comp121319_c0_seq2_1;comp139049_c2_seq17_1;comp116112_c0_seq1_1;comp146664_c0_seq1_1;comp61073_c0_seq1_1;comp59641_c0_seq1_1;comp58593_c0_seq1_1;comp6837_c0_seq1_1;comp133244_c0_seq1_1;comp118134_c0_seq2_1;comp125266_c0_seq2_1;comp137321_c0_seq1_1;comp84803_c0_seq1_1;comp140780_c0_seq1_1;comp123449_c0_seq1_1;comp140…
	locomotion	16	comp110346_c1_seq1_1;comp140335_c1_seq2_1;comp118567_c2_seq1_1;comp142021_c0_seq1_1;comp61073_c0_seq1_1;comp123449_c0_seq1_1;comp98525_c0_seq1_1;comp114317_c0_seq1_1;comp122301_c0_seq1_1;comp139049_c2_seq17_1;comp138274_c0_seq1_1;comp120639_c0_seq1_1;comp136900_c0_seq1_1;comp125131_c0_seq1_1;comp147046_c3_seq4_1;comp140981_c0_seq2_1
	positive regulation of molecular function	15	comp78954_c0_seq1_1;comp73299_c1_seq1_1;comp121041_c0_seq1_1;comp137665_c3_seq3_1;comp123372_c0_seq1_1;comp139049_c2_seq17_1;comp116112_c0_seq1_1;comp110348_c0_seq1_1;comp146664_c0_seq1_1;comp127788_c0_seq2_1;comp118567_c2_seq1_1;comp147046_c3_seq4_1;comp98525_c0_seq1_1;comp125266_c0_seq2_1;comp133842_c0_seq1_1
	growth	15	comp140980_c0_seq3_1;comp5667_c1_seq1_1;comp86636_c0_seq1_1;comp144305_c0_seq1_1;comp82097_c0_seq1_1;comp70965_c0_seq1_1;comp122844_c0_seq1_1;comp133244_c0_seq1_1;comp125465_c0_seq1_1;comp138274_c0_seq1_1;comp131112_c0_seq1_1;comp129897_c1_seq1_1;comp135004_c0_seq1_1;comp118567_c2_seq1_1;comp123449_c0_seq1_1
	biological adhesion	14	comp138274_c0_seq1_1;comp125131_c0_seq1_1;comp118567_c2_seq1_1;comp98525_c0_seq1_1;comp133480_c0_seq1_1;comp144305_c0_seq1_1;comp133244_c0_seq1_1;comp143066_c0_seq1_1;comp114317_c0_seq1_1;comp110346_c1_seq1_1;comp137980_c0_seq1_1;comp124418_c0_seq1_1;comp140981_c0_seq2_1;comp86636_c0_seq1_1
	binding	14	comp147046_c3_seq4_1;comp123372_c0_seq1_1;comp110348_c0_seq1_1;comp127788_c0_seq2_1;comp139049_c2_seq17_1;comp59641_c0_seq1_1;comp58593_c0_seq1_1;comp6837_c0_seq1_1;comp118567_c2_seq1_1;comp98525_c0_seq1_1;comp118134_c0_seq2_1;comp73299_c1_seq1_1;comp125266_c0_seq2_1;comp122844_c0_seq1_1
	negative regulation of molecular function	12	comp147046_c3_seq4_1;comp121319_c0_seq2_1;comp139049_c2_seq17_1;comp78954_c0_seq1_1;comp73299_c1_seq1_1;comp121041_c0_seq1_1;comp133244_c0_seq1_1;comp125266_c0_seq2_1;comp84803_c0_seq1_1;comp140780_c0_seq1_1;comp123449_c0_seq1_1;comp140335_c1_seq2_1
	reproduction	9	comp144305_c0_seq1_1;comp125266_c0_seq2_1;comp121319_c0_seq2_1;comp140466_c1_seq1_1;comp129549_c0_seq1_1;comp82097_c0_seq1_1;comp133842_c0_seq1_1;comp118567_c2_seq1_1;comp127788_c0_seq2_1
	nucleic acid binding transcription factor activity	7	comp147046_c3_seq4_1;comp123372_c0_seq1_1;comp118567_c2_seq1_1;comp98525_c0_seq1_1;comp73299_c1_seq1_1;comp125266_c0_seq2_1;comp139049_c2_seq17_1
	reproductive process	7	comp144305_c0_seq1_1;comp125266_c0_seq2_1;comp121319_c0_seq2_1;comp82097_c0_seq1_1;comp133842_c0_seq1_1;comp118567_c2_seq1_1;comp127788_c0_seq2_1
	cell	5	comp61073_c0_seq1_1;comp124418_c0_seq1_1;comp139427_c0_seq1_1;comp120639_c0_seq1_1;comp147046_c3_seq4_1
	cell part	5	comp61073_c0_seq1_1;comp124418_c0_seq1_1;comp139427_c0_seq1_1;comp120639_c0_seq1_1;comp147046_c3_seq4_1
	organelle	5	comp61073_c0_seq1_1;comp124418_c0_seq1_1;comp139427_c0_seq1_1;comp120639_c0_seq1_1;comp147046_c3_seq4_1
	organelle part	3	comp124418_c0_seq1_1;comp139427_c0_seq1_1;comp120639_c0_seq1_1
	membrane	3	comp124418_c0_seq1_1;comp139427_c0_seq1_1;comp120639_c0_seq1_1
	molecular transducer activity	2	comp139049_c2_seq17_1;comp133244_c0_seq1_1
	cell killing	2	comp123372_c0_seq1_1;comp144305_c0_seq1_1
	rhythmic process	1	comp144305_c0_seq1_1
cellular component	cell part	201	comp86636_c0_seq1_1;comp142436_c0_seq1_1;comp98525_c0_seq1_1;comp123372_c0_seq1_1;comp117357_c0_seq1_1;comp61073_c0_seq1_1;comp125347_c0_seq1_1;comp110348_c0_seq1_1;comp142085_c1_seq1_1;comp130695_c0_seq1_1;comp132635_c1_seq5_1;comp110346_c1_seq1_1;comp94803_c0_seq1_1;comp139049_c2_seq17_1;comp137980_c0_seq1_1;comp73299_c1_seq1_1;comp82097_c0_seq1_1;comp133842_c0_seq1_1;comp134265_c0_seq2_1;comp1…
	cell	201	comp86636_c0_seq1_1;comp142436_c0_seq1_1;comp98525_c0_seq1_1;comp123372_c0_seq1_1;comp117357_c0_seq1_1;comp61073_c0_seq1_1;comp125347_c0_seq1_1;comp110348_c0_seq1_1;comp142085_c1_seq1_1;comp130695_c0_seq1_1;comp132635_c1_seq5_1;comp110346_c1_seq1_1;comp94803_c0_seq1_1;comp139049_c2_seq17_1;comp137980_c0_seq1_1;comp73299_c1_seq1_1;comp82097_c0_seq1_1;comp133842_c0_seq1_1;comp134265_c0_seq2_1;comp1…
	organelle	176	comp86636_c0_seq1_1;comp123372_c0_seq1_1;comp117357_c0_seq1_1;comp61073_c0_seq1_1;comp125347_c0_seq1_1;comp110348_c0_seq1_1;comp142085_c1_seq1_1;comp130695_c0_seq1_1;comp132635_c1_seq5_1;comp110346_c1_seq1_1;comp94803_c0_seq1_1;comp98525_c0_seq1_1;comp139049_c2_seq17_1;comp134265_c0_seq2_1;comp9783_c0_seq1_1;comp98082_c1_seq1_1;comp116670_c1_seq1_1;comp97898_c0_seq1_1;comp70494_c0_seq1_1;comp6932…
	organelle part	133	comp86636_c0_seq1_1;comp130695_c0_seq1_1;comp134265_c0_seq2_1;comp110346_c1_seq1_1;comp9783_c0_seq1_1;comp98082_c1_seq1_1;comp116670_c1_seq1_1;comp97898_c0_seq1_1;comp70494_c0_seq1_1;comp69321_c1_seq1_1;comp134363_c0_seq1_1;comp88357_c0_seq1_1;comp133842_c0_seq1_1;comp82097_c0_seq1_1;comp144673_c0_seq4_1;comp136571_c0_seq1_1;comp117437_c0_seq2_1;comp134856_c0_seq1_1;comp146932_c0_seq1_1;comp11738…
	membrane	88	comp98525_c0_seq1_1;comp130695_c0_seq1_1;comp137980_c0_seq1_1;comp142021_c0_seq1_1;comp110346_c1_seq1_1;comp134363_c0_seq1_1;comp133842_c0_seq1_1;comp118567_c2_seq1_1;comp66250_c0_seq1_1;comp120639_c0_seq1_1;comp146664_c0_seq1_1;comp136571_c0_seq1_1;comp140953_c1_seq1_1;comp122301_c0_seq1_1;comp139049_c2_seq17_1;comp130443_c0_seq1_1;comp98343_c0_seq1_1;comp134856_c0_seq1_1;comp146932_c0_seq1_1;co…
	macromolecular complex	85	comp86636_c0_seq1_1;comp142436_c0_seq1_1;comp137980_c0_seq1_1;comp73299_c1_seq1_1;comp82097_c0_seq1_1;comp133842_c0_seq1_1;comp134265_c0_seq2_1;comp9783_c0_seq1_1;comp98082_c1_seq1_1;comp116670_c1_seq1_1;comp97898_c0_seq1_1;comp70494_c0_seq1_1;comp69321_c1_seq1_1;comp134363_c0_seq1_1;comp88357_c0_seq1_1;comp118567_c2_seq1_1;comp144673_c0_seq4_1;comp88634_c0_seq1_1;comp133480_c0_seq1_1;comp117437_…
	membrane-enclosed lumen	68	comp134265_c0_seq2_1;comp133842_c0_seq1_1;comp117380_c0_seq1_1;comp122907_c0_seq1_1;comp59641_c0_seq1_1;comp58593_c0_seq1_1;comp6837_c0_seq1_1;comp116112_c0_seq1_1;comp121318_c0_seq1_1;comp129897_c1_seq1_1;comp9783_c0_seq1_1;comp88634_c0_seq1_1;comp110346_c1_seq1_1;comp133979_c0_seq1_1;comp129102_c0_seq1_1;comp125220_c1_seq1_1;comp110205_c0_seq1_1;comp131436_c0_seq1_1;comp147046_c3_seq4_1;comp883…
	membrane part	48	comp98525_c0_seq1_1;comp137980_c0_seq1_1;comp142021_c0_seq1_1;comp134363_c0_seq1_1;comp118567_c2_seq1_1;comp86636_c0_seq1_1;comp133842_c0_seq1_1;comp85729_c0_seq2_1;comp98343_c0_seq1_1;comp110346_c1_seq1_1;comp131112_c0_seq1_1;comp145567_c1_seq1_1;comp117829_c1_seq1_1;comp125373_c0_seq1_1;comp134856_c0_seq1_1;comp121335_c0_seq1_1;comp137015_c0_seq1_1;comp98454_c0_seq1_1;comp138274_c0_seq1_1;comp1…
	extracellular region	19	comp114317_c0_seq1_1;comp125220_c1_seq1_1;comp146664_c0_seq1_1;comp133624_c0_seq5_1;comp147046_c3_seq4_1;comp138274_c0_seq1_1;comp141781_c0_seq3_1;comp137665_c3_seq3_1;comp139427_c0_seq1_1;comp133842_c0_seq1_1;comp140980_c0_seq3_1;comp144356_c1_seq2_1;comp130443_c0_seq1_1;comp136001_c0_seq11_1;comp110348_c0_seq1_1;comp139943_c0_seq3_1;comp134137_c0_seq1_1;comp143066_c0_seq1_1;comp142085_c1_seq1_1
	extracellular region part	19	comp114317_c0_seq1_1;comp125220_c1_seq1_1;comp146664_c0_seq1_1;comp133624_c0_seq5_1;comp147046_c3_seq4_1;comp138274_c0_seq1_1;comp141781_c0_seq3_1;comp137665_c3_seq3_1;comp139427_c0_seq1_1;comp133842_c0_seq1_1;comp140980_c0_seq3_1;comp144356_c1_seq2_1;comp130443_c0_seq1_1;comp136001_c0_seq11_1;comp110348_c0_seq1_1;comp139943_c0_seq3_1;comp134137_c0_seq1_1;comp143066_c0_seq1_1;comp142085_c1_seq1_1
	cell junction	7	comp118567_c2_seq1_1;comp110346_c1_seq1_1;comp142021_c0_seq1_1;comp140953_c1_seq1_1;comp139049_c2_seq17_1;comp98525_c0_seq1_1;comp140981_c0_seq2_1
	extracellular matrix	7	comp114317_c0_seq1_1;comp110348_c0_seq1_1;comp139943_c0_seq3_1;comp134137_c0_seq1_1;comp133842_c0_seq1_1;comp143066_c0_seq1_1;comp142085_c1_seq1_1
	extracellular matrix part	4	comp114317_c0_seq1_1;comp110348_c0_seq1_1;comp143066_c0_seq1_1;comp142085_c1_seq1_1
	nucleoid	4	comp117380_c0_seq1_1;comp128256_c0_seq1_1;comp122907_c0_seq1_1;comp116663_c0_seq1_1
molecular_function	binding	178	comp147046_c3_seq4_1;comp117023_c0_seq1_1;comp5384_c1_seq1_1;comp144305_c0_seq1_1;comp118567_c2_seq1_1;comp82097_c0_seq1_1;comp142010_c0_seq2_1;comp125401_c0_seq1_1;comp98454_c0_seq1_1;comp134363_c0_seq1_1;comp133842_c0_seq1_1;comp130443_c0_seq1_1;comp110346_c1_seq1_1;comp116932_c0_seq1_1;comp142021_c0_seq1_1;comp140466_c1_seq1_1;comp76766_c0_seq1_1;comp117437_c0_seq2_1;comp137665_c3_seq3_1;comp1…
	metabolic process	122	comp141781_c0_seq3_1;comp125347_c0_seq1_1;comp137447_c0_seq1_1;comp98133_c0_seq1_1;comp87513_c0_seq1_1;comp144362_c0_seq3_1;comp131327_c0_seq1_1;comp144056_c1_seq1_1;comp130651_c0_seq7_1;comp128256_c0_seq1_1;comp146664_c0_seq1_1;comp120629_c0_seq1_1;comp134568_c3_seq1_1;comp118063_c0_seq1_1;comp134482_c0_seq1_1;comp127788_c0_seq2_1;comp130443_c0_seq1_1;comp145660_c0_seq2_1;comp123372_c0_seq1_1;co…
	catalytic activity	111	comp141781_c0_seq3_1;comp125347_c0_seq1_1;comp137447_c0_seq1_1;comp98133_c0_seq1_1;comp87513_c0_seq1_1;comp144362_c0_seq3_1;comp131327_c0_seq1_1;comp144056_c1_seq1_1;comp130651_c0_seq7_1;comp128256_c0_seq1_1;comp146664_c0_seq1_1;comp120629_c0_seq1_1;comp134568_c3_seq1_1;comp118063_c0_seq1_1;comp134482_c0_seq1_1;comp127788_c0_seq2_1;comp130443_c0_seq1_1;comp123372_c0_seq1_1;comp133979_c0_seq1_1;co…
	single-organism process	69	comp87513_c0_seq1_1;comp144362_c0_seq3_1;comp131327_c0_seq1_1;comp144056_c1_seq1_1;comp130651_c0_seq7_1;comp146664_c0_seq1_1;comp120629_c0_seq1_1;comp118063_c0_seq1_1;comp123372_c0_seq1_1;comp139049_c2_seq17_1;comp137157_c0_seq3_1;comp116583_c0_seq1_1;comp144305_c0_seq1_1;comp118567_c2_seq1_1;comp147046_c3_seq4_1;comp85729_c0_seq2_1;comp143303_c0_seq1_1;comp125220_c1_seq1_1;comp121335_c0_seq1_1;c…
	cellular process	54	comp98133_c0_seq1_1;comp127788_c0_seq2_1;comp139049_c2_seq17_1;comp144305_c0_seq1_1;comp118567_c2_seq1_1;comp82097_c0_seq1_1;comp59641_c0_seq1_1;comp58593_c0_seq1_1;comp6837_c0_seq1_1;comp137321_c0_seq1_1;comp147046_c3_seq4_1;comp85729_c0_seq2_1;comp125347_c0_seq1_1;comp142085_c1_seq1_1;comp118134_c0_seq2_1;comp123449_c0_seq1_1;comp121335_c0_seq1_1;comp134856_c0_seq1_1;comp137015_c0_seq1_1;comp85…
	biological regulation	27	comp146664_c0_seq1_1;comp139049_c2_seq17_1;comp110348_c0_seq1_1;comp144305_c0_seq1_1;comp118567_c2_seq1_1;comp82097_c0_seq1_1;comp147046_c3_seq4_1;comp85729_c0_seq2_1;comp118134_c0_seq2_1;comp118728_c0_seq1_1;comp110150_c0_seq1_1;comp130651_c0_seq7_1;comp125266_c0_seq2_1;comp123449_c0_seq1_1;comp140335_c1_seq2_1;comp140780_c0_seq1_1;comp5384_c1_seq1_1;comp121319_c0_seq2_1;comp61073_c0_seq1_1;comp…
	regulation of biological process	27	comp146664_c0_seq1_1;comp139049_c2_seq17_1;comp110348_c0_seq1_1;comp144305_c0_seq1_1;comp118567_c2_seq1_1;comp82097_c0_seq1_1;comp147046_c3_seq4_1;comp85729_c0_seq2_1;comp118134_c0_seq2_1;comp118728_c0_seq1_1;comp110150_c0_seq1_1;comp130651_c0_seq7_1;comp125266_c0_seq2_1;comp123449_c0_seq1_1;comp140335_c1_seq2_1;comp140780_c0_seq1_1;comp5384_c1_seq1_1;comp121319_c0_seq2_1;comp61073_c0_seq1_1;comp…
	structural molecule activity	22	comp9783_c0_seq1_1;comp98082_c1_seq1_1;comp116670_c1_seq1_1;comp97898_c0_seq1_1;comp70494_c0_seq1_1;comp69321_c1_seq1_1;comp97760_c0_seq1_1;comp121960_c1_seq1_1;comp116658_c2_seq1_1;comp76766_c0_seq1_1;comp59641_c0_seq1_1;comp9798_c0_seq1_1;comp58593_c0_seq1_1;comp125465_c0_seq1_1;comp6837_c0_seq1_1;comp135389_c0_seq1_1;comp110346_c1_seq1_1;comp129102_c0_seq1_1;comp143047_c0_seq3_1;comp144673_c0_…
	regulation of molecular function	14	comp146664_c0_seq1_1;comp110348_c0_seq1_1;comp118134_c0_seq2_1;comp118728_c0_seq1_1;comp125266_c0_seq2_1;comp123449_c0_seq1_1;comp140335_c1_seq2_1;comp140780_c0_seq1_1;comp5384_c1_seq1_1;comp121319_c0_seq2_1;comp61073_c0_seq1_1;comp84803_c0_seq1_1;comp116112_c0_seq1_1;comp133244_c0_seq1_1
	enzyme regulator activity	14	comp146664_c0_seq1_1;comp110348_c0_seq1_1;comp118134_c0_seq2_1;comp118728_c0_seq1_1;comp125266_c0_seq2_1;comp123449_c0_seq1_1;comp140335_c1_seq2_1;comp140780_c0_seq1_1;comp5384_c1_seq1_1;comp121319_c0_seq2_1;comp61073_c0_seq1_1;comp84803_c0_seq1_1;comp116112_c0_seq1_1;comp133244_c0_seq1_1
	transporter activity	12	comp146664_c0_seq1_1;comp121335_c0_seq1_1;comp134856_c0_seq1_1;comp137015_c0_seq1_1;comp124301_c0_seq1_1;comp77121_c0_seq1_1;comp138922_c0_seq1_1;comp80428_c0_seq1_1;comp116663_c0_seq1_1;comp141081_c0_seq1_1;comp136900_c0_seq1_1;comp143619_c0_seq1_1
	localization	12	comp146664_c0_seq1_1;comp121335_c0_seq1_1;comp134856_c0_seq1_1;comp137015_c0_seq1_1;comp124301_c0_seq1_1;comp77121_c0_seq1_1;comp138922_c0_seq1_1;comp80428_c0_seq1_1;comp116663_c0_seq1_1;comp141081_c0_seq1_1;comp136900_c0_seq1_1;comp143619_c0_seq1_1
	establishment of localization	12	comp146664_c0_seq1_1;comp121335_c0_seq1_1;comp134856_c0_seq1_1;comp137015_c0_seq1_1;comp124301_c0_seq1_1;comp77121_c0_seq1_1;comp138922_c0_seq1_1;comp80428_c0_seq1_1;comp116663_c0_seq1_1;comp141081_c0_seq1_1;comp136900_c0_seq1_1;comp143619_c0_seq1_1
	negative regulation of molecular function	9	comp110348_c0_seq1_1;comp118728_c0_seq1_1;comp125266_c0_seq2_1;comp123449_c0_seq1_1;comp140335_c1_seq2_1;comp140780_c0_seq1_1;comp5384_c1_seq1_1;comp121319_c0_seq2_1;comp84803_c0_seq1_1
	molecular transducer activity	7	comp139049_c2_seq17_1;comp144305_c0_seq1_1;comp118567_c2_seq1_1;comp147046_c3_seq4_1;comp85729_c0_seq2_1;comp130651_c0_seq7_1;comp124418_c0_seq1_1
	signaling	7	comp139049_c2_seq17_1;comp144305_c0_seq1_1;comp118567_c2_seq1_1;comp147046_c3_seq4_1;comp85729_c0_seq2_1;comp130651_c0_seq7_1;comp124418_c0_seq1_1
	response to stimulus	7	comp139049_c2_seq17_1;comp144305_c0_seq1_1;comp118567_c2_seq1_1;comp147046_c3_seq4_1;comp85729_c0_seq2_1;comp130651_c0_seq7_1;comp124418_c0_seq1_1
	protein binding transcription factor activity	5	comp85268_c0_seq2_1;comp118567_c2_seq1_1;comp132268_c1_seq3_1;comp132215_c0_seq1_1;comp131994_c0_seq2_1
	antioxidant activity	4	comp118063_c0_seq1_1;comp123372_c0_seq1_1;comp125266_c0_seq2_1;comp140980_c0_seq3_1
	nucleic acid binding transcription factor activity	3	comp144305_c0_seq1_1;comp118567_c2_seq1_1;comp82097_c0_seq1_1
	channel regulator activity	1	comp121335_c0_seq1_1
	cellular component organization or biogenesis	1	comp85268_c0_seq2_1
	positive regulation of molecular function	1	comp146664_c0_seq1_1
	positive regulation of biological process	1	comp110150_c0_seq1_1
	translation regulator activity	1	comp110150_c0_seq1_1
	receptor activity	1	comp130651_c0_seq7_1
