# Supplementary material for: ITRAQ-based quantitative proteomic analysis of Cynops orientalis limb regeneration
Source: BMC Genomics. 2017 Sep 22;18:750. doi: 10.1186/s12864-017-4125-4 (PMC5610437; doi:10.1186/s12864-017-4125-4)
Supplement: Supplementary file 5 — Differential expression proteins were assigned to 232 KEGG pathway. (XLSX 22 kb) [file 12864_2017_4125_MOESM5_ESM.xlsx]

## Sheet: supplementtable 4
Supplement Table4.Differential expression proteins were assigned to 232 KEGG pathway
Pathway ID	Pathway	count	Accession
ko00010	Glycolysis / Gluconeogenesis	7	comp134265_c0_seq2_1;comp135100_c0_seq1_1;comp135287_c1_seq8_1;comp140312_c0_seq3_1;comp144362_c0_seq3_1;comp87513_c0_seq1_1;comp98133_c0_seq1_1
ko00020	Citrate cycle (TCA cycle)	5	comp116474_c0_seq1_1;comp116583_c0_seq1_1;comp133911_c0_seq1_1;comp134265_c0_seq2_1;comp135287_c1_seq8_1
ko00030	Pentose phosphate pathway	2	comp129897_c1_seq1_1;comp131112_c0_seq1_1
ko00040	Pentose and glucuronate interconversions	4	comp124997_c0_seq1_1;comp125220_c1_seq1_1;comp135100_c0_seq1_1;comp144362_c0_seq3_1
ko00051	Fructose and mannose metabolism	4	comp120629_c0_seq1_1;comp125220_c1_seq1_1;comp137321_c0_seq1_1;comp98133_c0_seq1_1
ko00052	Galactose metabolism	2	comp125220_c1_seq1_1;comp98133_c0_seq1_1
ko00053	Ascorbate and aldarate metabolism	3	comp124997_c0_seq1_1;comp135100_c0_seq1_1;comp144362_c0_seq3_1
ko00062	Fatty acid elongation	2	comp117380_c0_seq1_1;comp122907_c0_seq1_1
ko00071	Fatty acid degradation	5	comp117380_c0_seq1_1;comp122907_c0_seq1_1;comp135100_c0_seq1_1;comp137157_c0_seq3_1;comp144362_c0_seq3_1
ko00140	Steroid hormone biosynthesis	2	comp130651_c0_seq7_1;comp137185_c0_seq4_1
ko00190	Oxidative phosphorylation	8	comp117829_c1_seq1_1;comp120521_c0_seq1_1;comp125299_c0_seq1_1;comp133911_c0_seq1_1;comp141081_c0_seq1_1;comp143619_c0_seq1_1;comp145567_c1_seq1_1;comp77121_c0_seq1_1
ko00230	Purine metabolism	5	comp122651_c0_seq1_1;comp127277_c0_seq1_1;comp127788_c0_seq2_1;comp132993_c0_seq1_1;comp139320_c0_seq1_1
ko00240	Pyrimidine metabolism	2	comp122651_c0_seq1_1;comp127788_c0_seq2_1
ko00250	Alanine, aspartate and glutamate metabolism	3	comp132993_c0_seq1_1;comp141347_c0_seq1_1;comp143618_c0_seq1_1
ko00260	Glycine, serine and threonine metabolism	2	comp128256_c0_seq1_1;comp131327_c0_seq1_1
ko00270	Cysteine and methionine metabolism	2	comp116474_c0_seq1_1;comp141347_c0_seq1_1
ko00280	Valine, leucine and isoleucine degradation	5	comp117380_c0_seq1_1;comp122907_c0_seq1_1;comp135100_c0_seq1_1;comp143303_c0_seq1_1;comp144362_c0_seq3_1
ko00310	Lysine degradation	4	comp122907_c0_seq1_1;comp135100_c0_seq1_1;comp137157_c0_seq3_1;comp144362_c0_seq3_1
ko00330	Arginine and proline metabolism	4	comp133292_c0_seq4_1;comp135100_c0_seq1_1;comp141347_c0_seq1_1;comp143618_c0_seq1_1;comp144362_c0_seq3_1
ko00340	Histidine metabolism	4	comp133292_c0_seq4_1;comp135100_c0_seq1_1;comp144362_c0_seq3_1;comp87513_c0_seq1_1
ko00350	Tyrosine metabolism	2	comp141347_c0_seq1_1;comp87513_c0_seq1_1
ko00360	Phenylalanine metabolism	2	comp141347_c0_seq1_1;comp87513_c0_seq1_1
ko00362	Benzoate degradation	2	comp117380_c0_seq1_1;comp122907_c0_seq1_1
ko00380	Tryptophan metabolism	4	comp122907_c0_seq1_1;comp135100_c0_seq1_1;comp137157_c0_seq3_1;comp144362_c0_seq3_1
ko00400	Phenylalanine, tyrosine and tryptophan biosynthesis	1	comp141347_c0_seq1_1
ko00410	beta-Alanine metabolism	5	comp122907_c0_seq1_1;comp133292_c0_seq4_1;comp135100_c0_seq1_1;comp144362_c0_seq3_1;comp87513_c0_seq1_1
ko00450	Selenocompound metabolism	1	comp113737_c0_seq2_1
ko00460	Cyanoamino acid metabolism	1	comp128256_c0_seq1_1
ko00471	D-Glutamine and D-glutamate metabolism	1	comp143618_c0_seq1_1
ko00480	Glutathione metabolism	2	comp116583_c0_seq1_1;comp131112_c0_seq1_1
ko00500	Starch and sucrose metabolism	2	comp124997_c0_seq1_1;comp98133_c0_seq1_1
ko00520	Amino sugar and nucleotide sugar metabolism	3	comp120629_c0_seq1_1;comp124997_c0_seq1_1;comp98133_c0_seq1_1
ko00521	Streptomycin biosynthesis	1	comp98133_c0_seq1_1
ko00524	Butirosin and neomycin biosynthesis	1	comp98133_c0_seq1_1
ko00561	Glycerolipid metabolism	3	comp125220_c1_seq1_1;comp135100_c0_seq1_1;comp144362_c0_seq3_1
ko00591	Linoleic acid metabolism	1	comp137185_c0_seq4_1
ko00620	Pyruvate metabolism	6	comp116474_c0_seq1_1;comp134265_c0_seq2_1;comp135100_c0_seq1_1;comp135287_c1_seq8_1;comp140312_c0_seq3_1;comp144362_c0_seq3_1
ko00625	Chloroalkane and chloroalkene degradation	2	comp135100_c0_seq1_1;comp144362_c0_seq3_1
ko00627	Aminobenzoate degradation	1	comp122907_c0_seq1_1
ko00630	Glyoxylate and dicarboxylate metabolism	2	comp116474_c0_seq1_1;comp128256_c0_seq1_1
ko00640	Propanoate metabolism	2	comp122907_c0_seq1_1;comp140312_c0_seq3_1
ko00650	Butanoate metabolism	1	comp122907_c0_seq1_1
ko00670	One carbon pool by folate	1	comp128256_c0_seq1_1
ko00680	Methane metabolism	4	comp128256_c0_seq1_1;comp131327_c0_seq1_1;comp140312_c0_seq3_1;comp66250_c0_seq1_1
ko00710	Carbon fixation in photosynthetic organisms	3	comp116474_c0_seq1_1;comp129897_c1_seq1_1;comp141347_c0_seq1_1
ko00720	Carbon fixation pathways in prokaryotes	2	comp116583_c0_seq1_1;comp140312_c0_seq3_1
ko00760	Nicotinate and nicotinamide metabolism	3	comp134482_c0_seq1_1;comp134568_c3_seq1_1;comp134940_c0_seq1_1
ko00785	Lipoic acid metabolism	1	comp98053_c0_seq1_1
ko00830	Retinol metabolism	2	comp127568_c0_seq1_1;comp137185_c0_seq4_1
ko00860	Porphyrin and chlorophyll metabolism	2	comp131278_c0_seq1_1;comp147046_c3_seq4_1
ko00903	Limonene and pinene degradation	2	comp135100_c0_seq1_1;comp144362_c0_seq3_1
ko00910	Nitrogen metabolism	1	comp143618_c0_seq1_1
ko00930	Caprolactam degradation	1	comp122907_c0_seq1_1
ko00950	Isoquinoline alkaloid biosynthesis	1	comp141347_c0_seq1_1
ko00960	Tropane, piperidine and pyridine alkaloid biosynthesis	1	comp141347_c0_seq1_1
ko00970	Aminoacyl-tRNA biosynthesis	6	comp113737_c0_seq2_1;comp128166_c0_seq1_1;comp131278_c0_seq1_1;comp133979_c0_seq1_1;comp146337_c3_seq2_1;comp95161_c0_seq1_1
ko00980	Metabolism of xenobiotics by cytochrome P450	1	comp87513_c0_seq1_1
ko00982	Drug metabolism - cytochrome P450	1	comp87513_c0_seq1_1
ko01040	Biosynthesis of unsaturated fatty acids	1	comp122907_c0_seq1_1
ko01051	Biosynthesis of ansamycins	1	comp129897_c1_seq1_1
ko01200	Carbon metabolism	14	comp116474_c0_seq1_1;comp116583_c0_seq1_1;comp122907_c0_seq1_1;comp128256_c0_seq1_1;comp129897_c1_seq1_1;comp131112_c0_seq1_1;comp131327_c0_seq1_1;comp133911_c0_seq1_1;comp134265_c0_seq2_1;comp135287_c1_seq8_1;comp140312_c0_seq3_1;comp141347_c0_seq1_1;comp66250_c0_seq1_1;comp98133_c0_seq1_1
ko01210	2-Oxocarboxylic acid metabolism	2	comp116583_c0_seq1_1;comp141347_c0_seq1_1
ko01212	Fatty acid metabolism	2	comp117380_c0_seq1_1;comp122907_c0_seq1_1
ko01230	Biosynthesis of amino acids	5	comp116583_c0_seq1_1;comp128256_c0_seq1_1;comp129897_c1_seq1_1;comp131327_c0_seq1_1;comp141347_c0_seq1_1
ko03010	Ribosome	10	comp116658_c2_seq1_1;comp116670_c1_seq1_1;comp121960_c1_seq1_1;comp69321_c1_seq1_1;comp70494_c0_seq1_1;comp80088_c0_seq1_1;comp97760_c0_seq1_1;comp9783_c0_seq1_1;comp97898_c0_seq1_1;comp98082_c1_seq1_1
ko03013	RNA transport	3	comp110150_c0_seq1_1;comp135004_c0_seq1_1;comp135389_c0_seq1_1
ko03015	mRNA surveillance pathway	2	comp110150_c0_seq1_1;comp133244_c0_seq1_1
ko03018	RNA degradation	1	comp110150_c0_seq1_1
ko03030	DNA replication	2	comp116112_c0_seq1_1;comp130728_c0_seq1_1
ko03040	Spliceosome	8	comp117023_c0_seq1_1;comp129600_c0_seq1_1;comp130410_c0_seq1_1;comp134144_c0_seq1_1;comp136001_c0_seq11_1;comp139088_c0_seq1_1;comp144619_c4_seq1_1;comp146460_c2_seq10_1
ko03050	Proteasome	4	comp121041_c0_seq1_1;comp73299_c1_seq1_1;comp74875_c0_seq1_1;comp78954_c0_seq1_1
ko03060	Protein export	1	comp98454_c0_seq1_1
ko03410	Base excision repair	1	comp116112_c0_seq1_1
ko03420	Nucleotide excision repair	1	comp116112_c0_seq1_1
ko03430	Mismatch repair	1	comp116112_c0_seq1_1
ko04010	MAPK signaling pathway	2	comp123449_c0_seq1_1;comp139049_c2_seq17_1
ko04011	MAPK signaling pathway - yeast	1	comp98525_c0_seq1_1
ko04012	ErbB signaling pathway	2	comp139049_c2_seq17_1;comp144305_c0_seq1_1
ko04013	MAPK signaling pathway - fly	1	comp139049_c2_seq17_1
ko04014	Ras signaling pathway	2	comp139049_c2_seq17_1;comp98525_c0_seq1_1
ko04015	Rap1 signaling pathway	7	comp118567_c2_seq1_1;comp137980_c0_seq1_1;comp139049_c2_seq17_1;comp140466_c1_seq1_1;comp142021_c0_seq1_1;comp95990_c0_seq1_1;comp98525_c0_seq1_1
ko04020	Calcium signaling pathway	4	comp116663_c0_seq1_1;comp134856_c0_seq1_1;comp137015_c0_seq1_1;comp138848_c0_seq1_1
ko04022	cGMP - PKG signaling pathway	7	comp116663_c0_seq1_1;comp134856_c0_seq1_1;comp137015_c0_seq1_1;comp139049_c2_seq17_1;comp142021_c0_seq1_1;comp143197_c0_seq1_1;comp98525_c0_seq1_1
ko04024	cAMP signaling pathway	3	comp139049_c2_seq17_1;comp143197_c0_seq1_1;comp98525_c0_seq1_1
ko04062	Chemokine signaling pathway	3	comp139049_c2_seq17_1;comp144305_c0_seq1_1;comp98525_c0_seq1_1
ko04064	NF-kappa B signaling pathway	1	comp138848_c0_seq1_1
ko04066	HIF-1 signaling pathway	6	comp133598_c0_seq1_1;comp134265_c0_seq2_1;comp135287_c1_seq8_1;comp137321_c0_seq1_1;comp139049_c2_seq17_1;comp98133_c0_seq1_1
ko04068	FoxO signaling pathway	3	comp118063_c0_seq1_1;comp139049_c2_seq17_1;comp85268_c0_seq2_1
ko04080	Neuroactive ligand-receptor interaction	1	comp139427_c0_seq1_1
ko04110	Cell cycle	2	comp116112_c0_seq1_1;comp130728_c0_seq1_1
ko04111	Cell cycle - yeast	2	comp130728_c0_seq1_1;comp133244_c0_seq1_1
ko04113	Meiosis - yeast	2	comp130728_c0_seq1_1;comp133244_c0_seq1_1
ko04114	Oocyte meiosis	3	comp123449_c0_seq1_1;comp133244_c0_seq1_1;comp139049_c2_seq17_1
ko04115	p53 signaling pathway	1	comp121319_c0_seq2_1
ko04120	Ubiquitin mediated proteolysis	2	comp120639_c0_seq1_1;comp142873_c1_seq1_1
ko04141	Protein processing in endoplasmic reticulum	11	comp117357_c0_seq1_1;comp125347_c0_seq1_1;comp132317_c0_seq1_1;comp133545_c0_seq3_1;comp133842_c0_seq1_1;comp135246_c0_seq1_1;comp142085_c1_seq1_1;comp143388_c1_seq1_1;comp146381_c0_seq2_1;comp61073_c0_seq1_1;comp98343_c0_seq1_1
ko04142	Lysosome	7	comp127239_c0_seq1_1;comp137447_c0_seq1_1;comp141081_c0_seq1_1;comp141781_c0_seq3_1;comp143619_c0_seq1_1;comp146664_c0_seq1_1;comp85729_c0_seq2_1
ko04144	Endocytosis	4	comp124418_c0_seq1_1;comp146932_c0_seq1_1;comp85729_c0_seq2_1;comp98525_c0_seq1_1
ko04145	Phagosome	17	comp117357_c0_seq1_1;comp125131_c0_seq1_1;comp127239_c0_seq1_1;comp12936_c0_seq1_1;comp133842_c0_seq1_1;comp136143_c0_seq1_1;comp137980_c0_seq1_1;comp138848_c0_seq1_1;comp140466_c1_seq1_1;comp140980_c0_seq3_1;comp141081_c0_seq1_1;comp143619_c0_seq1_1;comp144673_c0_seq4_1;comp63225_c0_seq1_1;comp67154_c0_seq1_1;comp80428_c0_seq1_1;comp95990_c0_seq1_1
ko04146	Peroxisome	5	comp116583_c0_seq1_1;comp118063_c0_seq1_1;comp123372_c0_seq1_1;comp127568_c0_seq1_1;comp92467_c0_seq1_1
ko04150	mTOR signaling pathway	2	comp123449_c0_seq1_1;comp139049_c2_seq17_1
ko04151	PI3K-Akt signaling pathway	9	comp114317_c0_seq1_1;comp129330_c0_seq1_1;comp133244_c0_seq1_1;comp138848_c0_seq1_1;comp138998_c1_seq1_1;comp139049_c2_seq17_1;comp140981_c0_seq2_1;comp143066_c0_seq1_1;comp61073_c0_seq1_1
ko04152	AMPK signaling pathway	3	comp127762_c0_seq2_1;comp133244_c0_seq1_1;comp137321_c0_seq1_1
ko04210	Apoptosis	1	comp143388_c1_seq1_1
ko04260	Cardiac muscle contraction	4	comp125299_c0_seq1_1;comp125465_c0_seq1_1;comp77121_c0_seq1_1;comp94803_c0_seq1_1
ko04261	Adrenergic signaling in cardiomyocytes	4	comp125465_c0_seq1_1;comp133244_c0_seq1_1;comp139049_c2_seq17_1;comp94803_c0_seq1_1
ko04270	Vascular smooth muscle contraction	4	comp139049_c2_seq17_1;comp143197_c0_seq1_1;comp146542_c1_seq1_1;comp98525_c0_seq1_1
ko04310	Wnt signaling pathway	2	comp118567_c2_seq1_1;comp98525_c0_seq1_1
ko04320	Dorso-ventral axis formation	1	comp139049_c2_seq17_1
ko04350	TGF-beta signaling pathway	3	comp133244_c0_seq1_1;comp139049_c2_seq17_1;comp98525_c0_seq1_1
ko04360	Axon guidance	3	comp139049_c2_seq17_1;comp64208_c0_seq1_1;comp98525_c0_seq1_1
ko04370	VEGF signaling pathway	1	comp139049_c2_seq17_1
ko04380	Osteoclast differentiation	2	comp139049_c2_seq17_1;comp141781_c0_seq3_1
ko04390	Hippo signaling pathway	4	comp118567_c2_seq1_1;comp133244_c0_seq1_1;comp140466_c1_seq1_1;comp95990_c0_seq1_1
ko04391	Hippo signaling pathway -fly	3	comp133244_c0_seq1_1;comp140466_c1_seq1_1;comp95990_c0_seq1_1
ko04510	Focal adhesion	14	comp114317_c0_seq1_1;comp118567_c2_seq1_1;comp125465_c0_seq1_1;comp129330_c0_seq1_1;comp138998_c1_seq1_1;comp139049_c2_seq17_1;comp140466_c1_seq1_1;comp140981_c0_seq2_1;comp142021_c0_seq1_1;comp143066_c0_seq1_1;comp143197_c0_seq1_1;comp70965_c0_seq1_1;comp95990_c0_seq1_1;comp98525_c0_seq1_1
ko04512	ECM-receptor interaction	6	comp114317_c0_seq1_1;comp129330_c0_seq1_1;comp133624_c0_seq5_1;comp138998_c1_seq1_1;comp140981_c0_seq2_1;comp143066_c0_seq1_1
ko04514	Cell adhesion molecules (CAMs)	1	comp137980_c0_seq1_1
ko04520	Adherens junction	5	comp118567_c2_seq1_1;comp139049_c2_seq17_1;comp140466_c1_seq1_1;comp95990_c0_seq1_1;comp98525_c0_seq1_1
ko04530	Tight junction	10	comp118567_c2_seq1_1;comp124666_c0_seq1_1;comp125465_c0_seq1_1;comp133244_c0_seq1_1;comp136571_c0_seq1_1;comp140466_c1_seq1_1;comp143197_c0_seq1_1;comp70965_c0_seq1_1;comp95990_c0_seq1_1;comp98525_c0_seq1_1
ko04540	Gap junction	3	comp139049_c2_seq17_1;comp144673_c0_seq4_1;comp80428_c0_seq1_1
ko04550	Signaling pathways regulating pluripotency of stem cells	2	comp118567_c2_seq1_1;comp139049_c2_seq17_1
ko04610	Complement and coagulation cascades	6	comp115113_c0_seq1_1;comp12936_c0_seq1_1;comp135059_c0_seq1_1;comp144356_c1_seq2_1;comp5384_c1_seq1_1;comp63225_c0_seq1_1
ko04611	Platelet activation	7	comp114317_c0_seq1_1;comp139049_c2_seq17_1;comp140466_c1_seq1_1;comp142021_c0_seq1_1;comp143066_c0_seq1_1;comp95990_c0_seq1_1;comp98525_c0_seq1_1
ko04612	Antigen processing and presentation	7	comp117357_c0_seq1_1;comp121041_c0_seq1_1;comp125347_c0_seq1_1;comp127239_c0_seq1_1;comp133842_c0_seq1_1;comp137447_c0_seq1_1;comp61073_c0_seq1_1
ko04620	Toll-like receptor signaling pathway	2	comp139049_c2_seq17_1;comp141781_c0_seq3_1
ko04621	NOD-like receptor signaling pathway	2	comp139049_c2_seq17_1;comp61073_c0_seq1_1
ko04623	Cytosolic DNA-sensing pathway	1	comp126842_c0_seq1_1
ko04626	Plant-pathogen interaction	1	comp61073_c0_seq1_1
ko04630	Jak-STAT signaling pathway	1	comp144305_c0_seq1_1
ko04640	Hematopoietic cell lineage	2	comp137980_c0_seq1_1;comp138848_c0_seq1_1
ko04650	Natural killer cell mediated cytotoxicity	2	comp138848_c0_seq1_1;comp139049_c2_seq17_1
ko04660	T cell receptor signaling pathway	2	comp139049_c2_seq17_1;comp98525_c0_seq1_1
ko04662	B cell receptor signaling pathway	2	comp138848_c0_seq1_1;comp139049_c2_seq17_1
ko04664	Fc epsilon RI signaling pathway	2	comp138848_c0_seq1_1;comp139049_c2_seq17_1
ko04666	Fc gamma R-mediated phagocytosis	5	comp138848_c0_seq1_1;comp139049_c2_seq17_1;comp140953_c1_seq1_1;comp142021_c0_seq1_1;comp64208_c0_seq1_1
ko04668	TNF signaling pathway	1	comp139049_c2_seq17_1
ko04670	Leukocyte transendothelial migration	10	comp110346_c1_seq1_1;comp118567_c2_seq1_1;comp125465_c0_seq1_1;comp137980_c0_seq1_1;comp140466_c1_seq1_1;comp142021_c0_seq1_1;comp143197_c0_seq1_1;comp70965_c0_seq1_1;comp95990_c0_seq1_1;comp98525_c0_seq1_1
ko04672	Intestinal immune network for IgA production	1	comp138848_c0_seq1_1
ko04713	Circadian entrainment	1	comp139049_c2_seq17_1
ko04720	Long-term potentiation	2	comp123449_c0_seq1_1;comp139049_c2_seq17_1
ko04721	Synaptic vesicle cycle	3	comp141081_c0_seq1_1;comp143619_c0_seq1_1;comp85729_c0_seq2_1
ko04722	Neurotrophin signaling pathway	3	comp123449_c0_seq1_1;comp139049_c2_seq17_1;comp98525_c0_seq1_1
ko04723	Retrograde endocannabinoid signaling	2	comp139049_c2_seq17_1;comp145660_c0_seq2_1
ko04724	Glutamatergic synapse	1	comp139049_c2_seq17_1
ko04725	Cholinergic synapse	1	comp139049_c2_seq17_1
ko04726	Serotonergic synapse	1	comp139049_c2_seq17_1
ko04728	Dopaminergic synapse	1	comp133244_c0_seq1_1
ko04730	Long-term depression	2	comp133244_c0_seq1_1;comp139049_c2_seq17_1
ko04745	Phototransduction - fly	2	comp140466_c1_seq1_1;comp95990_c0_seq1_1
ko04810	Regulation of actin cytoskeleton	13	comp110346_c1_seq1_1;comp125465_c0_seq1_1;comp135004_c0_seq1_1;comp137980_c0_seq1_1;comp139049_c2_seq17_1;comp140466_c1_seq1_1;comp140953_c1_seq1_1;comp140981_c0_seq2_1;comp143197_c0_seq1_1;comp64208_c0_seq1_1;comp70965_c0_seq1_1;comp95990_c0_seq1_1;comp98525_c0_seq1_1
ko04910	Insulin signaling pathway	3	comp100276_c0_seq1_1;comp139049_c2_seq17_1;comp98133_c0_seq1_1
ko04912	GnRH signaling pathway	1	comp139049_c2_seq17_1
ko04914	Progesterone-mediated oocyte maturation	3	comp123449_c0_seq1_1;comp139049_c2_seq17_1;comp61073_c0_seq1_1
ko04915	Estrogen signaling pathway	2	comp139049_c2_seq17_1;comp61073_c0_seq1_1
ko04916	Melanogenesis	2	comp118567_c2_seq1_1;comp139049_c2_seq17_1
ko04917	Prolactin signaling pathway	2	comp139049_c2_seq17_1;comp144305_c0_seq1_1
ko04918	Thyroid hormone synthesis	2	comp117357_c0_seq1_1;comp133545_c0_seq3_1
ko04919	Thyroid hormone signaling pathway	4	comp118567_c2_seq1_1;comp139049_c2_seq17_1;comp140466_c1_seq1_1;comp95990_c0_seq1_1
ko04921	Oxytocin signaling pathway	5	comp139049_c2_seq17_1;comp140466_c1_seq1_1;comp143197_c0_seq1_1;comp95990_c0_seq1_1;comp98525_c0_seq1_1
ko04930	Type II diabetes mellitus	2	comp139049_c2_seq17_1;comp98133_c0_seq1_1
ko04932	Non-alcoholic fatty liver disease (NAFLD)	6	comp117829_c1_seq1_1;comp120521_c0_seq1_1;comp125299_c0_seq1_1;comp133911_c0_seq1_1;comp145567_c1_seq1_1;comp77121_c0_seq1_1
ko04960	Aldosterone-regulated sodium reabsorption	1	comp139049_c2_seq17_1
ko04961	Endocrine and other factor-regulated calcium reabsorption	1	comp85729_c0_seq2_1
ko04964	Proximal tubule bicarbonate reclamation	2	comp116474_c0_seq1_1;comp143618_c0_seq1_1
ko04966	Collecting duct acid secretion	1	comp143619_c0_seq1_1
ko04970	Salivary secretion	1	comp133504_c1_seq1_1
ko04972	Pancreatic secretion	3	comp134856_c0_seq1_1;comp137015_c0_seq1_1;comp98525_c0_seq1_1
ko04973	Carbohydrate digestion and absorption	1	comp98133_c0_seq1_1
ko04974	Protein digestion and absorption	6	comp114317_c0_seq1_1;comp129330_c0_seq1_1;comp131132_c0_seq1_1;comp136900_c0_seq1_1;comp143066_c0_seq1_1;comp98515_c0_seq1_1
ko04975	Fat digestion and absorption	1	comp141347_c0_seq1_1
ko04978	Mineral absorption	3	comp133598_c0_seq1_1;comp144056_c1_seq1_1;comp147046_c3_seq4_1
ko05010	Alzheimer's disease	10	comp117829_c1_seq1_1;comp120521_c0_seq1_1;comp125299_c0_seq1_1;comp133911_c0_seq1_1;comp134856_c0_seq1_1;comp137015_c0_seq1_1;comp139049_c2_seq17_1;comp143388_c1_seq1_1;comp145567_c1_seq1_1;comp77121_c0_seq1_1
ko05012	Parkinson's disease	10	comp116663_c0_seq1_1;comp117829_c1_seq1_1;comp120521_c0_seq1_1;comp125299_c0_seq1_1;comp133911_c0_seq1_1;comp135621_c0_seq2_1;comp142873_c1_seq1_1;comp145567_c1_seq1_1;comp77121_c0_seq1_1;comp88357_c0_seq1_1
ko05014	Amyotrophic lateral sclerosis (ALS)	2	comp5667_c1_seq1_1;comp86636_c0_seq1_1
ko05016	Huntington's disease	9	comp116663_c0_seq1_1;comp117829_c1_seq1_1;comp118063_c0_seq1_1;comp120521_c0_seq1_1;comp125299_c0_seq1_1;comp133911_c0_seq1_1;comp145567_c1_seq1_1;comp77121_c0_seq1_1;comp85729_c0_seq2_1
ko05020	Prion diseases	2	comp122301_c0_seq1_1;comp139049_c2_seq17_1
ko05034	Alcoholism	2	comp124046_c0_seq1_1;comp139049_c2_seq17_1
ko05100	Bacterial invasion of epithelial cells	7	comp118567_c2_seq1_1;comp124666_c0_seq1_1;comp140466_c1_seq1_1;comp140953_c1_seq1_1;comp85729_c0_seq2_1;comp95990_c0_seq1_1;comp98525_c0_seq1_1
ko05110	Vibrio cholerae infection	6	comp124418_c0_seq1_1;comp133545_c0_seq3_1;comp140466_c1_seq1_1;comp141081_c0_seq1_1;comp143619_c0_seq1_1;comp95990_c0_seq1_1
ko05120	Epithelial cell signaling in Helicobacter pylori infection	2	comp141081_c0_seq1_1;comp143619_c0_seq1_1
ko05130	Pathogenic Escherichia coli infection	8	comp118567_c2_seq1_1;comp124666_c0_seq1_1;comp140466_c1_seq1_1;comp140953_c1_seq1_1;comp144673_c0_seq4_1;comp80428_c0_seq1_1;comp95990_c0_seq1_1;comp98525_c0_seq1_1
ko05131	Shigellosis	5	comp124666_c0_seq1_1;comp139049_c2_seq17_1;comp140466_c1_seq1_1;comp140953_c1_seq1_1;comp95990_c0_seq1_1
ko05132	Salmonella infection	4	comp139049_c2_seq17_1;comp140466_c1_seq1_1;comp140953_c1_seq1_1;comp95990_c0_seq1_1
ko05133	Pertussis	6	comp12936_c0_seq1_1;comp137980_c0_seq1_1;comp139049_c2_seq17_1;comp63225_c0_seq1_1;comp64208_c0_seq1_1;comp98525_c0_seq1_1
ko05134	Legionellosis	5	comp124418_c0_seq1_1;comp12936_c0_seq1_1;comp137980_c0_seq1_1;comp145108_c0_seq1_1;comp63225_c0_seq1_1
ko05140	Leishmaniasis	5	comp12936_c0_seq1_1;comp137980_c0_seq1_1;comp138848_c0_seq1_1;comp139049_c2_seq17_1;comp63225_c0_seq1_1
ko05142	Chagas disease (American trypanosomiasis)	5	comp12936_c0_seq1_1;comp133244_c0_seq1_1;comp133842_c0_seq1_1;comp139049_c2_seq17_1;comp63225_c0_seq1_1
ko05143	African trypanosomiasis	2	comp132375_c1_seq1_1;comp138848_c0_seq1_1
ko05144	Malaria	1	comp132375_c1_seq1_1
ko05145	Toxoplasmosis	1	comp139049_c2_seq17_1
ko05146	Amoebiasis	4	comp114317_c0_seq1_1;comp137980_c0_seq1_1;comp138848_c0_seq1_1;comp143066_c0_seq1_1
ko05150	Staphylococcus aureus infection	5	comp12936_c0_seq1_1;comp137980_c0_seq1_1;comp138848_c0_seq1_1;comp144356_c1_seq2_1;comp63225_c0_seq1_1
ko05152	Tuberculosis	11	comp125131_c0_seq1_1;comp12936_c0_seq1_1;comp136143_c0_seq1_1;comp137980_c0_seq1_1;comp138848_c0_seq1_1;comp139049_c2_seq17_1;comp141081_c0_seq1_1;comp143619_c0_seq1_1;comp63225_c0_seq1_1;comp67154_c0_seq1_1;comp98525_c0_seq1_1
ko05160	Hepatitis C	2	comp133244_c0_seq1_1;comp139049_c2_seq17_1
ko05161	Hepatitis B	4	comp116112_c0_seq1_1;comp133624_c0_seq5_1;comp139049_c2_seq17_1;comp144305_c0_seq1_1
ko05162	Measles	4	comp110346_c1_seq1_1;comp126842_c0_seq1_1;comp138848_c0_seq1_1;comp144305_c0_seq1_1
ko05164	Influenza A	4	comp126842_c0_seq1_1;comp139049_c2_seq17_1;comp140466_c1_seq1_1;comp95990_c0_seq1_1
ko05166	HTLV-I infection	6	comp116112_c0_seq1_1;comp116663_c0_seq1_1;comp117357_c0_seq1_1;comp118567_c2_seq1_1;comp133842_c0_seq1_1;comp144305_c0_seq1_1
ko05168	Herpes simplex infection	4	comp12936_c0_seq1_1;comp130410_c0_seq1_1;comp146460_c2_seq10_1;comp63225_c0_seq1_1
ko05169	Epstein-Barr virus infection	2	comp138848_c0_seq1_1;comp78954_c0_seq1_1
ko05200	Pathways in cancer	5	comp118567_c2_seq1_1;comp139049_c2_seq17_1;comp144305_c0_seq1_1;comp61073_c0_seq1_1;comp98525_c0_seq1_1
ko05202	Transcriptional misregulation in cancers	4	comp116848_c0_seq8_1;comp124046_c0_seq1_1;comp137980_c0_seq1_1;comp138848_c0_seq1_1;comp140980_c0_seq3_1
ko05203	Viral carcinogenesis	5	comp12936_c0_seq1_1;comp139049_c2_seq17_1;comp144305_c0_seq1_1;comp63225_c0_seq1_1;comp98525_c0_seq1_1
ko05204	Chemical carcinogenesis	2	comp137185_c0_seq4_1;comp87513_c0_seq1_1
ko05205	Proteoglycans in cancer	10	comp110346_c1_seq1_1;comp118567_c2_seq1_1;comp124666_c0_seq1_1;comp127239_c0_seq1_1;comp133624_c0_seq5_1;comp138998_c1_seq1_1;comp139049_c2_seq17_1;comp140466_c1_seq1_1;comp95990_c0_seq1_1;comp98525_c0_seq1_1
ko05206	MicroRNAs in cancer	2	comp121319_c0_seq2_1;comp98525_c0_seq1_1
ko05210	Colorectal cancer	3	comp118567_c2_seq1_1;comp139049_c2_seq17_1;comp98525_c0_seq1_1
ko05211	Renal cell carcinoma	1	comp139049_c2_seq17_1
ko05212	Pancreatic cancer	1	comp139049_c2_seq17_1
ko05213	Endometrial cancer	2	comp118567_c2_seq1_1;comp139049_c2_seq17_1
ko05214	Glioma	1	comp139049_c2_seq17_1
ko05215	Prostate cancer	3	comp118567_c2_seq1_1;comp139049_c2_seq17_1;comp61073_c0_seq1_1
ko05216	Thyroid cancer	2	comp118567_c2_seq1_1;comp139049_c2_seq17_1
ko05217	Basal cell carcinoma	1	comp118567_c2_seq1_1
ko05218	Melanoma	1	comp139049_c2_seq17_1
ko05219	Bladder cancer	1	comp139049_c2_seq17_1
ko05220	Chronic myeloid leukemia	2	comp139049_c2_seq17_1;comp144305_c0_seq1_1
ko05221	Acute myeloid leukemia	2	comp139049_c2_seq17_1;comp144305_c0_seq1_1
ko05223	Non-small cell lung cancer	2	comp139049_c2_seq17_1;comp144041_c2_seq2_1
ko05230	Central carbon metabolism in cancer	5	comp131112_c0_seq1_1;comp134265_c0_seq2_1;comp135287_c1_seq8_1;comp139049_c2_seq17_1;comp98133_c0_seq1_1
ko05231	Choline metabolism in cancer	1	comp139049_c2_seq17_1
ko05310	Asthma	1	comp138848_c0_seq1_1
ko05320	Autoimmune thyroid disease	1	comp138848_c0_seq1_1
ko05322	Systemic lupus erythematosus	6	comp117023_c0_seq1_1;comp124046_c0_seq1_1;comp12936_c0_seq1_1;comp136389_c0_seq3_1;comp138848_c0_seq1_1;comp63225_c0_seq1_1
ko05323	Rheumatoid arthritis	5	comp127239_c0_seq1_1;comp138848_c0_seq1_1;comp141081_c0_seq1_1;comp141781_c0_seq3_1;comp143619_c0_seq1_1
ko05330	Allograft rejection	1	comp138848_c0_seq1_1
ko05340	Primary immunodeficiency	1	comp138848_c0_seq1_1
ko05410	Hypertrophic cardiomyopathy (HCM)	13	comp125465_c0_seq1_1;comp132635_c1_seq5_1;comp140466_c1_seq1_1;comp140981_c0_seq2_1;comp145437_c3_seq1_1;comp58593_c0_seq1_1;comp59641_c0_seq1_1;comp6837_c0_seq1_1;comp70794_c0_seq1_1;comp76766_c0_seq1_1;comp86562_c0_seq1_1;comp94803_c0_seq1_1;comp95990_c0_seq1_1
ko05412	Arrhythmogenic right ventricular cardiomyopathy (ARVC)	6	comp118567_c2_seq1_1;comp132635_c1_seq5_1;comp140466_c1_seq1_1;comp140981_c0_seq2_1;comp76766_c0_seq1_1;comp95990_c0_seq1_1
ko05414	Dilated cardiomyopathy (DCM)	14	comp125465_c0_seq1_1;comp132635_c1_seq5_1;comp138848_c0_seq1_1;comp140466_c1_seq1_1;comp140981_c0_seq2_1;comp145437_c3_seq1_1;comp58593_c0_seq1_1;comp59641_c0_seq1_1;comp6837_c0_seq1_1;comp70794_c0_seq1_1;comp76766_c0_seq1_1;comp86562_c0_seq1_1;comp94803_c0_seq1_1;comp95990_c0_seq1_1
ko05416	Viral myocarditis	5	comp132635_c1_seq5_1;comp138848_c0_seq1_1;comp140466_c1_seq1_1;comp76766_c0_seq1_1;comp95990_c0_seq1_1
