# Supplementary material for: ITRAQ-based quantitative proteomic analysis of Cynops orientalis limb regeneration
Source: BMC Genomics. 2017 Sep 22;18:750. doi: 10.1186/s12864-017-4125-4 (PMC5610437; doi:10.1186/s12864-017-4125-4)
Supplement: Supplementary file 7 — Gene ontology function enrichment analysis of DEPs involved in PPI network construction. (XLSX 15 kb) [file 12864_2017_4125_MOESM7_ESM.xlsx]

## Sheet: Sheet2
Supplementary Table 5. Gene ontology function enrichment analysis of DEPs involved in PPI network construction.
Gene Ontology term	Uniprot_Swissprot Accession	Uniprot_Swissprot Description
GO:0042060 wound healing	sp|Q8WZ42|TITIN_HUMAN	Titin OS=Homo sapiens GN=TTN PE=1 SV=4
	sp|P27006|ANX2A_XENLA	Annexin A2-A OS=Xenopus laevis GN=anxa2-a PE=2 SV=2
	sp|P08195|4F2_HUMAN	4F2 cell-surface antigen heavy chain OS=Homo sapiens GN=SLC3A2 PE=1 SV=3
	sp|P00488|F13A_HUMAN	Coagulation factor XIII A chain OS=Homo sapiens GN=F13A1 PE=1 SV=4
	sp|P07602|SAP_HUMAN	Proactivator polypeptide OS=Homo sapiens GN=PSAP PE=1 SV=2
	sp|O77696|AT2A3_PIG	Sarcoplasmic/endoplasmic reticulum calcium ATPase 3 (Fragment) OS=Sus scrofa GN=ATP2A3 PE=2 SV=1
	sp|P09601|HMOX1_HUMAN	Heme oxygenase 1 OS=Homo sapiens GN=HMOX1 PE=1 SV=1
	sp|P28665|MUG1_MOUSE	Murinoglobulin-1 OS=Mus musculus GN=Mug1 PE=1 SV=3
	sp|Q6PGR9|TRI72_XENLA	Tripartite motif-containing protein 72 OS=Xenopus laevis GN=trim72 PE=2 SV=1
	sp|Q9BE40|MYH1_BOVIN	Myosin-1 OS=Bos taurus GN=MYH1 PE=2 SV=2
	sp|P61586|RHOA_HUMAN	Transforming protein RhoA OS=Homo sapiens GN=RHOA PE=1 SV=1
	sp|Q03710|CFAB_PIG	Complement factor B (Fragment) OS=Sus scrofa GN=CFB PE=3 SV=1
	sp|P01024|CO3_HUMAN	Complement C3 OS=Homo sapiens GN=C3 PE=1 SV=2
	sp|Q9TUZ0|STA5B_PIG	Signal transducer and activator of transcription 5B OS=Sus scrofa GN=STAT5B PE=2 SV=1
GO:0006955 immune response	sp|P50552|VASP_HUMAN	Vasodilator-stimulated phosphoprotein OS=Homo sapiens GN=VASP PE=1 SV=3
	sp|P04061|RNAS1_CHESE	Ribonuclease OS=Chelydra serpentina PE=1 SV=1
	sp|P05164|PERM_HUMAN	Myeloperoxidase OS=Homo sapiens GN=MPO PE=1 SV=1
	sp|Q9GLE3|CATK_PIG	Cathepsin K OS=Sus scrofa GN=CTSK PE=2 SV=1
	sp|P01024|CO3_HUMAN	Complement C3 OS=Homo sapiens GN=C3 PE=1 SV=2
	sp|Q03710|CFAB_PIG	Complement factor B (Fragment) OS=Sus scrofa GN=CFB PE=3 SV=1
	sp|P27006|ANX2A_XENLA	Annexin A2-A OS=Xenopus laevis GN=anxa2-a PE=2 SV=2
	sp|P60901|PSA6_RAT	Proteasome subunit alpha type-6 OS=Rattus norvegicus GN=Psma6 PE=1 SV=1
	sp|P21708|MK03_RAT	Mitogen-activated protein kinase 3 OS=Rattus norvegicus GN=Mapk3 PE=1 SV=5
	sp|Q90384|TDX_CYNPY	Peroxiredoxin OS=Cynops pyrrhogaster PE=2 SV=1
	sp|P09601|HMOX1_HUMAN	Heme oxygenase 1 OS=Homo sapiens GN=HMOX1 PE=1 SV=1
	sp|P10666|KS6AB_XENLA	Ribosomal protein S6 kinase 2 beta OS=Xenopus laevis PE=2 SV=1
	sp|P28665|MUG1_MOUSE	Murinoglobulin-1 OS=Mus musculus GN=Mug1 PE=1 SV=3
	sp|P20233|TRFEA_XENLA	Serotransferrin-A OS=Xenopus laevis GN=tf-a PE=2 SV=3
	sp|Q92176|COR1A_BOVIN	Coronin-1A OS=Bos taurus GN=CORO1A PE=1 SV=3
	sp|P40121|CAPG_HUMAN	Macrophage-capping protein OS=Homo sapiens GN=CAPG PE=1 SV=2
29 GO:0030154 cell differentiation	sp|P50552|VASP_HUMAN	Vasodilator-stimulated phosphoprotein OS=Homo sapiens GN=VASP PE=1 SV=3
	sp|Q7L576|CYFP1_HUMAN	Cytoplasmic FMR1-interacting protein 1 OS=Homo sapiens GN=CYFIP1 PE=1 SV=1
	sp|Q28F07|ANM1_XENTR	Protein arginine N-methyltransferase 1 OS=Xenopus tropicalis GN=prmt1 PE=2 SV=1
	sp|P35222|CTNB1_HUMAN	Catenin beta-1 OS=Homo sapiens GN=CTNNB1 PE=1 SV=1
	sp|P02611|MLRB_CHICK	Myosin regulatory light chain 2B, cardiac muscle isoform OS=Gallus gallus PE=1 SV=2
	sp|Q28083|COBA1_BOVIN	Collagen alpha-1(XI) chain (Fragment) OS=Bos taurus GN=COL11A1 PE=1 SV=1
	sp|A2ASS6|TITIN_MOUSE	Titin OS=Mus musculus GN=Ttn PE=1 SV=1
	sp|P30048|PRDX3_HUMAN	Thioredoxin-dependent peroxide reductase, mitochondrial OS=Homo sapiens GN=PRDX3 PE=1 SV=3
	sp|P10916|MLRV_HUMAN	Myosin regulatory light chain 2, ventricular/cardiac muscle isoform OS=Homo sapiens GN=MYL2 PE=1 SV=3
	sp|P07602|SAP_HUMAN	Proactivator polypeptide OS=Homo sapiens GN=PSAP PE=1 SV=2
	sp|Q642T2|RS3A_XENTR	40S ribosomal protein S3a OS=Xenopus tropicalis GN=rps3a PE=2 SV=3
	sp|Q91717|CO2A1_XENLA	Collagen alpha-1(II) chain OS=Xenopus laevis GN=col2a1 PE=2 SV=2
	sp|Q99LF4|RTCB_MOUSE	tRNA-splicing ligase RtcB homolog OS=Mus musculus GN=D10Wsu52e PE=2 SV=1
	sp|P11277|SPTB1_HUMAN	Spectrin beta chain, erythrocyte OS=Homo sapiens GN=SPTB PE=1 SV=5
GO:0008283cell proliferation	sp|Q92817|EVPL_HUMAN	Envoplakin OS=Homo sapiens GN=EVPL PE=1 SV=3
	sp|A4IHP4|CUL3_XENTR	Cullin-3 OS=Xenopus tropicalis GN=cul3 PE=2 SV=1
	sp|P10666|KS6AB_XENLA	Ribosomal protein S6 kinase 2 beta OS=Xenopus laevis PE=2 SV=1
	sp|Q52KZ7|SBP1A_XENLA	Selenium-binding protein 1-A OS=Xenopus laevis GN=selenbp1-a PE=2 SV=1
	sp|Q29492|G6PD_MACRO	Glucose-6-phosphate 1-dehydrogenase OS=Macropus robustus GN=G6PD PE=2 SV=3
	sp|P22758|TGM1_RABIT	Protein-glutamine gamma-glutamyltransferase K OS=Oryctolagus cuniculus GN=TGM1 PE=2 SV=2
	sp|Q569D5|SBP1_XENTR	Selenium-binding protein 1 OS=Xenopus tropicalis GN=selenbp1 PE=2 SV=1
	sp|A6QP70|SGCB_BOVIN	Beta-sarcoglycan OS=Bos taurus GN=SGCB PE=2 SV=1
	sp|Q8WZ42|TITIN_HUMAN	Titin OS=Homo sapiens GN=TTN PE=1 SV=4
	sp|P04260|K2C4_BOVIN	Keratin, type II cytoskeletal 59 kDa, component IV (Fragment) OS=Bos taurus PE=2 SV=1
	sp|Q76LV2|HS90A_BOVIN	Heat shock protein HSP 90-alpha OS=Bos taurus GN=HSP90AA1 PE=2 SV=3
	sp|Q4R8N7|STIP1_MACFA	Stress-induced-phosphoprotein 1 OS=Macaca fascicularis GN=STIP1 PE=2 SV=1
	sp|Q3T0Q4|NDKB_BOVIN	Nucleoside diphosphate kinase B OS=Bos taurus GN=NME2 PE=1 SV=1
	sp|P34897|GLYM_HUMAN	Serine hydroxymethyltransferase, mitochondrial OS=Homo sapiens GN=SHMT2 PE=1 SV=3
	sp|P04061|RNAS1_CHESE	Ribonuclease OS=Chelydra serpentina PE=1 SV=1
	sp|P35222|CTNB1_HUMAN	Catenin beta-1 OS=Homo sapiens GN=CTNNB1 PE=1 SV=1
	sp|Q03710|CFAB_PIG	Complement factor B (Fragment) OS=Sus scrofa GN=CFB PE=3 SV=1
	sp|P06180|HIBN_XENLA	Histone-binding protein N1/N2 OS=Xenopus laevis PE=1 SV=3
	sp|Q6P315|RBBP7_XENTR	Histone-binding protein RBBP7 OS=Xenopus tropicalis GN=rbbp7 PE=2 SV=1
	sp|P30048|PRDX3_HUMAN	Thioredoxin-dependent peroxide reductase, mitochondrial OS=Homo sapiens GN=PRDX3 PE=1 SV=3
	sp|Q3T0Q4|NDKB_BOVIN	Nucleoside diphosphate kinase B OS=Bos taurus GN=NME2 PE=1 SV=1
	sp|P62244|RS15A_HUMAN	40S ribosomal protein S15a OS=Homo sapiens GN=RPS15A PE=1 SV=2
	sp|Q90384|TDX_CYNPY	Peroxiredoxin OS=Cynops pyrrhogaster PE=2 SV=1
	sp|Q92176|COR1A_BOVIN	Coronin-1A OS=Bos taurus GN=CORO1A PE=1 SV=3
	sp|P09601|HMOX1_HUMAN	Heme oxygenase 1 OS=Homo sapiens GN=HMOX1 PE=1 SV=1
	sp|A4IHP4|CUL3_XENTR	Cullin-3 OS=Xenopus tropicalis GN=cul3 PE=2 SV=1
	sp|P80508|PE2R_RABIT	Prostaglandin-E(2) 9-reductase OS=Oryctolagus cuniculus GN=AKR1C5 PE=1 SV=1
	sp|Q8K3H7|CALR_CRIGR	Calreticulin OS=Cricetulus griseus GN=CALR PE=2 SV=1
	sp|Q5M8J5|SPB5_XENTR	Serpin B5 OS=Xenopus tropicalis GN=serpinb5 PE=2 SV=1
	sp|P33150|CAD13_CHICK	Cadherin-13 OS=Gallus gallus GN=CDH13 PE=1 SV=1
	sp|P21573|YBOX1_XENLA	Nuclease-sensitive element-binding protein 1 OS=Xenopus laevis GN=ybx1 PE=2 SV=1
	sp|P18248|PCNA_XENLA	Proliferating cell nuclear antigen OS=Xenopus laevis GN=pcna PE=2 SV=1
	sp|Q5R898|IF5A2_PONAB	Eukaryotic translation initiation factor 5A-2 OS=Pongo abelii GN=EIF5A2 PE=2 SV=3
	sp|P61586|RHOA_HUMAN	Transforming protein RhoA OS=Homo sapiens GN=RHOA PE=1 SV=1
GO:0006350 transcription	sp|P68246|TNNI2_CHICK	Troponin I, fast skeletal muscle OS=Gallus gallus GN=TNNI2 PE=1 SV=2
	sp|Q5ZJ02|ZN326_CHICK	DBIRD complex subunit ZNF326 OS=Gallus gallus GN=ZNF326 PE=2 SV=3
	sp|Q501J6|DDX17_MOUSE	Probable ATP-dependent RNA helicase DDX17 OS=Mus musculus GN=Ddx17 PE=2 SV=1
	sp|Q5ZK63|TCP4_CHICK	Activated RNA polymerase II transcriptional coactivator p15 OS=Gallus gallus GN=SUB1 PE=2 SV=1
	sp|Q28F07|ANM1_XENTR	Protein arginine N-methyltransferase 1 OS=Xenopus tropicalis GN=prmt1 PE=2 SV=1
	sp|P35222|CTNB1_HUMAN	Catenin beta-1 OS=Homo sapiens GN=CTNNB1 PE=1 SV=1
	sp|Q5RAQ8|RS24_PONAB	40S ribosomal protein S24 OS=Pongo abelii GN=RPS24 PE=2 SV=1
	sp|Q29205|RL11_PIG	60S ribosomal protein L11 OS=Sus scrofa GN=RPL11 PE=2 SV=3
	sp|Q6P315|RBBP7_XENTR	Histone-binding protein RBBP7 OS=Xenopus tropicalis GN=rbbp7 PE=2 SV=1
	sp|P62244|RS15A_HUMAN	40S ribosomal protein S15a OS=Homo sapiens GN=RPS15A PE=1 SV=2
	sp|P21708|MK03_RAT	Mitogen-activated protein kinase 3 OS=Rattus norvegicus GN=Mapk3 PE=1 SV=5
	sp|P62890|RL30_RAT	60S ribosomal protein L30 OS=Rattus norvegicus GN=Rpl30 PE=3 SV=2
	sp|Q5XTY7|RL17_FELCA	60S ribosomal protein L17 OS=Felis catus GN=RPL17 PE=2 SV=3
	sp|Q28F51|TADBP_XENTR	TAR DNA-binding protein 43 OS=Xenopus tropicalis GN=tardbp PE=2 SV=1
	sp|P38159|RBMX_HUMAN	RNA-binding motif protein, X chromosome OS=Homo sapiens GN=RBMX PE=1 SV=3
	sp|Q9D0B0|SRSF9_MOUSE	Serine/arginine-rich splicing factor 9 OS=Mus musculus GN=Srsf9 PE=1 SV=1
	sp|P62323|SMD3_XENLA	Small nuclear ribonucleoprotein Sm D3 OS=Xenopus laevis GN=snrpd3 PE=2 SV=1
	sp|Q28009|FUS_BOVIN	RNA-binding protein FUS OS=Bos taurus GN=FUS PE=2 SV=2
	sp|Q642T2|RS3A_XENTR	40S ribosomal protein S3a OS=Xenopus tropicalis GN=rps3a PE=2 SV=3
	sp|Q8K3H7|CALR_CRIGR	Calreticulin OS=Cricetulus griseus GN=CALR PE=2 SV=1
	sp|P61284|RL12_BOVIN	60S ribosomal protein L12 OS=Bos taurus GN=RPL12 PE=2 SV=1
	sp|Q8NB12|SMYD1_HUMAN	SET and MYND domain-containing protein 1 OS=Homo sapiens GN=SMYD1 PE=2 SV=1
	sp|P21573|YBOX1_XENLA	Nuclease-sensitive element-binding protein 1 OS=Xenopus laevis GN=ybx1 PE=2 SV=1
	sp|Q63ZS0|CN166_XENLA	UPF0568 protein C14orf166 homolog OS=Xenopus laevis PE=2 SV=1
	sp|P18248|PCNA_XENLA	Proliferating cell nuclear antigen OS=Xenopus laevis GN=pcna PE=2 SV=1
	sp|P46777|RL5_HUMAN	60S ribosomal protein L5 OS=Homo sapiens GN=RPL5 PE=1 SV=3
GO:0006412 translation	sp|P61286|PABP1_BOVIN	Polyadenylate-binding protein 1 OS=Bos taurus GN=PABPC1 PE=2 SV=1
	sp|P54136|SYRC_HUMAN	Arginine--tRNA ligase, cytoplasmic OS=Homo sapiens GN=RARS PE=1 SV=2
	sp|Q5RAQ8|RS24_PONAB	40S ribosomal protein S24 OS=Pongo abelii GN=RPS24 PE=2 SV=1
	sp|Q29205|RL11_PIG	60S ribosomal protein L11 OS=Sus scrofa GN=RPL11 PE=2 SV=3
	sp|Q5F408|SYCC_CHICK	Cysteine--tRNA ligase, cytoplasmic OS=Gallus gallus GN=CARS PE=2 SV=1
	sp|A7MB16|EIF3B_BOVIN	Eukaryotic translation initiation factor 3 subunit B OS=Bos taurus GN=EIF3B PE=2 SV=1
	sp|P07814|SYEP_HUMAN	Bifunctional glutamate/proline--tRNA ligase OS=Homo sapiens GN=EPRS PE=1 SV=5
	sp|P62244|RS15A_HUMAN	40S ribosomal protein S15a OS=Homo sapiens GN=RPS15A PE=1 SV=2
	sp|P62890|RL30_RAT	60S ribosomal protein L30 OS=Rattus norvegicus GN=Rpl30 PE=3 SV=2
	sp|Q99MN1|SYK_MOUSE	Lysine--tRNA ligase OS=Mus musculus GN=Kars PE=1 SV=1
	sp|Q5XTY7|RL17_FELCA	60S ribosomal protein L17 OS=Felis catus GN=RPL17 PE=2 SV=3
	sp|Q6PF21|SYMC_XENLA	Methionine--tRNA ligase, cytoplasmic OS=Xenopus laevis GN=mars PE=2 SV=1
	sp|P70372|ELAV1_MOUSE	ELAV-like protein 1 OS=Mus musculus GN=Elavl1 PE=1 SV=2
	sp|Q642T2|RS3A_XENTR	40S ribosomal protein S3a OS=Xenopus tropicalis GN=rps3a PE=2 SV=3
	sp|P61284|RL12_BOVIN	60S ribosomal protein L12 OS=Bos taurus GN=RPL12 PE=2 SV=1
	sp|Q29333|RL27A_PIG	60S ribosomal protein L27a (Fragment) OS=Sus scrofa GN=RPL27A PE=3 SV=3
	sp|P46777|RL5_HUMAN	60S ribosomal protein L5 OS=Homo sapiens GN=RPL5 PE=1 SV=3
	sp|Q5R898|IF5A2_PONAB	Eukaryotic translation initiation factor 5A-2 OS=Pongo abelii GN=EIF5A2 PE=2 SV=3
